# Supplementary material for: Identification of MrtAB, an ABC Transporter Specifically Required for Yersinia pseudotuberculosis to Colonize the Mesenteric Lymph Nodes
Source: PLoS Pathog. 2012 Aug 2;8(8):e1002828. doi: 10.1371/journal.ppat.1002828 (PMC3410872; doi:10.1371/journal.ppat.1002828)
Supplement: Table S1 — Screen data for genes hit in both libraries. Column C–F: The number of reads for each gene in the Input samples normalized for the amount of DNA added to sequencing run (total number of reads) and normalized for the number of unique insertions in a particular pool. Column G–AC: All the Output Liver samples, normalized as in C–F, then divided by the values in the corresponding Input sample. Column AD–AM: Statistical analysis and annotation, including the average ratio of Output/Input, the Log2 value of this ratio, the number of Standard Deviations away from the mean, and a reference to the 26° vs 37° growth (Table S4). (XLS) [file ppat.1002828.s002.xls]

## Sheet: Sheet1
Supplemental Table 1 - Screen data from genes hit in both libraries
Gene	X	@10KNewInput	@10KOldInput	@13KNewInput	@13KOldInputAve	@10KNewL1	@10KNewL2	@10KNewL3	@10KNewL4	@10KNewL5	@10KOldL1	@10KOldL2	@10KOldL3	@10KOldL4	@10KOldL5	@13KNewL1	@13KNewL2	@13KNewL4	@13KNewL3	@13KNewL5	@13KOldL1	@13KOldL2	@13KOldL3	@13KOldL4	@13KOldL5	@13KOld6DL3	@13KOld6DL1	@13KOld6DL2	Average ratio	Average Input	Lg2 Av Ratio	# StDev off Mean	Annotation	37/26 growth	37 degree St Dev		St Dev	Mean		Note: Bottom 5% in each Input removed from dataset
YPK_3181	40	7.30011	4.09491	3.082	1.59028	0	0	0	0	0	0	0	0	0	0	0	0	0	0	0	0	0	0	0	0	0	0	0	0	4.01682	#NUM!	#NUM!	O-Ag	0.22	-3.17		1.08398	-1.4193
YPK_3221	40	2.22597	3.56351	7.66545	6.32948	0	0	0	0	0	0	0	0	0	0	0	0	0	0	0	0	0	0	0	0	0	0	0	0	4.9461	#NUM!	#NUM!	ABC transporter	0.73	-0.58
YPK_3646	40	9.26862	6.5193	1.61406	0.47152	0	0	0	0	0	0	0	0	0	0	0	0	0	0	0	0	0	0	0	0	0	0	0	0	4.46838	#NUM!	#NUM!	O-Ag Polymerase	0.02	-8.55		Note: Screen data from genes hit in both libraries
YPK_4033	40	2.43516	2.23137	0.457139	3.12172	0	0	0	0	0	0	0	0	0	0	0	0	0	0	0	0	0	0	0	0	0	0	0	0	2.06135	#NUM!	#NUM!	WecA	0.0008	-15.03
YPK_3937	40	9.8935	6.50746	2.13286	1.91373	0	0	0	0	0	0	0	0	0	0	0	0	0.000543	0	0	0	0	0	0	0	0	0	0	2.36087e-05	5.11189	-15.3703	-12.8702	rfaH TF	0.52	-1.31
YPK_0321	40	2.17502	5.99169	0.48529	7.12026	0	0	0	0.004681	0	0	0.002867	0	0	0	0	0	0	0	0	0	0	0	0	0	0	0	0	0.000328174	3.94306	-11.5733	-9.36726	aroE	0.23	-3.05
YPK_3184	40	5.54347	3.99829	6.60504	2.1089	0	0	0	0	0	0	0	0.01452	0	0	0	0.020353	0.000175	0	0	0	0	0	0	0	0	0	0	0.00152383	4.56393	-9.35809	-7.32372	O-Ag	0.61	-0.95
YPK_3190	40	2.48343	1.43257	1.18239	0.35249	0	0	0	0	0	0.003268	0	0	0	0	0	0	0.042349	0	0	0	0	0	0	0	0	0	0	0.00198335	1.36272	-8.97785	-6.97294	O-Ag	0.24	-2.91
YPK_3222	40	6.6806	4.88425	5.83823	6.47973	0	0	0	0	0	0	0	0	0.000265	0	0	0.000358	0	0	0.039159	0	0	0.00656	0.003957	0	0	0	0	0.00218691	5.9707	-8.83689	-6.8429	ABC transporter	0.77	-0.46
YPK_3179	40	0.852842	0.341976	4.0204	2.06813	0	0	0	0	0	0	0.027908	0	0	0	0	0	0.000577	0	0	0.024805	0	0	0	0	0	0	0	0.00231696	1.82084	-8.75355	-6.76602	O-Ag	1.09	0.27
YPK_1234	40	0.517605	0.414269	0.584493	0.65466	0	0.003213	0	0	0	0	0	0	0	0	0	0	0	0	0	0	0	0	0.058748	0	0	0	0	0.00269396	0.542757	-8.53606	-6.56538	Phage	0.68	-0.73
YPK_1253	40	7.44225	8.0447	3.10613	4.27693	0.028874	0.020115	0.013049	0	0.001164	0.002037	0.000949	0.003834	0.006757	0.004354	0.008253	0	0	0	0	0.032112	0	0	0	0	0	0	0	0.00528252	5.7175	-7.56456	-5.66915	purM	0.96	0.002
YPK_3183	40	2.47539	3.17617	5.28993	3.46205	0	0	0	0	0	0	0.054085	0	0	0	0	0	0.000219	0.001418	0.003033	0.065002	0	0	0	0	0	0	0	0.00538074	3.60089	-7.53798	-5.64463	O-Ag	0.37	-2.02
YPK_3182	40	3.9102	4.77814	1.97468	0.38835	0	0	0	0	0	0.00441	0	0	0.180665	0	0	0	0	0	0	0	0	0	0	0	0	0	0	0.00804674	2.76284	-6.95738	-5.10901	O-Ag	0.23	-3.06
YPK_2757	40	5.13582	3.66692	3.64504	6.05919	0	0	0	0.000124	0.002169	0.006385	0	0	0.133059	0	0	0	0	0	0.00055	0	0.104867	0	0	0	0	0	0	0.0107458	4.62674	-6.54008	-4.72404	pH6 Ag	1.15	0.39
YPK_0226	40	1.14517	2.91113	0.172935	2.25265	0	0.029776	0	0	0	0.033777	0	0.004362	0.003112	0	0	0	0.225854	0	0	0	0	0	0	0	0	0	0	0.0129079	1.62047	-6.27561	-4.48006	AroB	0.28	-2.62
YPK_0357	40	5.3906	4.02974	5.42533	5.51046	0	0	0	0.002597	0	0.319533	0.003789	0	0	0	0.003422	0.000128	0.006157	0	0.004528	0	0.057376	0	0	0.016579	0	0	0	0.0180047	5.08903	-5.79548	-4.03713	purH	0.66	-0.8
YPK_0665	40	0.512242	0.336253	2.06047	1.33546	0	0	0	0	0	0	0	0	0	0	0.000429	0.001692	0.190063	0.02214	0.038932	0	0.144812	0.030731	0	0	0	0	0	0.0186434	1.06111	-5.74519	-3.99073	sufI (repressor of FtsI)	0.38	-1.95
YPK_2429	40	6.06376	6.40872	2.30982	5.86395	0.339562	0	0	0	0.008983	0.000365	0	0.017268	0.08199	0	0.000383	0	0.006461	0	0	0.000281	0	0	0	0	0	0	0	0.0197953	5.16156	-5.65869	-3.91094	Invasin	1.23	0.53
YPK_3189	40	1.68423	1.86253	4.65182	1.66943	0	0	0	0	0	0	0.284893	0	0.00139	0	0	0	0.000997	0	0	0	0.183871	0	0	0	0	0	0	0.0204848	2.467	-5.6093	-3.86537	O-Ag	0.15	-4
YPK_4030	40	0.533697	1.65575	0.300291	1.31857	0	0	0.235349	0.036961	0	0	0.027667	0.003287	0.191503	0	0	0	0.078667	0	0	0	0	0	0.017496	0	0.008373	0	0	0.0260567	0.952078	-5.2622	-3.54517	Wec C	1.03	0.16
YPK_2423	40	0.160914	0.817547	0.222537	0.83656	0	0	0	0	0	0	0	0	0	0	0	0	0.661688	0	0	0	0	0.035036	0	0	0	0	0	0.0302923	0.509389	-5.0449	-3.3447	FlgD	1.03	0.16
YPK_2670	40	4.61822	5.33418	0.214493	1.56306	0	0.137765	0.149728	0.0124	0.091142	0.018434	0.007156	0.089788	0.007036	0.003582	0	0	0	0	0.135571	0	0	0	0.050849	0	0	0	0	0.0305848	2.93249	-5.03104	-3.33192	Aro?	0.44	-1.65
YPK_2759	40	1.61182	2.68343	2.22268	1.59303	0.00404	0.048502	0.047399	0	0.04762	0.018321	0.063305	0	0	0.35244	0	0.126329	0.000261	0	0	0	0	0	0	0	0	0	0	0.030792	2.02774	-5.0213	-3.32293	pH6 Ag	0.83	-0.29
YPK_2047	40	0.879661	1.25633	0.329783	0.48948	0.085871	0.004727	0.011776	0.074507	0	0.234799	0	0	0.003091	0.160948	0	0	0.007029	0	0	0.182541	0	0	0	0	0	0	0	0.0332734	0.738815	-4.90949	-3.21978	trpA	0.61	-1
YPK_2528	40	0.437149	0.89039	0.154167	0.7291	0	0	0	0	0	0.002629	0	0.046863	0	0	0	0	0	0	0	0.451639	0.286284	0	0	0	0	0	0	0.0342354	0.552701	-4.86837	-3.18184	Histidine biosynthesis	0.87	-0.22
YPK_1292	40	0.230643	0.35526	0.335145	0.91648	0	0	0.061758	0	0	0	0	0.31661	0	0	0	0	0	0	0	0.012635	0.110532	0	0.041965	0	0	0	0.391847	0.0406673	0.459382	-4.61999	-2.95271	DNA binding or cytoskeletal	0.48	-1.45
YPK_2066	40	0.364737	1.00143	0.760109	2.85915	0	0	0	0	0	0	0	0	0	0	0	0.000333	0.092313	0	0.014511	0	0	0.535722	0.019726	0.163325	0.17587	0	0.0103038	0.0440045	1.24636	-4.5062	-2.84774	OppD - oligopeptide transporter	1.05	0.19
YPK_3575	40	0.767021	1.56833	0.193044	0.74708	0	0	0	0.199103	0	0.07016	0.014605	0.203589	0.080871	0.104565	0	0	0	0.255734	0	0	0	0.049044	0.037747	0	0.014778	0	0	0.0447911	0.818869	-4.48064	-2.82416	apaH - cyclic diGMP and invasion?	0.18	-3.6
YPK_1834	40	1.78882	1.84128	0.185	0.28587	0.026938	0.055326	0.047414	0.093554	0.030451	0.331857	0.287145	0.140895	0.023195	0.061394	0	0	0	0	0	0	0	0	0	0	0	0	0	0.0477465	1.02524	-4.38846	-2.73912	ArnD polysaccharide deacetylase	0.69	-0.71
YPK_1713	40	0.528333	0.710566	0.446414	0.28873	0.002464	0.225102	0	0.044563	0	0	0	0	0.429846	0	0	0	0	0	0	0.3496	0.042531	0	0	0	0	0	0.102033	0.052006	0.493511	-4.26518	-2.62539	TF?	1.05	0.2
YPK_2907	40	2.5183	3.0312	0.332464	0.70618	0.153596	0.076618	0.022111	0.097533	0.030479	0.040935	0.195203	0.060449	0.126808	0.003677	0	0	0	0	0	0	0	0.68702	0	0	0	0	0	0.0649752	1.64704	-3.94397	-2.32906	two component, sigma54 specific, Fis family tx regulator	0.85	-0.26
YPK_3765	40	4.05234	4.3848	0.490653	0.76226	0.239431	0.062801	0.047452	0.010521	0.271282	0.162847	0.070954	0.032272	0.004132	0.00472	0	0	0	0	0	0	0.153032	0.003844	0	0.009983	0.053092	0.404455	0	0.0665573	2.42251	-3.90926	-2.29705	mur ligase	0.68	-0.72
YPK_4160	40	0.587335	0.542297	1.64489	1.14498	0	0	0	0.041169	0	0	0	0	0	0	0.011823	0.000154	0.308601	0.178177	0	0.031791	0.664868	0	0.206004	0.108613	0	0	0	0.0674435	0.979876	-3.89018	-2.27944	Rnase ph	0.67	-0.75
YPK_1268	40	1.85319	1.40759	1.66634	2.03288	0.011244	0.11758	0	0	0	0	0.046104	0.001289	0.078153	0.777082	0.259927	0.06166	0	0.012376	0.008726	0	0.00151	0	0	0.22534	0	0	0	0.0696083	1.74	-3.8446	-2.23739	Ail	0.75	-0.53
YPK_2107	40	1.29267	0.297141	0.309674	0.76353	0.169259	0.191082	0	0	0.19058	0	0.012846	0	0.213421	0	0.191246	0.153739	0.059731	0	0	0.117022	0.11659	0	0.188035	0	0	0	0	0.0697196	0.665754	-3.84229	-2.23527	amino acid dehydrogenase	0.86	-0.23
YPK_1835	40	2.95276	1.77113	1.39555	2.99949	0.010144	0	0	0.02155	0.004612	0.046264	0.389042	0.467082	0	0	0	0	0.00083	0	0	0.17874	0.116666	0.282938	0.07949	0	0	0.034439	0	0.0709477	2.27973	-3.8171	-2.21203	ArnT - lipid A modification	1.05	0.2
YPK_3185	40	5.75534	3.22838	1.27623	0.91089	0.350744	0.188867	0.471805	0.139528	0.047537	0.012328	0.09637	0.178137	0.161157	0	0	0	0.000454	0	0	0	0	0.032177	0	0	0	0	0	0.0730045	2.79271	-3.77587	-2.17399	O-Ag	0.77	-0.46
YPK_1351	40	1.47772	1.15994	0.855291	0.87324	0.001763	0.213303	0	0.004736	0	0.026238	0	0	0	0	0	0.001481	0	1.46639	0	0	0	0	0	0	0	0	0	0.074518	1.09155	-3.74627	-2.14668	purM	0.88	-0.17
YPK_0062	40	2.1187	1.752	1.13145	1.55711	0.000615	0.078115	0	0.076886	0.648587	0.380838	0.002179	0	0	0	0.000781	0.050588	0.250297	0	0	0.069077	0.137993	0	0.031282	0	0	0	0	0.0750973	1.63981	-3.7351	-2.13637	hypothetical - DNA methylase?	0.84	-0.28
YPK_0845	40	2.93399	2.37774	0.955834	1.15733	0	0.09751	0.041928	0.116029	0.009705	0.312123	0.006422	0.088506	0.041911	0.022767	0	0.640207	0	0	0	0.371744	0.026527	0	0	0	0	0	0	0.0771904	1.85622	-3.69543	-2.09979	Arg decarboxylase	0.59	-1.03
YPK_1996	40	3.26118	2.24498	0.387428	1.49385	0.010383	0.053299	0	0.061462	0	0.072999	0	0.037981	0.371262	0.14468	0.278348	0.370838	0.10135	0	0.020706	0	0	0.095177	0.020598	0	0	0.137966	0.00159989	0.0773326	1.84686	-3.69278	-2.09734	AraC regulates the araBAD and araFGH operons and other genes involved in the transport and catabolism of L-arabinose	0.97	0.03
YPK_3250	40	1.91487	1.66559	1.5792	1.06098	0.074134	0.287955	0.002367	0.003988	0.596081	0.071686	0.357541	0.259231	0.024865	0	0	0	0	0	0	0.004675	0.144659	0	0	0	0	0	0	0.0794427	1.55516	-3.65394	-2.06151	ThiI - Thiamine biosynthesis	0.68	-0.7
YPK_2139	40	0.536379	1.26628	0.16087	0.27361	0	0	0	0.205234	0	0.064709	0.019595	0.40115	0	0	0	0.004333	0	0	0.183875	0	0	0	0.281094	0.681737	0	0	0	0.0800751	0.559286	-3.6425	-2.05096	hypothetical	3.84	2.95
YPK_3874	40	0.139458	0.364699	0.596558	3.1643	0	0	0	0	0	0	0.062805	0	0	0	0	1.61466	0.000972	0	0.066394	0	0.00194	0.039835	0.026739	0.060554	0	0	0	0.0814738	1.06625	-3.61752	-2.02791	TerC - tellurite	0.65	-0.83
YPK_2211	40	0.517605	0.283993	3.94801	2.66312	0	0	0	0	0	0.057706	0.107534	0.019166	0	0.308349	0.099856	0.022958	0.607382	0.040996	0.132198	0.131725	0.184423	0.151356	0	0	0	0	0.0113626	0.0815222	1.85318	-3.61666	-2.02712	hypothetical	0.71	-0.64
YPK_1514	40	0.981573	0.612712	0.545617	0.86084	0	0	0	0	0.112248	0	0	0	0.002112	0	1.15996	0.00064	0	0.153474	0.260965	0	0	0	0	0.00884	0	0	0.201652	0.0826041	0.750186	-3.59764	-2.00957	AroC - chorismate	0.49	-1.41
YPK_0490	40	0.351328	0.666737	4.31935	0.97061	0.037071	0.113626	0	0	0	0.221216	0.062981	0.340122	0	0	0.35465	0.11116	0.010701	0	0.515948	0	0.135987	0	0	0	0	0	0	0.0827592	1.57701	-3.59494	-2.00707	pmbA peptidase	0.66	-0.81
YPK_2512	40	0.852842	0.735252	1.45989	0.89527	0.13591	0.183333	0	0	0	0.009552	0.18172	0.167785	0	0.134259	0.047227	0	0.319169	0.056503	0	0.031421	0	0.432227	0	0.120478	0	0.018654	0.117406	0.085028	0.985814	-3.55592	-1.97108
YPK_2945	40	0.45324	0.458025	2.40098	3.23559	0	0.01835	0.561396	0	0	0.127786	0.216698	0	0.00565	0	0.032029	0	0	0.759215	0	0.048072	0.008539	0	0.038033	0	0	0	0.143229	0.0851738	1.63696	-3.55345	-1.9688
YPK_2117	40	0.252098	0.202357	0.575109	0.2649	0	0.191342	0	0.02524	0	0	0.301838	0.403436	0.07675	0	0.139866	0.822126	0	0	0	0	0	0	0.009664	0	0	0	0	0.0856636	0.323616	-3.54517	-1.96117
YPK_3230	40	3.00908	1.55706	0.958515	3.73049	0.002164	0	0.130605	0.063651	0.068706	0.046611	0.834797	0	0	0	0.197349	0	0.016723	0	0.156396	0.005324	0.041142	0	0.259095	0.136403	0	0.035438	0	0.0867132	2.31379	-3.5276	-1.94496
YPK_2505	40	0.25478	0.69345	3.89305	3.86226	0	0	0	0	0	0	0	0	0	0	0.001362	0.031202	0.595453	0.178979	0.573348	0.059553	0.534881	0	0.051113	0.002628	0	0	0.00371026	0.0883578	2.17588	-3.5005	-1.91995
YPK_0996	40	0.823341	0.734557	0.804349	1.99558	0.001581	0.228286	0	0	0	0.006374	0	0.607561	0	0	0.240668	0.307956	0	0	0	0.233832	0	0.174811	0.155454	0.075036	0.017824	0.006665	0	0.0893934	1.08946	-3.48369	-1.90445
YPK_3243	40	0.177005	0.362451	0.317718	0.36903	0	0	0	0	0	0.981804	0.005267	0	0.635589	0	0	0	0	0	0	0.143484	0	0	0.006937	0	0.368886	0	0	0.093129	0.306551	-3.42463	-1.84996
YPK_3482	40	0.351328	0.550359	4.54859	1.79281	0	0	0	0	0	0.50621	0	0	0	0	0	0	0.134263	0.004809	0.022927	0.41257	0.196903	0.250991	0.579169	0	0.000686	0	0.0559624	0.0941083	1.81077	-3.40953	-1.83604
YPK_3592	40	3.18341	5.85921	1.02152	1.06509	0.494202	0.001568	0.061015	0.494916	0	0.047549	0.061569	0.045515	0.075984	0	0	0.204272	0.101734	0.001224	0.351904	0.007765	0.08358	0	0.002404	0.151311	0	0	0	0.0950657	2.78231	-3.39493	-1.82257
YPK_1943	40	0.686565	2.13784	1.02286	0.76406	0.001896	0.532994	0.013202	0.367943	0.144251	0.630779	0.020535	0.013578	0	0	0	0.028443	0	0	0.023527	0	0.016072	0.011504	0.382522	0.039853	0	0	0	0.0968304	1.15283	-3.3684	-1.79809
YPK_0638	40	2.45661	1.96237	2.38892	2.10047	0.082172	0	0.042696	0.009325	0	0.28394	0.051551	0.024961	0.010552	0	0	0.850893	0.050222	0.038453	0.602119	0	0.001462	0.046756	0.035397	0.021143	0.079411	0	0	0.0970023	2.22709	-3.36584	-1.79573
YPK_1907	40	2.23402	0.21411	2.62084	4.82499	0.064126	0.039461	0	0.03418	0	0	0.196123	0.042366	0	0	0.030354	0.000266	0.601483	0.023367	0.02793	0.092253	0.11006	0.277354	0.103615	0.183306	0.006354	0.298508	0.101824	0.0970839	2.47349	-3.36462	-1.79461
YPK_2323	40	0.662428	0.617303	0.682356	0.75585	0.100268	0	0	0.090295	0.136427	1.25913	0	0.111678	0.002096	0	0.341989	0	0	0	0	0	0.198995	0	0	0	0	0	0	0.0974294	0.679484	-3.3595	-1.78988
YPK_1335	40	0.179687	0.368711	1.52156	2.41318	0	0	0	0	0	0	0	0	0.287827	0.772958	0.036599	0.144149	0.383803	0.04066	0.00659	0.198166	0.044522	0.247209	0.100929	0	0.010675	0	0	0.0988733	1.12078	-3.33827	-1.7703
YPK_1652	40	1.84782	1.57194	0.465182	0.69898	0.094444	0	0.007709	0.021006	0.292105	0.647863	0.304774	0	0	0	0	0	0	0	0	0.002361	0.162494	0.608129	0	0	0.154411	0	0	0.0997955	1.14598	-3.32488	-1.75794
YPK_2080	40	0.90648	1.34643	1.18373	2.28478	0.007184	0.005505	0.504256	0.459085	0	0.427742	0	0.441947	0	0.027198	0	0.026618	0.054514	0	0.296057	0	0.037619	0.003847	0.005611	0	0	0.014137	0.0198662	0.101356	1.43036	-3.3025	-1.73729
YPK_2273	40	1.53941	1.42535	2.15968	2.74402	0	0.015667	0	0.592746	0.003217	0.037778	0.104451	0.024183	0	0.002234	0.04011	0.210235	0.637479	0.087095	0	0.024122	0.412785	0	0	0	0.119336	0.030721	0	0.101833	1.96711	-3.29572	-1.73104
YPK_1941	40	2.05701	2.30874	0.656885	0.90676	0	0.086118	0	0	0	0.388377	0.027282	0	0.052133	0	0	0	0.02046	0	0	0	0	1.69082	0	0	0.089263	0	0	0.102368	1.48235	-3.28817	-1.72407
YPK_1102	40	0.630245	1.23723	0.239964	0.37675	0	0	0	0	0	0.179764	0	0.035191	0	2.14651	0	0	0	0	0	0	0	0	0	0	0	0	0	0.102672	0.621048	-3.28388	-1.72012
YPK_1972	40	1.71105	1.5181	0.624711	1.93656	0.014462	0.09867	0	0.102269	0.564347	0	0.051549	0	0.181587	0	0	0	0.000928	0	0	0.017087	0	1.04147	0.039715	0.255551	0	0	0	0.102941	1.4476	-3.28012	-1.71665
YPK_2851	40	0.791158	1.12648	0.348551	0.58597	0.549811	0	0.042554	0.018498	0.143959	0.519574	0.025416	0.106292	0	0	0	0.146963	0	0	0	0	0	0	0.826937	0	0	0	0	0.103478	0.713039	-3.2726	-1.70971
YPK_2541	40	0.649018	0.865618	0.290906	0.74063	0	0	0	0.004903	0.299472	0.416509	0.143327	0.037724	0	0.288776	0	0	0	0	0	0	0	0.049471	0.218085	0	0.93064	0	0	0.103866	0.636543	-3.26721	-1.70474
YPK_2069	40	0.335237	0.297936	0.203768	1.15629	0	0.002482	0	1.12748	0	0.424326	0.064064	0	0.221541	0	0	0	0	0	0	0.054381	0.175207	0.039298	0.004437	0	0	0.090375	0.230695	0.105838	0.498308	-3.24007	-1.6797
YPK_3270	40	0.922571	0.865858	0.567066	0.44589	0	0	0	0	0	0	0	0	0.07922	0	0	0.201696	0	0.31848	0	0.126175	0	0.588419	1.17872	0	0	0	0	0.108379	0.700346	-3.20585	-1.64813
YPK_1037	40	0.678519	0.915689	0.433008	0.48235	0.525919	0.002451	0	0	0	0.01534	0.106307	0.021793	0.002826	0.069551	0	0	0	0	0	0	0	0	0	0	0	0.625894	1.15887	0.109954	0.627391	-3.18502	-1.62892	prepilin peptidase dependent protein	1.5
YPK_3074	40	4.21862	2.84844	0.937066	0.94023	0.111138	0.404537	0.00046	1.44304	0.028172	0.244107	0	0.107	0.188559	0	0	0	0	0	0	0	0.013061	0	0	0	0	0	0	0.110438	2.23609	-3.17869	-1.62308
YPK_1925	40	3.01177	4.17704	2.035	3.76484	0.04281	0.064617	0.005804	0.107329	0.02343	0.193927	0.221622	0.844754	0.046476	0.122737	0.076448	0.02959	0.371517	0.001536	0	0.058457	0.053811	0.028421	0.139602	0.087632	0.027037	0.014264	0	0.111384	3.24716	-3.16639	-1.61173
YPK_2697	40	0.689246	0.65144	0.879421	2.25277	0	0.755354	0	0.001847	0.422092	0	0	0	0.206616	0	0	0.000793	0	0	0.144807	0.094754	0.272518	0.046196	0.051213	0.064214	0.079484	0	0.478589	0.113847	1.11822	-3.13483	-1.58262
YPK_3529	40	2.11333	3.09196	1.11536	1.43459	0	0	0.004596	0	0.133561	0.16885	0.398785	0.360258	0	0.007209	0	1.40453	0.00052	0	0	0	0	0.148147	0	0	0	0	0	0.114194	1.93881	-3.13044	-1.57857
YPK_2266	40	0.933299	1.28517	0.605943	0.76111	0	0.182677	0.724937	0.496345	0	0	0.056437	0	0	0	0	0	0.022327	0	0	0.063053	0	1.09771	0	0	0	0	0	0.114934	0.896381	-3.12112	-1.56997
YPK_3113	40	0.598062	0.256183	0.509421	1.4522	0.298335	0	0.086606	0	0.113849	0	0.149011	0	0	0	0	0	0.241294	0	0	0.038741	0	0	0.610846	1.0206	0.007602	0	0.152431	0.118231	0.703966	-3.08032	-1.53233
YPK_1506	40	2.47002	2.86955	0.860653	1.86668	0.291577	0.064648	0.576145	0	0	0.172147	0.007982	0.169434	0.41268	0.307386	0	0.024232	0.193588	0	0.126411	0.023046	0.175954	0.090299	0.052189	0	0.039423	0	0.00469282	0.118775	2.01673	-3.07369	-1.52621
YPK_1136	40	1.91219	1.30759	5.117	8.97992	0	0	0	0.110479	0.008417	0	0	0	0	0.081581	0.264299	0.152984	0.018897	0.044697	0.196352	0.672396	0.572908	0.137109	0.259237	0.147103	0.024174	0	0.0867213	0.120755	4.32918	-3.04985	-1.50422
YPK_1529	40	0.324509	1.14751	0.693081	1.87988	0	0	0	0.147065	0	0.642666	0	0	0	0.1443	0	0	0	0	0	0.014086	0.209008	0	0.047732	1.26227	0.322941	0	0	0.121307	1.01124	-3.04326	-1.49814
YPK_3195	40	3.18877	3.71594	2.15163	3.8563	0.028998	0.134579	0	0.334644	0.08347	0.187119	0.143823	0.17234	0	0.116972	0	0.090382	0.000808	0	0.044273	0.243295	0.094723	0.626012	0.332417	0.005593	0.052475	0.105386	0.0332443	0.123068	3.22816	-3.02248	-1.47897
YPK_2131	40	0.579289	0.47126	0.341848	1.07683	0.011241	0.048813	0.13412	0.0703	0	0.004968	0	0.30797	0	0	0	0.00074	0	1.06757	0	0.225885	0	0.206894	0.661878	0	0.094527	0	0	0.123257	0.617307	-3.02026	-1.47692
YPK_1650	40	8.29241	6.22471	2.97073	2.84089	0.000157	0.023067	0	0.063767	0.108684	0.033097	0.146878	0.076651	0.449097	0.555813	0.011902	0.007403	0	0.060372	0.084553	0.02155	0.063751	0.358585	0.046929	0	0.006477	0.712206	0.0142948	0.123706	5.08218	-3.01501	-1.47208
YPK_3483	40	0.316463	1.14163	7.73247	6.14818	0	0	0	0	0.011736	0	0.20063	0	0.051015	0	0.076476	0.079528	0.003637	0.049055	0	0.212889	1.10239	0.006438	0.109671	0.927117	0.067823	0	0.00466317	0.12622	3.83469	-2.98598	-1.4453
YPK_2551	40	2.86694	1.07111	1.07247	0.56828	0.079496	0.044964	0	0.051048	0	0.323489	0	0.818076	0	0	0	0	0.047545	0.097891	0	0	0	0	0	0.011156	1.44165	0	0	0.126753	1.3947	-2.97991	-1.4397
YPK_3378	40	2.46734	1.71005	2.85008	2.51021	0	0	0	0	0	0.060238	0.418564	0.063654	0.004541	0.051208	0.036597	0	0.294256	0.000219	0	0	0.044024	0.183933	0.883464	0.667781	0.158301	0	0.0510714	0.126863	2.38442	-2.97866	-1.43854
YPK_1028	40	2.59071	1.70992	0.675654	2.89774	0.090486	0	0.076973	0	0.334498	0	0.045766	0	0	0.038177	0.189698	0.051279	0.101562	0.000925	0.850381	0	0.006357	0.213459	0.034506	0.789985	0.081263	0	0.0214339	0.12725	1.96851	-2.97426	-1.43449
YPK_3947	40	2.27693	6.76179	1.23065	0.96927	0.15615	0	0	0	0	0.07998	0.01863	0	0	0.112081	0	0	0	0	0	0	1.26677	0	0	0	1.29696	0	0	0.127416	2.80966	-2.97238	-1.43276
YPK_1976	40	2.35738	1.761	1.4304	1.27593	0.037567	0.000353	0.106288	0	0.006827	0.022601	0.026013	0.067993	0.022048	0	0.617962	0.028204	0	0.012669	0	0.256777	1.02005	0.203334	0.391824	0.133267	0	0	0	0.128425	1.70618	-2.961	-1.42226
YPK_2088	40	1.02985	1.13176	0.471884	1.19287	0.429968	0	0.135167	0.365164	0	0.004137	0.377774	0.764614	0.029732	0	0	0	0.002456	0.025161	0	0.212236	0.586711	0	0	0.021276	0	0	0	0.128452	0.956591	-2.9607	-1.42198
YPK_2773	40	1.32485	0.581526	0.929023	0.59529	0	0.024482	0.208184	0.077327	0	0.20532	0.098467	0.006239	0	0	0	1.28074	0.000624	0	0	0.66156	0	0.332409	0	0.059685	0	0	0	0.12848	0.857673	-2.96039	-1.42169
YPK_2419	40	0.590016	0.529546	0.730617	1.02872	0.132439	1.41662	0	0.001078	0.090223	0.141474	0	0.05824	0.481469	0.141314	0.042345	0	0	0	0.217531	0.119031	0	0	0.114638	0	0.007155	0	0	0.12885	0.719725	-2.95623	-1.41786
YPK_1967	40	0.563198	1.51017	2.00015	2.31725	0	0.03101	0	0.011298	0.259379	0.044957	0.179475	0.084091	0	0.011597	0.382715	0.010854	0.183003	0.203706	0	0.085692	0.442443	0.16003	0.024339	0.106782	0.748909	0.009451	0	0.129554	1.59769	-2.94838	-1.41061
YPK_2090	40	0.785795	0.891545	1.3875	1.12207	0.250264	0.340799	0	0	0.385985	0.02626	0	0	0	0	0.559983	0	0	0.223391	0	0.738822	0	0.466343	0	0.015837	0.012022	0	0	0.131292	1.04673	-2.92915	-1.39287
YPK_2625	40	1.0513	1.41769	3.22812	3.69143	0	0	0.038183	0.174921	0	0.077615	0.017502	0	0	0	0	0.014057	0.000636	0.024972	0.011493	0.009414	1.76788	0.06909	0.543814	0.128221	0.119274	0.006258	0.0258843	0.131705	2.34714	-2.92462	-1.38869
YPK_2839	40	0.826023	1.34473	3.36888	4.89446	0.094599	0	0.043893	0.026962	0.032972	1.25699	0.133424	0.093088	0.036572	0.143264	0.468089	7.5e-05	0.001165	0	0.004167	0.049697	0.148637	0.3968	0.049239	0.002074	0.006264	0	0.0444135	0.131843	2.60852	-2.92311	-1.3873
YPK_2739	40	0.764339	1.33149	2.81254	2.50406	0	0	0.313416	0	0.012958	0.149455	0.298171	0.181215	0.118584	0	0	0.201227	0.043125	0	0.241721	0.042291	0.927969	0	0.323539	0.140372	0.053877	0	0	0.132518	1.85311	-2.91574	-1.3805
YPK_2166	40	2.74894	3.51897	1.40359	2.51742	0.514511	0.755145	0	0.331938	0.058095	0.057881	0.061834	0.377893	0	0.248849	0.00063	0.000497	0.11887	0.006233	0.030719	0.046667	0.41336	0	0	0	0.002924	0	0.0275202	0.132764	2.54723	-2.91307	-1.37803
YPK_0134	40	2.46198	1.62902	0.750726	0.57965	0.153406	0	0.033661	0.284044	0.006034	0.281683	1.49157	0.120276	0.248671	0	0	0.067501	0	0	0	0	0.391874	0	0	0	0	0	0	0.133857	1.35534	-2.90123	-1.36712
YPK_3052	40	0.970845	0.95147	3.19729	1.89484	0	0	0	0	0	0.056593	0.144437	0.102963	0	0	0.110032	0.001745	0.000544	0	0.305307	0.022704	0.257578	0.001546	1.67777	0	0.425244	0	0	0.135064	1.75361	-2.88829	-1.35518
YPK_2219	40	0.273553	0.320861	0.866016	1.11542	0	0.042562	0	0.958359	0	0.072966	0.118974	0.175275	0	0	0.001021	0.001611	0.582262	0.002887	0	0	0.200893	0.940883	0	0	0.013197	0	0	0.135256	0.643962	-2.88623	-1.35328
YPK_1469	40	4.31248	2.99095	2.84739	2.90129	0.215324	0.225251	0.019668	0.420228	0	0.176901	0.057435	0.466442	0	0.085172	0.00031	0	0.167586	0.120048	0	0.30342	0.173516	0.14853	0.065392	0.421626	0.013105	0.028263	0.0233276	0.136154	3.26303	-2.87669	-1.34447
YPK_3284	40	0.437149	1.3308	3.04446	5.31456	0.023834	0	0	0	0.370983	0.073887	0.040159	0.087246	0.00389	0	0.086812	0.09808	0.25662	1.31983	0	0.173113	0.184828	0.021236	0.082974	0.002866	0.177462	0.029429	0.10428	0.136414	2.53174	-2.87393	-1.34193
YPK_3131	40	7.05874	2.76021	1.11536	0.46219	0.002952	1.45898	0	0.268454	0.081378	0.128924	0.116174	0.116335	0.195993	0	0	0	0.001039	0	0	0	0	0.136372	0.632359	0	0	0	0	0.136477	2.84913	-2.87328	-1.34133
YPK_2918	40	0.514923	0.746387	0.947791	3.11689	0.35662	0.130825	0	0.028422	1.7142	0.012547	0.086947	0.009723	0.093635	0	0.014922	0.000267	0.023212	0.00857	0	0.005839	0.047271	0.526692	0.008226	0.004479	0	0.005005	0.066422	0.136688	1.3315	-2.87104	-1.33927
YPK_2142	40	0.764339	0.372011	1.32449	2.89593	0.37145	0	0.404052	0	0	1.88168	0	0	0	0	0	0.075912	0.007437	0.077377	0.025361	0.001143	0	0.109833	0.055775	0.131453	0.020329	0	0	0.13747	1.33919	-2.86282	-1.33168
YPK_2042	40	1.38922	0.58177	1.7079	1.90926	0.000937	0.001197	0.399872	0	0.066835	0	0	0	2.26688	0.30378	0	0	0.000679	0	0	0.0962	0.032154	0	0.001341	0	0	0	0	0.137821	1.39704	-2.85914	-1.32828
YPK_1775	40	1.39458	1.79137	1.13547	0.87396	0.026148	0.437726	0	0.271485	0.148247	0.223482	0.119337	0.167101	0.104036	0.068438	0	0	0	0	0	0	0.382844	0	0	0.005813	0.446256	0.785963	0	0.13856	1.29885	-2.85142	-1.32116
YPK_2268	40	5.82507	5.9074	0.971921	1.41227	0.093903	0.278695	0.190509	0.233768	0.273521	0.444659	0.000323	0.728447	0.648487	0.086516	0	0.169733	0	0	0	0	0.010869	0.037365	0	0	0	0	0	0.138991	3.52917	-2.84694	-1.31703
YPK_2621	40	0.895752	0.785797	2.40903	1.86835	0.001454	0.158767	0	0.030546	0.1078	0.032773	0	0.634896	0	0	0.057241	0.500977	0.366983	0.108949	0.054943	0	0.731116	0.034517	0.128991	0.143988	0.103717	0	0	0.139029	1.48973	-2.84655	-1.31667
YPK_0703	40	0.871615	1.68955	1.88888	2.39553	0.79939	0.0687	0	0.060593	0.285486	0.163509	0	0.012885	0	0.779333	0.254106	0	0	0.064844	0	0.032465	0.041006	0	0.010703	0	0.650203	0	0	0.14014	1.71139	-2.83506	-1.30607
YPK_1379	40	0.925253	0.895527	1.76823	2.696	0.453237	0.050337	0.33798	0.077024	0	0.321556	0	0.170169	0.283259	0.069338	0	0.000143	0.000328	0	0	0.543182	0.114996	0	0.436491	0.288053	0.001365	0	0.0915579	0.140827	1.57125	-2.82801	-1.29956
YPK_2581	40	0.19846	0.373392	0.66895	1.38277	0	0	0	0	0	0.012539	0	1.1515	0.097051	0	0.480981	0.018287	0.505344	0.083141	0	0.592347	0.062158	0	0	0	0.248342	0	0	0.141378	0.655893	-2.82237	-1.29437
YPK_1958	40	2.07847	1.7822	0.985327	2.11377	0.370317	0.518576	0.297485	0.347477	0.05301	0.099836	0.024633	0.070238	0.108202	0.31536	0.373192	0	0	0.017758	0.011194	0.039143	0.312224	0.03675	0.041239	0	0.222224	0	0	0.141689	1.73994	-2.8192	-1.29144
YPK_3089	40	0.329873	0.714674	1.18507	1.34577	0	0	1.35624	0	0	0.104827	0.416636	0.022847	0	0	0	0.000883	0.182775	0.001055	0.093921	0.029507	0.864472	0	0.011428	0	0.010938	0	0.174547	0.142177	0.893848	-2.81424	-1.28686
YPK_3744	40	0.24137	0.827739	1.37946	1.61913	0	0.027563	0.383581	0.057998	0	0.285666	0.002306	0	0	0	0.374858	0.323214	0.028778	0.246438	0	0.150229	0.572542	0	0.074423	0	0.732474	0.011426	0.00983862	0.142667	1.01692	-2.80928	-1.28229
YPK_1024	40	2.09456	1.78513	5.69479	2.99181	0.02114	0.129442	0.034002	0	0.124711	0.108853	0.376368	0	0.0029	0.43079	0.000621	0.026199	0.599244	0.435752	0.060307	0.094023	0.112861	0	0	0	0.00738	0	0.717271	0.14269	3.14157	-2.80905	-1.28207
YPK_1772	40	0.209188	0.229186	2.83801	2.00537	0	0	0	0	0	0.061291	0	0	0	0	0	0.073652	0.015207	0.00022	0.018019	1.11477	0.009185	1.0072	0.419334	0.227798	0.166962	0	0.172327	0.142868	1.32044	-2.80725	-1.28041
YPK_2877	40	3.96116	3.16609	1.53228	2.6364	0.197598	0.089021	0.110165	0.019116	0.005313	0.343103	0.186284	0.149554	0.802831	0.102588	0	0.506596	0.032497	0.21982	0	0.214027	0.315529	0.032802	0	0.012995	0	0	0.0238621	0.146248	2.82398	-2.77351	-1.24929
YPK_3622	40	3.14318	3.11624	1.40091	4.13864	0.189769	0.605129	0.073743	0.123895	0.093739	0.156265	0.204577	0.01339	0.632937	0.026057	0.197494	0.33048	0	0.099475	0.072651	0.184317	0.074169	0.008145	0.026637	0.260003	0	0	0	0.146647	2.94974	-2.76958	-1.24567
YPK_2070	40	3.96116	2.73758	1.98808	3.82448	0.141705	0.181402	0.439188	0.304411	0.188143	0.316421	0.052292	0.256463	0.623569	0.000582	0.007114	0.072193	0.166095	0.000943	0	0.126339	0.071435	0.093132	0.174296	0.11082	0.02405	0	0.0226933	0.146665	3.12782	-2.76941	-1.2455
YPK_1597	40	1.70837	2.45014	0.159529	1.50536	0.128835	0.204952	0	0.34975	0.144931	0.105107	1.31732	0.212505	0.423104	0.291771	0	0	0	0	0	0	0	0	0.071531	0.112113	0	0.01953	0	0.14702	1.45585	-2.76592	-1.24229
YPK_2241	40	1.92023	1.28717	1.29366	2.42623	0.04205	0.031184	0	0.069588	0.112823	0.271007	0	0	0.661601	0	0	0.403438	0.343087	0.000483	0.069372	0.144586	0.069585	0.045915	0.584355	0.103556	0.4049	0	0.0269101	0.14715	1.73182	-2.76464	-1.24111
YPK_2492	40	2.3252	2.01656	3.05787	3.64577	0.247006	0	0	0.122053	0.301349	0.691933	0.004733	0.414733	0.076373	0.08606	0	0.079302	0.101604	0	0.162319	0.493361	0.03873	0.124632	0.308012	0.025756	0.009419	0.006638	0.0978476	0.147472	2.76135	-2.76149	-1.2382
YPK_3633	40	0.6517	0.326025	1.22127	0.32159	0	0	0	0.027339	0.032294	0.114893	0.158071	2.05888	0.273908	0	0	0.019302	0	0.058844	0	0	0.229081	0	0.047825	0	0.38518	0	0	0.14807	0.630146	-2.75565	-1.23281
YPK_3591	40	0.332555	0.523186	0.304312	0.7319	0	0	0	0	0	1.39614	0.036482	0	0	0	0.313708	0	1.67758	0.004108	0	0	0	0	0	0	0	0	0	0.149044	0.472988	-2.74619	-1.22408
YPK_2110	40	0.174323	0.531956	1.88218	2.24453	0	0	0.11142	0	1.48425	0.382889	0	0.238727	0	0.032924	0.015028	0.336602	0	0.014941	0.012253	0.103946	0.448571	0.190686	0.067391	0	0	0	0.00248159	0.149657	1.20825	-2.74027	-1.21863
YPK_2619	40	0.777749	0.703565	3.92388	2.76728	0	0	0	0.10636	0.070037	0	0.320124	0	0.469074	0	0.00383	0.393216	0.490999	0.094121	0.061459	0	0.242924	0.023836	0	0.752942	0.407295	0	0.034243	0.15089	2.04312	-2.72844	-1.20771
YPK_1887	40	1.08349	1.96875	1.48402	1.62248	0.120201	0.002303	0	0.029365	0.020567	0.888303	1.56381	0.16126	0	0.061463	0.205493	0.197954	0	0	0.040879	0.042836	0	0	0	0.001566	0.123213	0	0.0912862	0.15437	1.53968	-2.69554	-1.17736
YPK_2014	40	0.303054	0.690195	0.2775	0.30762	0	0.299128	0	0	0	0.569859	0	0	1.57137	0	0	0	0	0	0	0	0.129705	0	0	0.985892	0	0	0	0.154607	0.394592	-2.69333	-1.17532
YPK_0476	40	0.716065	1.21135	1.59931	1.84473	2.09522	0.164925	0.362575	0	0	0.009664	0.001576	0	0	0	0	0	0	0	0	0	0	0.54189	0.193183	0.205672	0.007313	0	0	0.15574	1.34287	-2.68279	-1.1656
YPK_1982	40	2.27961	2.5832	1.97066	2.12938	0.050846	0.332725	0.07498	0.240613	0.343218	0.022658	0.106401	0.599762	0.047596	0.106629	0	0.047862	0	0.382115	0.01094	0.091698	0.523284	0.00069	0.315449	0.009533	0.278767	0	0	0.155903	2.24071	-2.68128	-1.16421
YPK_3030	40	0.681201	0.94804	1.10598	0.24669	0.059267	0	0.175834	1.18445	0.265333	0	0	0.028704	0.096925	0.186416	0.173434	0	0	0.51135	0	0	0	0.814018	0.093518	0	0	0	0	0.156054	0.745478	-2.67988	-1.16291
YPK_2711	40	0.796522	0.628781	1.44247	1.49474	1.09876	0	0	0.285995	0	0.357439	0.661755	0.046164	0	0	0	0.027045	0.146688	0.624707	0	0	0.135535	0	0.001713	0.066219	0.150969	0	0	0.156652	1.09063	-2.67437	-1.15783
YPK_2411	40	2.6363	2.00312	4.3408	5.07565	0.474249	0.114515	0.004421	0.071927	0.435779	0.089994	0.188668	0.23457	0.070425	0.550031	0.061497	0.104821	0.572608	0.000576	0.010742	0.028038	0.0127	0.059778	0.202551	0.024001	0.204179	0	0.0988346	0.15717	3.51397	-2.6696	-1.15343
YPK_3883	40	0.970845	1.25965	0.937066	0.57531	0	0	0	0	0	0.319676	0.739454	0	0	0	0.146212	0.129653	0	0	0	0	0.27745	0	2.00537	0	0	0	0	0.157296	0.935717	-2.66844	-1.15236
YPK_2792	40	5.13314	5.32023	1.62881	1.78455	0.322726	0.124269	0.175196	0.021074	0.102499	0.096371	0.444151	0.066494	0.039895	0.088583	0.291423	0.526262	0.000356	0	0	0.544294	0.156527	0.286655	0	0.252428	0	0.036872	0.0513127	0.157713	3.46668	-2.66463	-1.14885
YPK_1657	40	3.28264	3.58168	1.22931	2.12838	1.17792	0.132251	0.193684	0.222532	0.006034	0.000654	0.153478	0.035456	0.005059	0.286722	0	0	0	0.241462	0	0.108843	0.063457	0	0	0.891321	0.1406	0	0	0.159108	2.5555	-2.65192	-1.13712
YPK_0570	40	1.03521	0.500929	1.10196	0.40466	0.005032	1.91366	0	0.078678	0.031092	0	0.015242	0.184703	0.222191	0	0	0	0	0	0	0	0.204814	0.007241	1.00736	0	0	0	0	0.159566	0.76069	-2.64778	-1.1333
YPK_1922	40	4.26957	4.97407	0.218515	0.64479	0.156481	0.346142	0	0.148588	0.046973	0.681063	0.235612	0.047415	0.603646	0.079703	0	0	0	0	0	0	0.318957	0.352347	0	0.18696	0	0.473643	0	0.159893	2.52674	-2.64482	-1.13057
YPK_3043	40	0.41033	0.865492	0.353913	0.30673	0.187261	0	0.919899	0	0	0.213695	0.059544	0	0.505428	0	0	0.605437	0	0.123601	0	0.226584	0	0	0	0	0.767711	0.075311	0	0.160194	0.484116	-2.6421	-1.12806
YPK_1983	40	2.43248	2.6476	2.35138	4.79077	1.11632	0.190098	0	0	0.073287	0.109648	0.056953	0.039742	0.059148	0.164172	0.251491	0.018126	0.272742	0.000266	0	0.346086	0	0.614047	0.267041	0.023574	0.091649	0	0	0.160625	3.05556	-2.63823	-1.12449
YPK_3202	40	0.270871	0.408288	2.06047	1.27276	0	0	0	0	0	0.011467	0	0.786477	0	0	0	0	0.054065	0	0	0	0	0	2.05061	0.573274	0.222595	0	0	0.160804	1.0031	-2.63662	-1.12301
YPK_1489	40	1.75664	1.70287	0.34587	0.92191	0.270608	1.08655	0.06192	0.041295	0.298811	0.298338	0.047077	0	0.053961	0	0.296458	0.390742	0	0.724518	0	0	0.113211	0.049289	0	0	0	0	0	0.162295	1.18182	-2.62331	-1.11073
YPK_2229	40	0.41033	0.95644	0.481269	0.53578	0.44435	0.456038	0.369222	0.210901	0.009051	0.822454	0	0	0.05142	0.694171	0	0	0	0	0	0	0	0.038299	0.143548	0.457109	0.03662	0	0	0.162312	0.595955	-2.62316	-1.11058
YPK_2124	40	1.44822	0.968167	0.258733	0.68275	1.41277	0.270481	0.004024	0.320746	0	0	0.001972	0.06371	0.477226	0	0	0	0	0	0.472816	0	0.229293	0	0	0.366137	0	0	0.143449	0.163592	0.839468	-2.61182	-1.10013
YPK_2072	40	1.90951	1.61265	1.09928	2.03759	0.000682	0.218206	0.000678	0.028991	0.078447	0.267122	0.24382	0.257618	0.642834	0	0.31923	0	0.731411	0.000569	0	0.826712	0.091898	0	0	0.00187	0.081861	0	0	0.164867	1.66476	-2.60062	-1.0898
YPK_2459	40	0.976209	1.13355	2.27765	2.22008	0	0	0	0.283543	0	0.055764	0	0.019205	0.044527	0	0.007374	0.037431	0	0.12758	0.056352	0	0.002766	0.965907	0.714835	0	0.556295	0.751955	0.17503	0.165155	1.65187	-2.59811	-1.08748
YPK_1389	40	0.876979	0.569777	2.27631	3.62001	0	0.027501	0	0.135683	0.03529	0.004109	0	1.08256	0	0	0.400357	0.16282	0.194502	0.000275	0.314521	0.066737	0	0.778222	0.057367	0.171411	0.048108	0	0.335444	0.165866	1.83577	-2.59191	-1.08176
YPK_2015	40	0.547106	0.547145	1.5658	4.1234	0.00238	0.532043	0	0.01163	0	0.089856	0.697698	0	0.586618	0.465591	0.216778	0.000223	0	0	0.222537	0.106344	0.113154	0.462468	0.171608	0.163103	0	0	0.000194015	0.167053	1.69586	-2.58162	-1.07227
YPK_2162	40	3.50792	4.78864	1.00812	1.19349	0.031186	0.420824	0.085455	0.165794	0.018704	0.426318	1.31495	0.069708	0.016216	0.139312	0.005261	0	0.284572	0	0	0.001383	0.264912	0	0.330811	0.266864	0	0	0	0.167055	2.62454	-2.5816	-1.07225
YPK_1953	40	0.826023	0.815281	0.388768	3.81715	0.003154	0.89105	0.249252	0.271158	0.169356	0.045945	1.20102	0	0	0.42378	0	0	0.353666	0	0	0	0.119015	0.020735	0	0.069146	0	0.015719	0.0118911	0.167169	1.46181	-2.58062	-1.07134
YPK_1804	40	2.18038	1.54218	4.82609	3.43923	0.124837	0.214747	0.21558	0.088427	0	0.13511	0.105203	0.211747	0.104062	0.062977	0.040661	0.283867	0.027785	0.434683	0.957726	0.071688	0.132986	0.10484	0.246747	0.229862	0.060621	0	0	0.167572	2.99697	-2.57715	-1.06814
YPK_2177	40	0.528333	0.413912	0.289566	1.67599	0	0	0	0	0.049208	0.152716	0	0.565408	0	0.396203	0.738733	0	0.908145	0	0	0.152047	0.353481	0	0	0.050728	0	0.49702	0	0.167986	0.72695	-2.57358	-1.06485
YPK_2016	40	0.388874	0.296256	0.538913	3.95516	0	0	0	0	0.006367	1.48566	0.173954	0	0	0	0.131218	0.597455	0.08565	0.323522	0	0.025101	0.160653	0.039655	0.019445	0	0.048064	0.547614	0.220853	0.168053	1.2948	-2.57301	-1.06433
YPK_0271	40	0.919889	0.612423	0.662247	1.21395	0.0538	0	0	0	1.86392	0	0.483081	0	0	0	0	0	0	0	0	0	0.275621	0.28133	0.035899	0.91568	0.006063	0	0	0.170235	0.852127	-2.5544	-1.04716
YPK_1439	40	0.437149	0.798648	3.50294	3.92704	0	0.327227	0	0.078602	0.538068	0.249169	0	0	0.116676	0.013955	0.064599	0.00872	0.294035	0.146641	0.112927	0.189614	0.725381	0.043669	0.27616	0.555136	0.002187	0.048357	0.126729	0.170341	2.16644	-2.5535	-1.04632
YPK_1259	40	0.925253	1.61602	0.252029	0.26408	0	0	0	0.044014	1.54538	1.08509	0	0.120121	0.293117	0	0	0	0	0	0	0.833384	0	0	0	0	0	0	0	0.170483	0.764345	-2.5523	-1.04522
YPK_1271	40	3.00908	1.55878	5.83421	6.0403	0.511146	0	0	0	0.002057	0.33042	0.268163	0	0.167715	0.022471	0.265746	0.094275	0.285746	0.267135	0	0.013698	0.644892	0.157487	0.065364	0.18466	0.530551	0	0.117193	0.170814	4.11059	-2.5495	-1.04264
YPK_1942	40	2.74894	2.39034	2.23341	2.44271	0.129338	0.084712	0	0.090045	0.068003	0.117531	0.23636	0.070583	0.3319	0.09858	0.000396	0.022834	0.258322	0.104366	0.000449	0.029807	0.858284	0.127809	0	0.01974	0.567853	0.150079	0.580892	0.171647	2.45385	-2.54248	-1.03616
YPK_2707	40	1.66546	1.97791	1.26283	0.97712	0.113388	1.13456	0	0.617803	0.124136	0.111263	0.246078	0.139417	0.002617	0.078887	0	0.005523	0	0	0.886538	0.160881	0.15079	0	0	0.18051	0	0	0	0.171843	1.47083	-2.54084	-1.03464
YPK_3694	40	1.762	1.72708	0.604602	0.60249	0.563959	1.24089	0.375534	0.053448	0.55997	0.010844	0.092834	0	0	0.097719	0.649131	0	0.203612	0	0	0.01922	0	0.09001	0	0	0	0	0	0.172051	1.17404	-2.53909	-1.03303
YPK_0114	40	0.986937	2.82161	0.214493	1.00648	0.001319	0.876384	0.552367	0.000644	0	0.838021	0	0	0	0	0	0	0.980522	0.002914	0	0.154539	0.558123	0	0	0	0	0	0	0.172384	1.25738	-2.5363	-1.03046
YPK_1462	40	1.78346	1.77537	3.82602	1.76739	0.137285	0.438811	0	0.124876	0.642778	0.195165	0.049455	0.452683	0.242022	0.097752	0.000231	0.014928	0.352245	0.00098	0.292351	0	0	0.000832	0.551231	0.048823	0	0.341973	0	0.173236	2.28806	-2.52919	-1.0239
YPK_4192	40	7.54148	7.23422	2.74551	1.52181	0.194797	0.087231	0.004035	0.605816	0.129683	0.163753	0.306588	0.318989	0.399308	0.053041	1.34996	0.000127	0.000211	0.012519	0.014791	0.051104	0.191621	0.080904	0	0.051695	0	0	0	0.174616	4.76075	-2.51774	-1.01334
YPK_2546	40	2.51025	2.75578	4.16116	3.01478	0.137486	0.539371	0	0.241573	0.000986	0.077309	0.360856	0.487155	0.071855	0.057198	0.054381	0.010734	0	0.254399	0.190007	0.177283	0.047854	0.193503	0.701587	0.005894	0.149298	0.038676	0.223973	0.174843	3.11049	-2.51587	-1.01161
YPK_4090	40	3.41137	3.76968	2.70529	1.97025	0	0.225265	0	0.012497	0.28669	0.045957	0.095191	1.65022	0.026436	0.131354	0	0.002578	0	0.27627	0.350453	0.017637	0.031158	0	0.059855	0.028337	0.133212	0	0.655526	0.175158	2.96415	-2.51327	-1.00921
YPK_3449	40	4.25885	3.05675	6.6332	5.14386	0	0	0.007297	0.037353	0.897633	0.303295	0.736198	0	0.026674	0	0.064098	0.001615	0.377274	0.048895	0.009372	0.136716	0.035806	0.107997	0.452565	0.001233	0	0	0.805731	0.176076	4.77316	-2.50573	-1.00225
YPK_3024	40	0.643654	0.812329	2.70797	2.28744	0	0	0	0	0	0.406366	0	0	0	0	0	0.334556	0.000214	0.173306	0	0.015913	0.126141	0.204408	2.59244	0.213575	0	0	0	0.176823	1.61285	-2.49962	-0.996623
YPK_0765	40	1.43749	0.984055	4.36493	4.12511	0.000906	0.28002	0.298615	0.02169	0.019808	0	0	0.097709	0.14467	0	0.00081	0.00427	0.237804	0.000286	0.210886	0.419986	0.007442	1.45434	0.16905	0.139041	0.572324	0	0	0.177376	2.7279	-2.49511	-0.992463
YPK_2324	40	2.10529	1.96321	1.41431	1.90872	0	0	0.205126	0	0	0.002385	0	0	0	0	0.391244	0.02138	0.500552	0.000884	0.88694	0	0.32164	1.19181	0	0.478001	0	0	0.107213	0.178573	1.84788	-2.48541	-0.983514
YPK_3117	40	1.93901	2.41091	7.18551	2.86668	0	0.069484	0.321552	0.084338	0.002554	0	0	0.01204	0.219021	0.140665	0.079099	0.101328	0.78759	0.270383	0.12036	0.243013	0.116717	0.098682	0.741412	0.077905	0.294773	0.332859	0	0.17886	3.60053	-2.4831	-0.981379
YPK_1714	40	4.40635	3.05687	0.50808	0.70964	0.09192	0.159488	0.140029	0.066717	0.115753	0.512365	0.008742	0.357272	0.264188	0.77398	0.017397	0.293288	0.774451	0	0	0.545629	0	0	0	0	0	0	0	0.179183	2.17024	-2.48049	-0.978972
YPK_3126	40	0.233325	0.291996	1.79102	1.25846	0	0	0	0.136359	0	0.056124	0	0.621303	0	0	0.570036	1.51564	0.037565	0	0.792209	0.07626	0.007318	0	0	0	0	0	0.316999	0.179557	0.893699	-2.47749	-0.976201
YPK_2415	40	2.15356	1.01218	0.803008	0.97347	0.036285	0.27728	0.010523	0.471277	0	0.538927	0.245148	0.132634	0.10357	0.158875	0	0	0.000722	0.249806	0	0	0.211265	0.013549	0.052678	0.116018	1.51562	0	0	0.179747	1.23555	-2.47596	-0.974795
YPK_3533	40	1.33827	2.12007	1.28294	0.6476	0.005839	0.106269	0.191583	0.054205	1.22571	0.418523	0.020707	0.088994	0.012819	0.303403	0	0	0.000452	0.569411	0	0	0.364978	0.269333	0	0	0.507551	0	0	0.17999	1.34722	-2.47401	-0.972993
YPK_2067	40	1.05667	0.722229	0.627392	1.49369	0.057928	0.968096	0.045955	0	0.578766	0.006483	0.348851	0.36674	0	0	0.001409	0	0.206946	0	0	0.229318	0.0411	0.365042	0.005148	0.412877	0.515636	0	0.00426461	0.180633	0.974994	-2.46887	-0.968249
YPK_3916	40	3.93434	5.43087	1.42638	3.59318	0.172794	0.684684	0.044432	0.526282	0.561354	0.143982	0.671281	0.02639	0.040512	0.469364	0.00062	0	0.091274	0	0	0.189272	0.078593	0	0.052088	0	0.402081	0	0	0.180652	3.59619	-2.46871	-0.968107
YPK_3398	40	1.16662	0.409967	2.18381	2.36775	0.260109	0	0	0	0	1.36483	0	0.057527	0.202041	0	0.155835	0.00016	0.061608	0.000286	0.092751	0.014676	0.23984	0.085427	0.297768	0.012328	1.00229	0	0.327551	0.181523	1.53204	-2.46178	-0.961709
YPK_3264	40	0.136777	0.721124	0.516124	0.93396	0.933132	0	0	0	0	0	0	0	0	2.6296	0	0	0.028662	0.029059	0	0.099212	0.029584	0.089458	0.008234	0.118206	0.211422	0	0	0.18159	0.576996	-2.46124	-0.961216
YPK_3359	40	1.06471	1.2633	1.50547	3.63816	0.025687	0.610057	0.29736	0.10638	0.009302	0.392881	0.019641	0.045954	0.002049	0	0.302381	0	0.00077	0	0	0.20376	0.512985	0.017726	1.62573	0.006976	0	0	0	0.181723	1.86791	-2.46018	-0.960238
YPK_2473	40	1.65205	1.85576	0.482609	1.96255	0.54237	0.000504	0.129329	0.627825	0.29375	0.107233	0.044227	0.785983	0.042542	0.127836	0.285726	0	0	0	0	0.065766	0.039102	0	0.181585	0.577392	0	0.12178	0.225182	0.182527	1.48824	-2.45381	-0.954363
YPK_1637	40	2.12138	3.12619	1.76957	7.10076	0.577699	0.39361	0.074164	0	0.355397	0.12731	0.195378	0.200789	0.144897	0.059588	0.113891	0	0	0	0.00085	0.031926	0.070032	0.186811	0.470099	0.643873	0.25528	0.034799	0.279449	0.183297	3.52947	-2.44774	-0.94876
YPK_0586	40	2.56657	3.36982	2.41305	1.79909	0.03349	0.205441	0	0.690717	1.80012	0.370992	0.073634	0.025303	0.110225	0.065674	0	0.000433	0.05711	0.000518	0.096822	0	0.090429	0.067623	0.190958	0	0	0.207605	0.136764	0.183646	2.53713	-2.445	-0.946232
YPK_2284	40	1.05398	0.401125	0.491993	1.16676	0.809351	0.069438	1.30475	0	0	0.4961	0	0.596998	0	0	0	0	0.011777	0.274353	0	0.017021	0.402525	0	0.043951	0.033717	0.167129	0	0	0.183787	0.778466	-2.44389	-0.945209
YPK_3595	40	3.06004	2.79776	5.17733	2.73258	0.019578	0.367996	0.015446	0.257019	0.022251	0.111294	0.614688	0.031125	0.175321	0.163897	0	0.150584	0	0.051902	0.077858	0.956166	0.414513	0.045594	0.086318	0	0.666948	0	0	0.183848	3.44193	-2.44342	-0.944771
YPK_0343	40	0.839432	1.00131	1.24272	1.92992	0.150493	0.398282	0	0.066707	0.045718	0.032733	0	0	0.233947	0	0	0.110674	0.043857	0	0.08674	0.149188	0.179733	0.76556	1.30719	0.044054	0.396545	0.1056	0.157608	0.185853	1.25334	-2.42776	-0.93033
YPK_1330	40	1.09689	0.524224	4.377	4.35475	0	0	0	0	0	0	0	0	0	0	0.063816	0.027935	0.113293	0.152765	0.023138	0.468895	0.084586	0.385391	0.315561	0.328981	0.189258	2.08636	0.0429692	0.186215	2.58822	-2.42496	-0.92774
YPK_1883	40	2.22329	2.01026	1.63685	2.73521	0.492054	0.23978	0.044264	0.095306	0.123058	1.14364	0.42347	0.077611	0.023821	0.005544	0	0.125794	0.003186	0.101934	0.135996	0.230494	0.698045	0.162909	0.022496	0.045466	0.01076	0	0.0852988	0.186562	2.1514	-2.42227	-0.925265
YPK_4196	40	0.206506	0.199644	0.966559	1.57975	0	0	0	0	0	0.023452	2.24673	1.56297	0	0	0	0	0.001199	0.462269	0	0	0	0	0	0	0	0	0	0.18681	0.738115	-2.42036	-0.923498
YPK_1647	40	0.281599	0.275132	0.167573	0.33865	0	0	0	0.103946	0	0	0	0.356069	0	1.30784	0	0	0.19049	0	0	0.014646	0	1.56681	0.764624	0	0	0	0	0.187149	0.265738	-2.41774	-0.921085
YPK_1954	40	1.91487	0.77166	0.870037	1.03284	0	0	0	0	0	0.624988	1.27386	0.002351	0	0	0.104645	0	0	0.119231	0	0.024031	0.053493	0.147593	0.700002	0	1.21	0	0.0639886	0.188008	1.14735	-2.41113	-0.914989
YPK_3216	40	0.171641	0.475629	6.40664	6.31026	0	0	0	0	0	0.009844	0	1.63632	0	0	0.169705	0.112135	0.001892	0.476195	0.329931	0.580306	0.506878	0.141459	0.098728	0.271675	0.008358	0	0.0402535	0.190595	3.34104	-2.39142	-0.896802
YPK_1029	40	0.946708	0.290222	4.99233	3.47959	0	0	0	0	0.215766	1.11321	0.072345	0	0.115946	0	0.011155	0.56984	0.193393	0.012392	0	0.545929	0.661633	0.231263	0.181993	0.005834	0.09164	0.203214	0.174604	0.191311	2.42721	-2.38601	-0.891808
YPK_2943	40	2.56389	1.68624	1.24406	4.283	0.00508	0.059685	0.142172	0.328844	0.073876	0.944102	0.408627	0.349658	0.173458	0.994252	0	0	0.022357	0	0	0.28976	0.041569	0.017796	0.324441	0.235242	0	0	0	0.191779	2.4443	-2.38248	-0.888558
YPK_2860	40	8.90657	6.87376	5.41729	5.13834	0.000146	0.066765	0.555741	0.295204	0.16068	0.086511	0.026102	0.375305	0.470519	0.043778	0.052703	0.432989	0.422953	0.000808	0	0.236372	0.096181	0.01027	0.01447	0.685301	0.405763	0.009108	0	0.193377	6.58399	-2.37051	-0.877515
YPK_3444	40	0.431785	0.557536	1.57116	0.73445	0	0	0	0.020631	0.633635	0.008398	0.034235	0	0.076603	0	0.000563	2.94208	0.406324	0.000796	0.016593	0.087862	0	0.005991	0	0	0	0	0.215753	0.193455	0.823733	-2.36993	-0.876978
YPK_2569	40	0.206506	0.495738	1.21859	2.09483	0	0	0	0.1325	0	0	0	0	0	0.266572	0.145075	0.214377	1.87632	0.817938	0.004526	0.068722	0.055685	0.256789	0.061194	0.014536	0.306779	0.038571	0.193858	0.193628	1.00392	-2.36864	-0.875787
YPK_1421	40	3.48646	2.99188	0.462501	0.55629	0.227863	0.438203	0	0.171742	0.030182	0.327869	0.262203	1.00657	0.306263	0.660413	0	0	0	0	0	0	1.05395	0	0	0	0	0	0	0.195011	1.87428	-2.35837	-0.866315
YPK_2917	40	0.415693	0.693242	1.76823	3.57721	0	0	0.032707	0.016837	0.145927	0.293808	0	0.185804	0	0.21589	0.189961	0	1.17374	0.103196	0	0.177627	0.296046	0.026224	0.09317	0.631064	0.003427	0.217208	0.695386	0.195566	1.61359	-2.35427	-0.862532
YPK_0958	40	3.7922	1.99219	1.55507	3.09815	0.001374	0.312737	0.372707	0.081213	0.266061	0.283215	0.245273	0.290495	0.005197	0.040759	0.150631	0.001346	0.313058	0	0.81246	0.868977	0.076291	0.068128	0.057099	0.265817	0	0	0	0.19621	2.6094	-2.34953	-0.858155
YPK_1784	40	0.367419	0.547529	0.199747	2.04343	2.30754	0	0	0.088324	0	0.448964	0.094123	0	0	0.078513	0	0	0.023204	0	0.514551	0.051825	0.739076	0	0.16185	0.017387	0.001801	0	0.00623462	0.197104	0.789531	-2.34297	-0.852107
YPK_1118	40	0.683883	1.54223	0.880762	1.64886	0	0	0	0.067922	0	0.261102	0	0.098812	0	0.328297	1.91387	0.038682	1.10664	0.00071	0	0.049173	0.070746	0.176898	0	0.074652	0.177025	0.191162	0	0.198073	1.18893	-2.33589	-0.845579
YPK_3583	40	0.19846	0.250586	1.31913	0.96525	0.006561	0.657926	0	0	0	0.084083	0	0	0	0	0	2.38711	0.076599	0.123169	0.117822	1.056	0	0.047076	0	0	0	0	0	0.198102	0.683357	-2.33569	-0.845386
YPK_4232	40	2.30911	3.12291	3.52573	6.15739	0.279184	0.220783	0	0.1455	0.786501	0.11245	0.707154	0.08133	0.050146	0.085652	0	0.493402	0.000657	0.015066	0.03356	0.000538	0.06082	0.102836	0.189868	0.358381	0.743546	0	0.103326	0.198726	3.77879	-2.33115	-0.841199
YPK_1792	40	3.37114	3.91767	3.082	3.24256	0.393665	0.104109	0.004417	0.109855	0.01322	0.355565	0.119365	0.154204	0.202836	0.232464	0.100382	0.456997	0.064131	0.250207	0.212291	0.619008	0.622903	0.136062	0	0.044221	0.00227	0.236418	0.141694	0.198969	3.40334	-2.32939	-0.839574
YPK_1695	40	0.842114	1.25587	4.01772	4.27624	0	0	0	0.037781	0	1.42236	0.031916	0.173346	0	0	0.075903	0.008402	0.177769	0.510943	0.010732	0.248426	0.18879	0.183037	0.01379	1.1656	0.176957	0	0.165166	0.199605	2.59799	-2.32478	-0.835325
YPK_2640	40	6.30781	6.18079	0.923661	2.35849	0.03097	0.506031	0.116088	0.357611	0.057308	0.099998	0.350812	0.052246	0.100509	0.01185	0	0.498361	0.11503	0.012854	0.542801	0.005614	0.022124	0.024859	0	1.69372	0	0	0	0.199947	3.94269	-2.32231	-0.833045
YPK_3011	40	0.337919	0.568152	0.820436	1.21107	0	0	0	0.966001	0	2.46415	0.587915	0.073442	0	0	0	0.067794	0	0	0	0.181724	0.159685	0	0.033871	0	0.070888	0	0	0.200238	0.734394	-2.32021	-0.831113
YPK_2000	40	2.86963	2.29701	1.08319	3.71872	0.690293	0.632673	0	0.085371	0.097498	0.228305	0.047365	0.232201	0.083388	0.01109	0.300306	0.186864	0.267346	0.021923	0.640596	0.356421	0.303766	0.048874	0.02482	0.05255	0.136539	0.053863	0.103635	0.200247	2.49214	-2.32015	-0.83105
YPK_1837	40	3.71979	3.48225	0.863334	2.39784	0.205168	0.150916	0	0.616509	0.188037	0.951319	0.232405	0.180258	0.005575	0.035206	0	0.487773	0	0.116537	0.028456	0	0.198424	0	0.053461	1.16795	0	0	0	0.200782	2.6158	-2.3163	-0.827499
YPK_1156	40	2.39493	1.96894	1.71728	1.41464	0.123442	0.022225	0.133548	0.094586	0.034634	0.645649	0.537052	0.121624	0.195222	0.027494	0.074121	0.01211	0.192567	0.232164	0.023356	0.065501	0.425295	0.669336	0.326217	0.296012	0.338984	0	0.0337754	0.201083	1.87395	-2.31414	-0.825505
YPK_1858	40	1.4214	1.50598	0.601921	0.90547	0.87868	0.00117	0.012298	0.369773	0.412834	0.303141	0.328262	0.780612	0.395315	0	0	0	0	0.36752	0.099119	0.0201	0	0	0.560626	0.040642	0.01354	0.042078	0	0.201118	1.10869	-2.31389	-0.825277
YPK_1613	40	1.24172	2.4484	1.70388	1.55573	0.037758	0.480228	0.578248	0.394585	0.600189	0.060241	0.497368	0.809873	0.149064	0.38497	0	0.00705	0.000788	0	0	0	0.507087	0.066895	0.037905	0.018763	0	0	0	0.201348	1.73743	-2.31223	-0.823752
YPK_1048	40	0.734839	0.845717	1.6717	2.16478	0	0	0	0.258911	0	0	0	0	0	0	0.014805	0	0.534813	0.088594	0.123863	0.246131	0.299194	2.00621	0.22976	0.078548	0.169962	0.483744	0.10814	0.201856	1.35426	-2.3086	-0.820403
YPK_1663	40	1.31949	2.49041	0.866016	0.6669	0	0.008824	0	0.046778	0.594835	0.047944	0.028358	0.03788	0.136676	0	0.083697	0.036712	0	0	0.329412	0.07196	0	0	3.12161	0	0	0	0.101484	0.202007	1.3357	-2.30752	-0.819403
YPK_2233	40	0.670473	0.56952	0.252029	0.80835	0	0	0.624781	0.639663	0.140328	0	0.191033	0	0	0.030752	0	0	1.42109	0	0	0.071652	0	1.26928	0.164929	0	0.121383	0	0	0.203256	0.575093	-2.29863	-0.8112
YPK_3032	40	1.65473	2.07759	2.62352	2.09357	0.253431	0.028146	0.240241	0.433381	0.071074	0.052962	0.058798	0.031436	0.016197	0.423793	0.095013	0.023253	0.059233	0.253202	0	0.074294	0.190607	1.37153	0.902535	0	0	0	0.127796	0.204649	2.11235	-2.28878	-0.802112
YPK_2954	40	5.34769	3.86023	1.25478	0.74986	2.00649	0.378067	0	0.057234	0.051856	0.171634	0.38617	0.14334	0.660814	0.520929	0	0	0	0.092632	0	0.125783	0.036847	0	0.075214	0	0	0	0	0.204653	2.80314	-2.28875	-0.802087
YPK_2622	40	0.278917	0.324964	1.21725	0.95807	0	0.035781	0	0	0	3.01142	0	0	0	0	0.052284	0	0.011315	0	0	0.110535	1.18226	0	0.232812	0.083439	0	0	0	0.205211	0.6948	-2.28482	-0.798463
YPK_1971	40	0.94939	0.810447	0.481269	1.2893	0	0	0	0	0.448567	0.950389	0.461607	0	0.587663	0	0	0.001448	0	0.257095	0	0	0	0.304677	0	0.62202	0.462305	0	0.679974	0.207641	0.882602	-2.26784	-0.782793
YPK_2381	40	1.36776	1.94132	3.7429	5.55007	0.230427	0	0.032188	0.018143	0.126715	0.290637	0.018681	0	0.249334	0.011482	0	0.019981	0.000155	0.024209	0.082112	0.075132	0.182515	0.114881	0.512291	0.868814	0.188493	1.3953	0.346336	0.208166	3.15051	-2.26419	-0.779431
YPK_3329	40	0.426421	0.290592	0.174276	0.32505	0.015271	0	0	0	0	0	0	0	2.26694	0.613651	0	0	0	0	0	0	0	0.252515	0	0.265467	0	0	1.39142	0.208924	0.304085	-2.25895	-0.774594
YPK_3949	40	6.65914	5.41014	1.39018	1.56252	1.50436	0.568756	0.12027	0.033827	0.127718	0.014713	0.253665	0.342371	0.495903	0.106828	0.018439	0.330495	0.128915	0	0.214224	0	0.265213	0.017824	0.103371	0	0.164049	0	0	0.209171	3.7555	-2.25724	-0.773022
YPK_1375	40	1.54745	1.56563	0.249348	0.32399	0	0.146185	0.091211	0.132407	3.63365	0	0.397437	0.066049	0.052078	0.295932	0	0	0	0	0	0	0	0	0	0	0	0	0	0.209346	0.921605	-2.25604	-0.771911
YPK_3770	40	1.71105	2.84658	8.56631	7.45054	0.700253	0.003403	0.021947	0.159911	0.034729	0.768985	0.542457	0.660261	0.014094	0.025729	0.160043	0.022339	0.026322	0.012401	0.789592	0.005108	0.120716	0.403692	0.000689	0.024526	0.07605	0.103201	0.138829	0.20936	5.14362	-2.25594	-0.771822
YPK_1933	40	1.11567	1.60548	1.30438	2.16437	0.002335	0	0.055131	0.0154	0.042166	0.002916	0.089165	0.890433	0.041112	0.064461	0	0.147075	0.008776	0.022996	0	0.313454	0.517661	0.02641	1.23904	0.431507	0.008501	0.783877	0.122142	0.209763	1.54748	-2.25317	-0.769261
YPK_2717	40	0.729475	0.806344	2.40098	2.23766	0	0.001141	0	0.102058	0	2.465	0	0	0.059387	0	0.000736	0.016128	0.381427	0.00026	0	1.60912	0	0.0393	0.15926	0	0	0	0	0.210166	1.54361	-2.2504	-0.766707
YPK_3738	40	0.289644	0.317322	1.2816	2.29935	0	0	0	0.325141	0	0	2.82106	0	0	0	0	0.057976	0.000453	0.072652	0.170956	0	0	0.084146	0.175058	0.299115	0	0	0.828699	0.210229	1.04698	-2.24997	-0.76631
YPK_2542	40	2.01678	1.88043	0.587175	0.97242	0	0.037526	1.49504	0.705481	0.045424	0.404627	0.94703	0.326091	0.101173	0.257397	0	0.099533	0.019032	0	0	0.142942	0.208336	0	0	0	0	0.049876	0	0.210413	1.3642	-2.2487	-0.765142
YPK_2388	40	1.644	1.96244	0.458479	0.55939	0.102192	0	0.954631	0.282936	0	0.784982	0.342363	0.143289	0.250607	0.176867	0.362457	0	0	0	0	0	0.054881	0.039311	0.224584	1.1002	0.030694	0	0	0.210869	1.15608	-2.24558	-0.762261
YPK_2044	40	1.55013	0.688584	2.51895	3.77086	0	0	0	0.180206	0	0.088399	0.274421	0.044789	0.755571	0	0.045268	1.30306	0.155129	0.164231	1.0738	0.133839	0.187228	0.194741	0.052351	0.153114	0.051712	0	0.00612327	0.211478	2.13213	-2.24142	-0.758426
YPK_4032	40	8.33532	7.82979	4.18529	6.1784	0.350458	0.663414	0.039148	0.347422	0.032526	0.361797	0.004388	0.051669	0.245791	0.158611	0.27287	0.00621	0.467324	0.151849	0.223771	0.036959	0.035771	0.683719	0.017843	0.007393	0.151458	0.556584	0	0.211608	6.6322	-2.24054	-0.757609
YPK_3804	40	3.33896	1.87923	4.49631	3.83428	0.251971	0.056292	0.135929	0.006861	0.032628	0.493339	0.112741	0.109088	0	0	0.19777	0.286495	0.123039	0.410555	0.226356	0.615401	0.006405	0.30238	0.27281	0.107559	0.496745	0.168324	0.479511	0.212704	3.38719	-2.23308	-0.750729
YPK_1064	40	1.15321	1.62196	1.51486	2.20561	0.20215	0.137023	0	1.26301	1.52974	0.098152	0.076491	0.04474	0	0	0	0.000167	0	0	0.051299	0.271585	0.542775	0.067786	0.072071	0.005178	0.001668	0.004987	0.544058	0.213604	1.62391	-2.22699	-0.745112
YPK_2914	40	10.3923	8.17533	6.36508	6.92004	0.121183	0.237201	0.185656	0.143154	0.030258	0.195017	0.472548	0.217249	0.089918	0.05083	0.118458	0.294921	0.191803	0.16484	0.002521	0.566235	0.045245	1.14696	0.052979	0.069131	0.438999	0	0.0800862	0.213704	7.9632	-2.22631	-0.744488
YPK_1712	40	1.87464	2.37801	1.72801	2.09592	1.28732	0.537694	0	0.542753	0.066038	0.222497	0.080265	0.000763	0.208989	0.097083	0	0.000403	0.172537	0.065818	0.442753	0.122371	0.079087	0.058046	0.181037	0.227036	0.056758	0.331072	0.138669	0.213869	2.01915	-2.2252	-0.743461
YPK_2547	40	0.654382	0.865375	5.3583	3.09524	0	0.149969	0.019788	0.035979	0.681059	0.202903	0	0	0	1.08735	0.140715	0.058354	0.123067	0.008047	1.14012	0.026731	0.035703	0.142063	0.125073	0	0.961263	0	0.000772153	0.214737	2.49333	-2.21935	-0.738068
YPK_2108	40	3.25314	2.53907	3.40374	5.0947	0.09408	0.179212	0	0.193449	0.426216	0.155826	0.063898	0.11575	0.024976	0.097822	0.361236	0.109817	0.364205	0.199201	0.048903	0.033454	0.349455	0.466938	0.801643	0.328524	0.278523	0.011895	0.249913	0.215432	3.57266	-2.2147	-0.73377
YPK_2017	40	5.60247	5.00647	2.40768	3.26629	0.973546	0.271064	0.395693	0.187403	0.047067	0.195468	0.232181	0.230828	0.109866	0.134841	0.054702	0.112206	0.229139	0.078902	0.078088	0.172244	0.131571	0.228415	0.098901	0.504269	0.511786	0.002296	0.000486791	0.216564	4.07073	-2.20714	-0.726797
YPK_1521	40	1.46968	2.10942	0.773516	1.07024	0.242806	0.286338	0	0.00736	0.19037	1.0477	0.084151	1.12235	0.037426	0.139636	0	0	0.002997	0.428177	0	0.675652	0.086046	0	0	0.465961	0.167308	0	0	0.216708	1.35571	-2.20618	-0.725912
YPK_0263	40	4.00675	3.6101	2.53504	1.27909	0.094912	0.062893	0	1.18807	0.13255	0.089493	0.051285	0.313075	0.053775	0.037929	0	0.271426	0.054268	0.363107	0	0	0.693556	1.01873	0.144314	0.405757	0.013424	0	0	0.216894	2.85774	-2.20494	-0.724768
YPK_1154	40	1.40799	0.767101	2.83801	2.00055	0	0.138809	0	0.453287	0.481829	0.03052	0.296098	0	0.52639	1.30553	0.258514	0.002178	0.122078	0.429596	0.345371	0	0.190263	0.269626	0	0.061528	0	0	0.0827872	0.217148	1.75341	-2.20325	-0.723211
YPK_1952	40	3.91556	3.37612	2.04841	2.81257	0.151005	0.252757	0.132613	0.247827	0.14607	0.454901	0.014699	0.308443	0.248407	0	0.553643	0.247752	0.005246	0	0.792036	0.043537	0.693032	0.099539	0.348212	0	0.050146	0	0.207238	0.217265	3.03816	-2.20247	-0.722492
YPK_0072	40	4.13011	4.3637	1.67305	0.8675	0.037524	0.016311	0.045618	0.411052	0.66933	0.295079	0.074359	0.20413	0.28502	0.079906	0	0.000209	0.033205	0	0.341026	0	0	0.971539	0	1.53736	0	0	0	0.217464	2.75859	-2.20115	-0.721276
YPK_3368	40	7.09897	5.91469	1.32584	0.31475	0.336093	0.278825	0.060285	0.503031	0.463699	1.40873	0.735127	0.155816	0.185773	0	0	0	0	0.055146	0.056723	0.28915	0.477871	0	0	0	0	0	0	0.217664	3.66356	-2.19983	-0.720054
YPK_0486	40	0.946708	1.69154	8.77276	3.24912	0.044021	0.470869	0	0	0.475992	0.002768	0.253887	0.15015	0.225707	0.076241	0.491703	0.094327	0.038896	0.159775	0.066465	0.047364	0.144547	0	1.26568	0.010935	0.257811	0.730567	0	0.217726	3.66503	-2.19941	-0.719672
YPK_3983	40	3.01445	3.24499	2.65301	3.25607	0.203058	0.821614	0.381882	0.282014	0.008214	0.243135	0.1047	0.123555	0.059028	0.238458	0.000333	0	0.216184	0.141329	0	0.927455	0.361067	0.030611	0.117322	0	0.641457	0.114187	0	0.21807	3.04213	-2.19714	-0.717573
YPK_1057	40	1.75932	2.39088	1.93714	2.66707	0.434533	0.787082	0	1.31906	0.423609	0.396577	0.036723	0.182869	0.120171	0.132521	0.179329	0.068187	0.121053	0.653575	0.005694	0.047153	0	0.063752	0	0.004758	0	0.043493	0	0.218267	2.1886	-2.19584	-0.716371
YPK_2329	40	1.02717	0.991706	0.907573	1.25604	0.069736	0	0	0.22921	0.115703	0.134562	0	0.28172	0.134419	0.019266	0	0	0.000164	2.29287	0	1.13824	0.466784	0.060683	0.053072	0	0	0.019745	0.0386692	0.219776	1.04562	-2.1859	-0.707202
YPK_1803	40	0.466649	0.356213	1.07381	1.56113	0.248388	0	0	0.415893	0	0.019716	0	0.254648	0.505024	0.715151	0	0.003897	0.001079	0.78797	0	1.08432	1.02443	0	0	0	0	0	0	0.220023	0.864449	-2.18428	-0.705707
YPK_2275	40	6.24613	7.20449	1.89156	2.51426	0.842156	0.218499	0.11682	0.230336	0.19047	0.609296	0.423894	0.239725	0.248621	0.203316	0	0.134031	0.016694	0.248106	0.693644	0.077661	0.139182	0.193548	0.046904	0	0	0.010341	0.182419	0.220246	4.46411	-2.18281	-0.704355
YPK_3760	40	1.28731	0.515314	2.05913	1.16716	0	0	0	0	0.12021	0.004543	0	0	0	0	2.6336	0.149195	0.011899	0	0	0	0	0	0.762226	0.502288	0	0.328404	0.555331	0.220335	1.25723	-2.18223	-0.703822
YPK_1831	40	4.43317	4.3476	1.42236	1.22117	0.034959	0.016134	0.071271	0.777961	0.301873	0.180934	0.656345	0.615075	0.026792	0.494027	0	0	0	0	0.114559	0.142282	0.087981	0.07682	0	0	1.48036	0	0	0.220755	2.85607	-2.17948	-0.701283
YPK_2644	40	0.455922	0.244488	0.773515	0.60325	1.57681	0	0	0.343335	0.184643	0.928847	0.327893	0.816232	0	0.566564	0	0	0.124662	0	0.084261	0.071314	0	0.063174	0	0	0	0	0	0.221206	0.519294	-2.17654	-0.69857
YPK_0809	40	2.25011	2.39592	1.93178	2.1885	0.000579	0.090555	0	0.092756	2.08191	0.003909	0.117108	0.451289	0.559081	0	0	0.034877	0.037163	0	0.364387	0.390902	0.120626	0.404528	0	0.111327	0.063884	0.195705	0	0.222634	2.19158	-2.16725	-0.690004
YPK_2434	40	0.512242	0.322676	0.549638	2.04229	0	0.107156	0.410784	0	0	0	0.023662	0	0	0.054277	0	0.769426	0.000542	0	0.004561	1.0695	0.081164	1.32559	0.037659	0	0.004803	0	1.25232	0.223541	0.856711	-2.16139	-0.684593
YPK_2422	40	0.463967	0.546125	2.53906	2.72213	0	0.001793	0.464688	0.595217	0.309518	0	0.436876	0.009967	0.187215	0	0.142387	1.29009	0	0.139303	0	0.229776	0.022552	1.04514	0.017894	0.050347	0.189227	0.018221	0	0.223923	1.56782	-2.15893	-0.682323
YPK_1985	40	2.98226	1.96913	2.88761	3.70091	0.000873	0.240666	0.35778	0.496718	0.426737	0.05588	0.138612	0.022111	0.237268	0.471392	0.074079	0.639386	0.308266	0.414209	0.235089	0.248147	0.262927	0.246345	0	0.134748	0.08583	0	0.069926	0.224652	2.88498	-2.15424	-0.677997
YPK_4087	40	1.64668	0.807161	2.40768	4.04996	0.059317	0	0	0.093514	0	1.16599	0	0.260722	0	0	0	0.000579	0	0	0.184288	2.60222	0.208432	0.587391	0.000632	0.022872	0	0	0	0.225476	2.22787	-2.14895	-0.673119
YPK_2372	40	0.185051	0.328232	2.20257	1.85346	1.08383	0	0	0	0	0	0.343093	1.05568	0	0	0.071034	0	0.852522	0.137603	0	0.225869	0.157333	0.511659	0.001381	0	0.751033	0	0	0.225697	1.14233	-2.14754	-0.671818
YPK_2004	40	2.18574	2.39097	1.05906	0.96247	0.962879	0.060119	0	0	0.010195	0.143938	2.05882	0	0.429245	0.82506	0.081794	0.000658	0	0	0.096101	0.042983	0	0.309152	0.085239	0.046142	0	0.041975	0	0.225839	1.64956	-2.14663	-0.670981
YPK_4001	40	0.150186	0.350562	2.19319	4.01676	0	0	0	0	0	0	0	0.09315	0	0	0.600119	0.000115	1.35077	0.351035	0.000914	0.144597	0.313322	0.268938	0.811886	0	0.632034	0.602725	0.0253737	0.225869	1.67767	-2.14644	-0.670807
YPK_3581	40	4.67454	3.78799	0.808371	3.56181	0.103084	0	0	0.013476	0.549267	0.021014	0.188957	0.347702	0.261713	0.026901	0	0.092287	0.790017	0.001546	0.583622	0.12079	0.432628	0.513573	0.333269	0.141437	0.537499	0.133696	0.0169914	0.226499	3.20818	-2.14243	-0.667099
YPK_3455	40	1.52868	2.65675	0.190363	0.66577	0.431086	0	0	0.193141	0	0.008812	0.250017	0.955316	0.264518	0.837809	0	0	0	0	0	0	0	0.184929	0.373537	0.667092	0	1.06043	0	0.227247	1.26039	-2.13767	-0.662709
YPK_1668	40	1.54745	0.972983	1.8996	1.4715	0.005891	0.015586	0.003766	0.041531	0.316805	0.447546	0.300142	0.065259	0.171589	0.162001	0.001396	0.098745	0.004043	0.020725	0.417539	0	0.175229	0.127503	0.078403	2.50684	0.276711	0	0	0.227706	1.47288	-2.13475	-0.660021
YPK_2361	40	6.2944	5.37702	0.990689	1.26933	0.405331	0.117594	0.012446	0.152649	0.472424	0.36443	0.453659	0.111678	0.052712	0.002073	1.16794	0	0	0	0	0.019554	0.007256	0.370676	0	0.004995	0.629001	0.905911	0	0.228275	3.48286	-2.13115	-0.6567
YPK_2887	40	1.50991	2.32575	2.87689	2.4135	0.138869	0	0	0.02655	0.60427	0.046305	0	0.065523	0	0.139655	0.168682	0.134042	0.268978	0.089928	1.32604	0	0.362478	0.023079	0.510955	1.23819	0.031506	0.038036	0.0448684	0.228607	2.28151	-2.12906	-0.65477
YPK_2051	40	0.611472	0.993778	1.34728	3.01965	0.543117	0.016321	0.066706	0	0.824008	0.266207	0.042255	0.020081	0	0.081708	0	0.300405	0.033002	0	0.207648	0.052605	0.078274	0.007766	0.209713	0.088249	0.098694	0.049509	2.27411	0.228712	1.49305	-2.1284	-0.654157
YPK_4233	40	0.227961	0.507058	0.866015	1.43535	0	1.56512	0.335141	0.136773	1.17302	0.01385	1.25351	0	0.005104	0	0	0.000805	0	0	0.149943	0	0	0.085777	0.351879	0.067189	0.146111	0	0	0.229749	0.759096	-2.12187	-0.648137
YPK_2245	40	2.41907	3.49926	0.841885	1.65673	0.157743	0	0	0.055765	1.81828	0.018064	0.04691	0.307438	0	0.02457	0.008399	0.145092	0.068661	0	0	0.04894	0.572519	0.126514	0.19189	0	0.341269	0	1.35873	0.230034	2.10424	-2.12008	-0.646485
YPK_3791	40	0.852842	1.75966	6.3624	3.81415	0	0.055585	1.12356	0	0	0.045235	0.013017	0.093819	0	0.005429	0.085998	0.020476	0.711132	0.261656	0.115365	0.699343	0.065994	0.590273	0.006049	0.190965	0.887157	0.25699	0.0674305	0.230238	3.19726	-2.1188	-0.645305
YPK_3037	40	6.58136	5.09988	8.53414	3.64594	0.077175	0.09844	0.044564	0.364404	0.333884	0.490736	0.834613	0.083241	0.330413	0.250069	0.093011	0.023668	1.7e-05	0.199464	0.187876	0.216487	0.410018	0.545947	0	0.048377	0.342776	0.021065	0.306412	0.23055	5.96533	-2.11685	-0.643502
YPK_3282	40	0.300372	0.500784	2.59	3.70029	0	0	0	0	0	0	0	0.20287	0	0	0.076448	0	0.113089	3.35062	0.000193	0.406044	0.258823	0.135868	0.560526	0	0.161414	0.03697	0	0.230559	1.77286	-2.11679	-0.64345
YPK_0728	40	3.41673	3.83366	1.35131	2.40217	0.029731	0.140935	0.264722	0.492592	0.110148	0.649767	0.066218	0.279675	0.003038	0	0	0.987186	0.054562	0.166944	0	0.470479	0.060058	0.492413	0.058701	0.316947	0.566205	0	0.103423	0.231032	2.75097	-2.11383	-0.640722
YPK_2628	40	0.970845	0.669256	1.42236	2.15679	0	0	0	0	0.040805	0.81157	0.048484	0.639734	0	0.040443	0	0.603186	0.000105	0.077765	0	0.256247	0.049815	0	0.042795	1.5703	0.893337	0.042285	0.204531	0.231365	1.30481	-2.11176	-0.638806
YPK_2174	40	9.70577	8.86386	1.69583	3.91591	0.066287	0.993126	0.012808	0.191109	0.208163	0.332268	0.047805	0.533168	0.037817	0.077957	0.140213	0.183465	1.48474	0.138923	0.032816	0.010565	0.016461	0.073365	0.043211	0.159756	0.423439	0.054393	0.074016	0.231995	6.04534	-2.10784	-0.63519
YPK_2325	40	3.99334	7.41959	1.08051	1.91479	0.694987	0.296152	0.278056	0.146597	0.879502	0.142938	0.025983	0.07262	0.039945	0.066737	0	0	0.001609	0	0.146626	0.00259	0.892928	0.047462	0.921192	0.061631	0.013453	0.590874	0.01913	0.232218	3.60206	-2.10645	-0.63391
YPK_2796	40	2.7248	2.91319	0.331124	0.88686	0.060701	0.020755	0	0.017281	0.716944	0.297346	0.279769	0.701834	0.491795	0.189101	0	0	0	0	0	0.733261	0.04154	0.117347	0.965553	0.054372	0.662404	0	0	0.232609	1.714	-2.10402	-0.631671
YPK_3939	40	5.53275	4.71929	0.265435	0.46736	1.28665	1.07597	0.034872	0.028752	0.463397	1.16381	1.19353	0.028063	0.079255	0.004386	0	0	0	0	0	0	0	0	0	0	0	0	0	0.232986	2.74621	-2.10168	-0.629513
YPK_1047	40	8.46137	8.82023	1.98674	1.81104	0.405727	0.133773	0.131152	0.26742	0.148358	0.473793	0.497291	0.215762	0.563305	0.111376	0.001335	0.019174	0.45973	0.582213	0	0	0.469498	0.184529	0.430355	0.014014	0.26614	0	0	0.233693	5.26985	-2.09731	-0.625481
YPK_1480	40	0.321827	1.06195	2.27899	2.36287	0	0	0	1.8032	0.246191	0.169752	0.064705	0.126417	0.032905	0	0.03995	1.43246	0.069717	0.050454	0	0.101542	0.979525	0.086844	0.108504	0.052631	0	0	0.0171867	0.233999	1.50641	-2.09542	-0.623739
YPK_0531	40	0.203824	0.249205	1.29902	2.0504	0	0.428433	0	0	0	0.216075	0	1.25213	0	0	0.157867	2.49257	0	0	0.135084	0.026634	0.04641	0.315968	0.197561	0	0	0.109247	0.00427234	0.234011	0.950613	-2.09535	-0.623671
YPK_2642	40	2.37616	2.87082	0.235942	0.5818	2.37324	0.354556	0	0.054362	1.05086	0.119063	0.488011	0.458154	0.036967	0.115912	0	0.027668	0	0	0	0	0	0.23429	0.070505	0	0	0	0	0.234069	1.51618	-2.09499	-0.623342
YPK_0392	40	1.00571	1.45467	1.90497	1.14229	0	0.221622	1.30171	1.15911	0.385288	0.133581	0.293916	0.299313	0	0	0.377709	0.200973	0	0	0.134225	0.017386	0.171988	0.310525	0.024687	0.029992	0.220102	0	0.105954	0.234264	1.37691	-2.09379	-0.622232
YPK_1533	40	0.21187	0.301632	0.695762	0.72338	0	0	0	0.735814	0	1.06334	0.15187	0.072174	0	0	0	0	0.15671	0	0	0.162404	0.199439	0.002032	2.47384	0	0	0.377395	0	0.234566	0.483161	-2.09193	-0.620518
YPK_0539	40	1.31949	2.53572	1.29634	2.51294	0	0.190349	0.132484	1.16703	0	0.013849	1.42116	0.155252	0.027051	0	0.351844	0.000269	0	0.308033	0.578968	0	0.023208	0.211732	0.099982	0.527179	0.001464	0	0.194239	0.23496	1.91612	-2.08951	-0.618284
YPK_3239	40	0.70802	0.761662	4.77649	3.27133	0	0.238452	0	0	0.006994	0.27049	0	0.776489	0	0	0.281105	0.014643	0.505229	0.048146	0	0.459795	0	1.42796	0	0.939489	0.103099	0	0.3342	0.235048	2.37938	-2.08897	-0.61779
YPK_1415	40	0.281599	0.347271	2.38624	1.39104	0	0.578862	0	0.142358	0	0.026967	0	1.90157	0	0.091695	0	0.667714	0.183288	0.035092	0.068285	0	0.105921	0.695444	0.497628	0	0	0	0.432755	0.235982	1.10154	-2.08325	-0.612511
YPK_2560	40	0.517605	0.325799	0.367319	0.71701	0.002515	0.894968	0	0	1.52354	1.27909	0	0	0	0	0	0.001898	0	0	1.16292	0	0	0.474261	0	0	0.088939	0	0	0.236006	0.481933	-2.08311	-0.612376
YPK_2364	40	4.17571	3.05529	0.544276	0.30701	0.691145	0.072099	0.217382	0	0.786837	0.519526	0.532889	1.87932	0.050832	0.712889	0	0	0	0	0	0	0	0	0	0	0	0	0	0.237518	2.02057	-2.07389	-0.603873
YPK_2414	40	5.42547	3.65369	1.8929	4.59292	0.361027	0.908703	0.039739	0.111067	0.935079	0.173006	0.773684	0.242805	0.014877	0.14424	0.926008	0.346262	0.109026	0.080883	0.09853	0.031344	0	0	0.005583	0	0.131644	0	0.0509698	0.238456	3.89124	-2.06821	-0.598632
YPK_0792	40	0.783113	1.94714	4.77113	4.11999	0	0.023364	0.557238	0.167385	0	0.003607	0.015684	0.173298	0.038551	0	0.220097	0.070694	0.771506	0.000524	0.0951	0.625339	0.397858	0.372841	0.505916	0	0.329532	0.236797	0.900442	0.239381	2.90534	-2.06262	-0.593474
YPK_0435	40	1.87196	1.47435	0.648841	0.63829	0.075833	0.342094	0	0.244742	0.262547	0	0.154059	0	0.036868	0.169545	0	0.549064	0	0	0	0.29554	0	2.55127	0.43781	0	0	0	0.386721	0.239395	1.15836	-2.06253	-0.593396
YPK_2487	40	0.603426	0.832632	5.41059	3.59935	0	0.158498	0	0.445001	0.002052	0.908196	0	0	0	0.46849	0.025976	0.017954	0.313566	0.156384	0.004541	0.528226	0.493784	1.03354	0.022082	0.038426	0.560176	0	0.33029	0.239443	2.6115	-2.06225	-0.593133
YPK_0644	40	3.33091	2.51031	13.387	9.4909	0.169299	0.067914	0.420823	0.00745	0.077678	0.190254	0.751984	0.250773	0.22633	0.165539	0.23579	3.8e-05	0.334264	0.145082	0	0.173999	0.233191	0.548406	0.661823	0.065781	0.165664	0	0.627724	0.239992	7.17979	-2.05894	-0.590086
YPK_1644	40	1.4214	1.46683	1.22663	1.42269	0	0.079574	0.271933	1.52386	0.110611	0.033517	0.47756	0.175626	0.111173	0.743533	0	0.05968	0.325119	0	0	0.237269	1.23847	0	0.151375	0	0	0	0	0.240839	1.38439	-2.05386	-0.585393
YPK_2188	40	2.41907	1.40598	2.5404	1.65983	0.053299	0.285696	0	0.886451	0.076252	0.001665	0	0.185807	0.267866	1.21962	0.122827	0.016218	0.215565	0.224833	0.035524	0	0.175687	0.449486	0.086497	0.89523	0.248266	0	0.0945037	0.240926	2.00632	-2.05334	-0.584916
YPK_3965	40	7.83917	5.11977	1.07381	1.81535	0.680985	0.59337	0.213168	0.225494	0.139919	0.02515	0.168884	0.055633	0.011123	1.64075	0	0	0	0	0	0	0	0.607178	0.005652	0.02307	0	1.17498	0	0.241972	3.96202	-2.04709	-0.579148
YPK_3132	40	1.38922	1.83945	1.59127	1.24784	0	0	0.024701	0.25925	0	0.010182	0	0.002959	0	0	0	0.000877	0	0	0.316332	0.084867	0.966759	1.26038	0.64925	0.599981	1.4153	0	0	0.24308	1.51695	-2.0405	-0.573068
YPK_3309	40	4.78986	5.80678	3.11015	2.95591	0.208818	0.26392	0.002974	1.2918	0.032307	0.100391	0.663982	0.033117	0.854297	0.588413	0.296146	0	0.039826	0	0.004836	0.033587	0.392539	0.077851	0.673928	0.027474	0.01701	0	0	0.243618	4.16568	-2.03731	-0.570125
YPK_0745	40	2.22865	3.83018	6.19751	2.14773	0.040906	0.61536	0.018593	0.40686	0.144981	0.284837	0.216277	0.2373	0.032776	0.19288	0.002139	1.05105	0.000187	0	0.168186	1.22193	0	0	0.056106	0.91342	0	0	0	0.243643	3.60102	-2.03716	-0.569988
YPK_1912	40	0.230643	0.541729	1.68109	1.79329	0	0	0	0	0.064411	0	0	0.123909	0	0	0.995884	0.071119	0.275013	0.627107	0	0.384779	1.91884	0.01553	0.932136	0.067931	0.133364	0	0	0.243914	1.06169	-2.03556	-0.56851
YPK_3579	40	4.03893	5.18333	3.39167	4.1342	0.705844	0.239889	0.028213	0.057662	1.37195	0.120144	0.286123	0.378352	0.082147	0.066963	0.087829	0.053878	0.415834	0.485863	0.240654	0.024815	0.008911	0.214499	0.410534	0.192451	0.138835	0	0	0.243973	4.18703	-2.0352	-0.568185
YPK_2453	40	6.83883	5.98209	3.94667	3.88239	0.110262	0.122096	0.071667	0.415723	0.047247	0.281388	0.408411	0.101595	0	0.207069	0.233824	0.187021	0.010779	0.239724	0.015244	0.135535	0.020557	0.181594	1.4079	0.732788	0.681075	0	0.00922885	0.244379	5.1625	-2.03281	-0.565972
YPK_1753	40	2.2072	0.834234	1.89424	1.03683	0.276733	0	0	0.082163	0.119468	0.044901	0	0	0	0	0.200189	1.59414	0.679258	0.00066	0	0.014361	0	2.59269	0	0	0	0	0.0192028	0.244512	1.49313	-2.03202	-0.565251
YPK_1761	40	10.6418	6.55535	4.36761	4.72032	0.180758	0.641468	0.194385	0.283246	0.031642	0.270352	0.364543	0.127581	0.321414	0.080636	0.001012	0.120437	0.039638	0.013735	0.433681	0.308485	0.206795	0.193144	0.892923	0.042205	0.3214	0.366035	0.188763	0.244534	6.57126	-2.03189	-0.565131
YPK_0421	40	0.868933	0.905542	1.3875	1.38128	0.230815	0.189509	0.100589	0.240193	0.005699	0	0	0	0	0.022857	0.000637	0.042824	0.823003	0.00045	0	0.224017	0.173339	0	0	2.99395	0	0.388697	0.188506	0.244569	1.13581	-2.03169	-0.564941
YPK_0216	40	6.64037	3.98694	8.96045	7.77609	0.015102	0.01265	0.904915	0.040822	0.129011	0.24604	0	0.112393	0.005843	0.023162	0.057512	0.097685	0.275659	0.144643	0.001287	1.87643	0.293694	0	0.119352	0.786714	0.084222	0.075796	0.334334	0.245098	6.84096	-2.02857	-0.562062
YPK_2197	40	2.46734	3.18267	1.70656	0.99153	0	0.001011	0	0.323401	0.028098	0.664243	0.506165	0.01368	0.0061	0	0.001036	0.000613	0.08425	0	0.106644	0.29872	0.953516	2.62392	0	0	0	0.027937	0	0.245189	2.08702	-2.02804	-0.561572
YPK_1578	40	1.585	1.68961	2.09399	2.438	0.087098	0.452827	0.119278	0.03854	0.108567	0.04434	0	0.274873	1.3803	0.017904	0.100045	0.467445	0.121369	1.26057	0	0.109274	0.423048	0.054709	0.504766	0	0	0	0.0904717	0.245888	1.95165	-2.02393	-0.557781
YPK_1702	40	0.160914	0.368635	2.94526	1.8503	0	0	0	0.35194	0	1.0479	0.093201	1.24018	0	0.004319	0.0006	0.09594	0	0.030978	0.474254	0.221786	0.061385	0.175863	0.157958	0	1.3661	0	0.353316	0.24677	1.33128	-2.01876	-0.553016
YPK_3353	40	1.28194	2.32288	3.48685	6.33177	0.00508	0.143375	0.108586	0	0.823746	0.007055	0.101069	0.554513	0.473585	1.59019	0.063376	0.009871	0.159078	0.051615	0.003451	0.22501	0.029573	0.132876	0.317044	0.036074	0.80752	0.000821	0.0396129	0.247092	3.35586	-2.01688	-0.551279
YPK_2336	40	0.273553	0.637723	2.9171	2.99607	0.295175	0.057766	0	1.27937	0	0.029369	0.523778	0	0.018265	0.057423	0.002727	0.043604	0.027136	0.10197	0.255399	0.101623	0.172122	0.084147	0.706823	1.9093	0.009416	0	0.0393349	0.248467	1.70611	-2.00887	-0.543894
YPK_1800	40	1.54477	1.05981	2.75892	4.69195	0.155125	0.006999	0.333622	0.001647	0.024843	0.002209	1.02117	0.344071	0	0.494261	0	1.09221	0.016136	0	0.090862	0.471169	0.654229	0.357069	0.042074	0.090602	0.376929	0	0.146798	0.248783	2.51386	-2.00704	-0.542201
YPK_2592	40	1.12371	0.653593	1.37142	1.40051	0.14719	0	0	0.003398	0.049576	0.347452	0.09637	0.01943	0	1.99266	0	0	0	0	0	0.622652	1.63945	0	0.014645	0.404103	0.389694	0	0	0.248984	1.13731	-2.00588	-0.541129
YPK_2270	40	2.65507	3.19172	6.65465	10.097	0.048561	0.007831	1.09588	0.082203	0.00746	0.778986	0.846197	0.32342	0	0.550721	0.118883	0.014776	0.167167	0.144802	0.045581	0.142414	0.543879	0.082164	0.107153	0.107829	0.319334	0	0.214899	0.250006	5.6496	-1.99997	-0.535677
YPK_3568	40	1.03253	1.10275	0.664928	0.86144	0.36074	0.201367	0	0	0.111505	0.067936	0.167893	0	0.225335	0	2.25859	0.604553	0	0	0	0.055709	0.032074	0	0.163691	0	1.29557	0	0.206132	0.250048	0.915412	-1.99972	-0.535453
YPK_2939	40	0.675837	1.04396	5.04461	3.40982	0.001927	0.205507	0	0	0	0.042609	0	0.133809	0.13141	0	0	0.218169	0.01568	0.529325	0.153452	0.174701	1.03346	0.397622	0.169173	2.30692	0.041724	0.106663	0.0896734	0.250079	2.54356	-1.99954	-0.535287
YPK_3624	40	4.00138	3.81479	0.296268	0.27075	0.431582	0.027228	0.384289	0.515079	0.775017	0.326491	1.35744	0.252525	0.198129	0.214109	0	0	0	0	0	0	0	0	0	0.435863	0.847054	0	0	0.250644	2.0958	-1.99629	-0.532286
YPK_2472	40	0.206506	0.3069	0.489312	0.85257	0	0.056381	1.27605	0	0.641454	0.907778	0.939117	0.957631	0.008433	0.171199	0	0	0	0	0.014345	0	0.0468	0	0.751786	0	0	0	0	0.250912	0.463822	-1.99475	-0.530863
YPK_1936	40	0.683883	0.709546	0.59924	1.34552	0.081887	0.145931	0	0.436379	0.381957	0.702796	0.55953	1.43693	0	0.195221	0	0.144919	0	0.027114	0	0.034433	0	0.19935	0.022868	1.10719	0	0.03389	0.26453	0.251083	0.834547	-1.99376	-0.529953
YPK_2307	40	5.57834	5.55922	3.91048	3.86841	0.126539	0.750962	0.262422	0.818902	0.174212	0.138131	0.670546	0.117155	0.05145	0.043533	0.000226	0.109899	0.127414	0.006552	0.02295	0.177944	0.539583	0.83889	0.032476	0.5419	0.057701	0.035079	0.145116	0.251721	4.72911	-1.9901	-0.526578
YPK_3769	40	1.7915	1.86651	5.79801	6.40206	0.022536	0.038531	0	0.563679	0.007601	1.83127	0.165663	0.204112	0.000693	0.314763	0.403852	0.017723	0.101369	0.305664	0.002854	0.239857	0.256517	0.528186	0.018421	0.147863	0.600571	0	0.0245015	0.25201	3.96452	-1.98845	-0.525051
YPK_3950	40	4.39294	5.60635	8.68429	7.16188	0.378883	0.500372	0	0.123267	0.049599	0.361633	0.010895	0.254344	0.045708	0.480232	0.247339	0.047209	0.203822	0.422037	0.383977	0.098425	0.498038	0.3426	0.052264	0.27268	0.515448	0.218672	0.29263	0.252177	6.46137	-1.98749	-0.524168
YPK_1780	40	1.36508	1.02448	0.705146	0.32025	0.001908	0.795673	0	0.005594	0.120616	0	0.381936	0.088542	0.037898	0	0	0.017577	0	0	0.103807	0.005152	0.067104	0	2.24959	0	1.95694	0	0	0.25358	0.85374	-1.97949	-0.516786
YPK_0633	40	2.8294	4.09734	3.52573	2.71084	0.026237	0.01117	0	1.23827	2.52462	0.002857	0.757925	0.171352	0.000316	0.059842	0.048888	0.001403	0	0	0.036404	0.20815	0.002265	0.001623	0.004729	0.254644	0.030312	0.457201	0	0.253835	3.29083	-1.97804	-0.515447
YPK_3137	40	0.219915	0.286173	0.351232	1.01366	0.37309	0.0832	0	0	0	0	0	0	0	0	0.007551	0	4.842	0.007118	0	0.070191	0	0	0.060701	0.028797	0	0	0.368417	0.253959	0.467745	-1.97733	-0.514795
YPK_2207	40	1.467	1.20243	2.07656	3.65003	0.201524	0.009637	0	0.256783	0.277639	0.391351	0.333349	0.079964	0.347655	0.018537	0.002129	0.05174	0.388188	0.625643	0.21802	0	0.179971	0.227289	0.911017	0.431438	0.000337	0	0.897483	0.254335	2.099	-1.9752	-0.51283
YPK_3388	40	5.15996	4.75333	12.3106	8.15887	0.22438	0.309138	0.070266	0.42483	0.376435	0.360531	1.28939	0.655699	0.021782	0.517175	0.009693	0.065524	0.11191	0.009746	0.264925	0.086804	0.063206	0.08246	0.03708	0.566592	0.024653	0.107258	0.178112	0.254678	7.59568	-1.97326	-0.511036
YPK_0778	40	9.805	9.12645	1.54971	1.17667	0.04091	0.136562	0.970479	0.18606	0.215147	0.320142	0.413471	0.951372	0.284469	0.119677	0	0.049485	0.524461	0.004436	0	0.007028	0.211308	0.046088	0.666729	0	0	0	0.74574	0.256242	5.41446	-1.96442	-0.502886
YPK_0980	40	1.35972	1.56272	0.278841	0.60528	0	0.067281	2.64842	0	0.006373	1.0427	0.047635	0.816122	0.061286	0.025471	0	0	0	0	0	0.041006	0.126784	0	1.01234	0	0	0	0	0.256322	0.951639	-1.96397	-0.502468
YPK_1248	40	1.3034	0.871847	3.95472	2.36314	0	0	0	0	0	0	0	0	0	0	0.147966	0.092658	2.64195	0.021964	0.08456	0.03781	0.223419	0.107302	0.002171	2.02009	0.173862	0	0.341673	0.256323	2.12328	-1.96397	-0.502467
YPK_2491	40	2.10797	2.75544	0.803008	1.09106	0.093292	2.76925	0.063579	0.083616	0.317134	0.141042	0.006927	0.539229	0.108499	0.029469	0	0	0	0	0	0.068246	0.239144	0	1.03862	0.39776	0	0	0	0.25634	1.68937	-1.96387	-0.502379
YPK_1906	40	1.13176	1.14091	0.270797	0.29824	0	0.711332	0.020023	0.025863	0.015314	1.0732	0.175663	0	0.672682	2.87757	0	0	0.333058	0	0	0	0	0	0	0	0	0	0	0.256726	0.710426	-1.9617	-0.500372
YPK_1915	40	0.238688	0.518456	1.52558	2.48198	0.447417	0	0.018987	0.277253	0.207463	0.058703	0.401288	0.587865	0	0	0.13616	0.015993	0.129642	0.044649	0.240892	0	0.336397	0.952566	0.108462	1.22907	0	0.521439	0.190888	0.256745	1.19118	-1.96159	-0.500276
YPK_1875	40	0.549788	0.259271	0.368659	0.84785	0	0	0	0	0	0	0	0.251899	0	1.22819	0	0.000947	0	0.244093	0.224394	0.51134	0.264292	0.399351	0.090712	0	0.041953	1.78923	0.862145	0.256893	0.506392	-1.96076	-0.499508
YPK_3464	40	3.55887	3.30348	2.85276	1.87528	0.536477	0.200272	0	0.185591	0.102618	0.503173	0.61419	0.502493	1.02331	0.204354	0.00031	0.017167	0.256043	0.095289	0.141828	0.475604	0.083481	0.164919	0.013673	0.470959	0.145189	0	0.178763	0.257205	2.8976	-1.95901	-0.497896
YPK_2639	40	2.83476	3.25277	4.65316	3.08077	0.058806	0.000293	0.093871	0.026487	0.083849	0.576513	0.491735	0.187398	0.389922	0.024474	0.10543	0.20356	0.086475	0.376571	0.212369	0.069823	1.36006	0.137975	0	0.856734	0.216962	0	0.35668	0.257217	3.45537	-1.95894	-0.497833
YPK_0916	40	5.42279	6.34404	3.36218	3.13038	0.184205	0.044936	0.023998	0.1015	0.124419	0.089675	0.724487	0.247074	0.146679	0.079307	0.283411	0.140406	0	0	0.178048	1.03817	0.130419	0.506159	0.140868	0.175928	0.027032	0.807346	0.733087	0.257702	4.56485	-1.95622	-0.495323
YPK_1839	40	2.29302	2.09401	1.56312	1.02778	1.46194	0.047151	0	0.140138	0.00054	0.063728	0	0.048517	0.073548	0.323906	0	0	0	0	0	0.655267	1.75614	0.00143	1.15246	0.076544	0.08711	0	0.0410594	0.257804	1.74448	-1.95566	-0.4948
YPK_2593	40	1.34631	2.34068	0.522827	1.87575	0.786457	0.819123	0	0.014179	0.017471	0.540111	0.022017	0.322427	0.349447	0.351671	0	0	0	0.372919	0	0	0.003273	0.815802	0.015034	0.145446	0.461613	0	0.900376	0.258146	1.52139	-1.95374	-0.493031
YPK_2191	40	0.978891	0.782646	2.93453	5.72793	1.03375	0.4299	0	0.064353	0.265582	0.164524	0	0.06954	0.259621	0	0.455441	0.081708	0.332023	0.000213	0.256787	0.612726	0.721859	0.163773	0.125775	0.233498	0.226106	0.179698	0.266353	0.258401	2.606	-1.95231	-0.491717
YPK_1310	40	2.86694	2.15388	6.87718	7.37385	0.005451	0.652701	0.004291	0.039063	0.867078	0.12826	0.194072	0.312487	0.007811	0.223241	0.08753	0.174217	0.036549	0.615988	0.198805	0.126115	1.10648	0.169159	0.191228	0.036483	0.734148	0.023095	0.0184653	0.258814	4.81796	-1.95001	-0.489594
YPK_0922	40	3.12172	2.89108	5.46153	3.05302	0.001252	0.536823	1.41219	0.032817	0.163783	0.404893	0.243617	0.161897	0.028202	0.057825	0.310099	0.061646	0.060558	0.000114	0.065912	1.54902	0.116629	0.168993	0.118407	0.034913	0.159481	0.252602	0.0143432	0.258957	3.63184	-1.94921	-0.488857
YPK_2910	40	8.51769	7.14989	2.88225	1.36776	0.06804	0.069422	0.011326	0.15068	0.384285	0.042895	0.465039	0.340259	0.207983	1.44366	0.20701	0.267323	0.175012	0.000217	0	0.44521	0.004489	0.022504	0	0.057517	0.912821	0	0.684045	0.259119	4.9794	-1.94831	-0.488026
YPK_1947	40	5.69098	3.74826	4.07939	4.70816	0.220607	0.250335	0.912756	0.164139	0.262781	0.464701	0.348311	0.341708	0.046613	0.123185	0.509638	0.241604	0.048725	0.004749	0.260429	0.029523	0.651325	0.024906	0.169897	0.236908	0.619711	0	0.0299353	0.259239	4.5567	-1.94765	-0.487412
YPK_2710	40	1.77005	0.551857	1.50279	1.46322	1.24125	0.053094	0.080837	0.993992	2.00519	0	0	0.069036	0.555811	0	0.559961	0	0	0.061959	0	0.178674	0.169927	0	0	0	0	0	0	0.259554	1.32198	-1.9459	-0.485795
YPK_2836	40	3.21023	2.47904	5.06606	7.48208	0.206902	0.621765	0.003832	0.241228	0.003085	0.585516	1.65306	0.030736	0.014618	0	0.000174	0.10649	0.063482	0.026027	0.064228	0.050866	0.521852	0.261332	0.366986	0.18113	0.427987	0.433289	0.115682	0.260012	4.55935	-1.94335	-0.483448
YPK_1044	40	2.44589	1.71896	1.60736	2.68782	0.069753	0.017001	2.60977	0.035121	0.01974	0.174331	0.486349	0.213189	0.042915	0	0.169928	0	1.05712	0.071924	0	0.020931	0.542469	0.112336	0.223203	0.11	0.041524	0	0	0.261635	2.11501	-1.93437	-0.475166
YPK_3048	40	5.24846	4.40519	2.04707	1.15924	0.013896	0.086677	0.005798	0.485318	0.243187	0.194512	0.025564	0.575322	0.132207	0	0.001296	0.995954	1.21677	0.002137	0.011511	1.50735	0.002648	0	0.019901	0.252864	0	0	0.245221	0.261658	3.21499	-1.93425	-0.475048
YPK_3000	40	1.82369	1.55028	6.01117	5.66496	0.050703	0	0.015266	0.0485	0	0	0.509721	0	0	0	0.29145	0.37073	0.195462	0.140343	2.8322	0.395791	0.252507	0.06572	0.094135	0.507804	0.234464	0.023231	0.00969821	0.26251	3.76252	-1.92956	-0.470724
YPK_4242	40	0.391556	0.426397	1.74544	2.15865	1.30716	0	0	0.09263	0	1.27381	0.170102	0.034036	0.19729	0	0	0.440265	0.386904	0.000716	0	0	0.331327	0.101174	0.296922	1.22682	0.101698	0.062863	0.0195493	0.262751	1.18051	-1.92823	-0.469502
YPK_1454	40	5.59443	4.83101	3.26029	3.42371	0.225811	0.013677	0	0.069837	0.004868	0.084807	0.37218	0.533624	0.473106	0.052072	0.332123	0.149759	0.102252	0.127462	0.132865	0.114545	0.453666	0.405426	0.145275	0.178274	1.42929	0.491163	0.171641	0.26364	4.27736	-1.92336	-0.465003
YPK_2539	40	11.2532	12.9141	2.08863	3.8582	0.18818	0.243961	0.115702	0.680918	0.359406	0.267399	0.211651	0.128399	0.043394	0.190605	0.449452	0.149524	2.12562	0.002095	0	0.240604	0.06524	0.019374	0.002659	0.195692	0.387494	0	0	0.263799	7.52853	-1.92249	-0.464205
YPK_3853	40	1.03521	1.79769	0.935726	0.31603	0.764899	0.024905	2.01512	0.410601	2.2877	0.380275	0.052026	0	0	0.057569	0	0	0	0	0	0	0	0	0.081132	0	0	0	0	0.264097	1.02116	-1.92086	-0.462699
YPK_0837	40	0.501514	0.512236	3.43189	2.68044	0	0	0	0.720672	0	0	0.402434	0	0	0	0.196522	0.136838	0.162868	0.324301	0.056245	0.514236	0.414559	0.01039	2.00766	0.861601	0.179817	0.087635	0	0.264164	1.78152	-1.92049	-0.462361
YPK_2087	40	0.230643	0.538953	0.193044	0.617	0.073408	4.87514	0	0	0	0.112941	0.021249	0	0	0	0	0	0.001544	0	0	0	0.223874	0.109271	0	0.172755	0	0	0.486532	0.264205	0.39491	-1.92027	-0.462156
YPK_1325	40	4.90518	3.40218	0.41424	0.27516	0.5796	0.10173	0	0.667296	0.312701	0.013763	0.451626	0.346073	0.013695	2.32495	0	1.19221	0	0	0	0	0.0781	0	0	0	0	0	0	0.264424	2.24919	-1.91908	-0.461055
YPK_0117	40	1.22562	1.21115	1.6717	3.78	0	0	0	0.105393	0.145452	0.247425	0	0.411923	0.284244	0.036809	0	0.00292	0	1.02201	0.3404	1.82763	0.191648	0	0.005426	0.052034	0.454238	0.94836	0.00969048	0.264591	1.97212	-1.91816	-0.46021
YPK_1446	40	2.06238	2.04489	0.666269	1.01839	0.512764	0.000403	1.46826	0.317791	0.124856	1.02925	0.062538	0.19784	0.044936	0.494414	0.825203	0.000524	0.048567	0.391114	0.118141	0.053624	0.186883	0.213013	0	0	0	0	0	0.264788	1.44798	-1.91709	-0.459222
YPK_0237	40	1.65205	1.8741	7.56222	7.79699	0	0.070479	0.164993	0	0.552279	0	0	0	0.026932	1.02032	0.053301	0.043849	0.000153	0.187005	0.075249	0.435486	0.585026	0.366579	0.192031	0.228823	2.08937	0	0	0.264864	4.72134	-1.91668	-0.458839
YPK_0888	40	0.380829	0.863037	2.69993	1.87448	0.372758	0.041494	0.056104	0.003343	2.07073	0.002713	0.02654	0.206004	0.139463	0	1.39632	0.002771	0.081438	0.025923	0	0.290427	0	0.10947	0.046504	0.776471	0.44949	0	0	0.265129	1.45457	-1.91523	-0.45751
YPK_1222	40	0.209188	0.268068	0.305653	0.63641	0	0	0	0	0	0	0	0	0	0.213819	0	0	0	0	0	0	0	3.45472	0	0	0.724596	0	1.70788	0.265262	0.35483	-1.91451	-0.456844
YPK_1516	40	2.79721	1.32661	0.445073	0.45655	0.130831	0.552422	0.031247	0.091675	0.01372	0.504724	0.343872	0.015043	0.096583	0.045607	0	0	0	0	0	0.192093	0.201708	0.41415	0	0	0.053729	0	3.41494	0.265319	1.25636	-1.9142	-0.456555
YPK_0352	40	4.30444	3.13268	1.83258	1.39772	0.089861	0.194758	0.00015	0.135262	0.357494	0.476051	0.241888	0.162152	0.024375	0.190591	0	3.0096	0	0.11253	0	0.033147	0.068082	0.510703	0	0.428512	0	0	0.0734911	0.265593	2.66685	-1.91271	-0.455181
YPK_1843	40	1.18003	1.05252	1.87413	2.98334	0.543001	0.318563	0.220565	0	0	0.375912	0.226684	1.09452	0	0.357001	0.001415	0.004464	0.705132	0.053017	0	1.32895	0.150221	0.393049	0.038671	0.008507	0.141828	0.155966	0	0.265977	1.77251	-1.91063	-0.453261
YPK_2719	40	3.83243	3.22232	3.08468	2.56343	0	0.02539	0.19276	0.471871	0.237748	0.10099	0.147493	0.000563	0.070688	0.495587	0.450752	0.016511	0.026526	0.003242	0.263955	0.018073	1.08849	0	0.585083	0.36235	0.828651	0.138252	0.60013	0.266309	3.17571	-1.90883	-0.451598
YPK_1137	40	1.57427	1.62638	0.494675	2.12984	0.514565	1.41053	0	0.008488	1.8535	0.247593	0.394329	0.420533	0.369235	0.482629	0	0	0	0	0.037499	0.027195	0	0.051614	0.255193	0.013705	0.040886	0	0	0.266413	1.45629	-1.90826	-0.451079
YPK_2679	40	2.52634	1.75509	4.30595	4.12628	0.034023	0.076045	0.002306	0.301491	0	0.025345	0.4622	0.432072	0.909957	0.217721	0.000205	0.346558	0.02559	0.347434	0	0.1576	0.047612	0.569067	0.115569	1.82302	0.028236	0.193613	0.0144731	0.266528	3.17842	-1.90764	-0.450507
YPK_1406	40	1.37849	1.51404	1.98004	0.87759	0.190843	0.052488	0.062467	0.00877	0.180512	0.236583	0.16893	0.418184	0	0.198752	0	0	0	0	0	0.601477	0.024488	2.7909	0.823836	0	0	0	0.376543	0.266729	1.43754	-1.90655	-0.449499
YPK_1589	40	2.6953	2.76865	7.72711	8.81481	0.117416	0.265055	0	0.089476	0.483654	0.085405	0.188207	0.517653	0.00374	0.029328	0.474048	0.000213	0.036031	0.00186	0.065987	0.146797	0.060941	0.319761	0.561633	1.4731	0.326826	0.248457	0.644886	0.266977	5.50147	-1.90521	-0.448264
YPK_0984	40	0.691928	1.31016	0.387428	1.57104	0.001882	0.728388	0	0.987679	0.1324	0.035738	0.579827	0.746352	0	0.682967	0	0.000653	0.002992	0.732288	0	0.037918	0	0.261235	0	1.20914	0.018733	0	0	0.267747	0.990139	-1.90106	-0.44443
YPK_1631	40	2.96081	2.12541	1.50949	2.52914	0.657158	0.024719	2.02972	0.03632	0.041812	0.341467	0.134707	0.064871	0.275842	0	0.00527	0.012493	0.717193	0.031049	0	0.019627	0.717295	0.457839	0.41866	0	0.115897	0	0.0670584	0.268217	2.28121	-1.89853	-0.442096
YPK_2477	40	8.62765	6.60791	3.91584	5.52818	0.57754	0.608836	0.37184	0.478584	0.082507	0.449602	0.214906	0.403858	0.064046	0.14722	0.068171	0.155568	1.0996	0.161819	0.059664	0.213718	0.118272	0.255066	0.328349	0.006887	0.215197	0.064524	0.0253501	0.26831	6.16989	-1.89803	-0.441638
YPK_0915	40	3.80561	3.53734	1.98674	1.94596	0.098902	2.18604	0.123514	0.214858	0.650934	0.756483	0.523401	0.116933	0.305869	0.470807	0	0.028534	0	0	0	0.326528	0.186134	0.112233	0	0.083465	0	0	0	0.268897	2.81891	-1.89487	-0.438727
YPK_2794	40	8.00813	5.69845	3.9775	4.49075	0.741426	1.09181	0.075674	0.818902	0.293412	0.231303	0.14202	0.09137	0.004315	0.021235	0.000444	0.037471	0.197889	0.115005	0.009454	0.997085	0.107316	0.260787	0.043389	0.555811	0.113337	0.023515	0.220932	0.2693	5.54371	-1.89271	-0.436734
YPK_1913	40	9.48317	8.11974	2.18515	2.77859	0.115909	0.082964	1.72377	0.345361	0.136028	0.40885	0.342968	0.272806	0.003666	0.149221	0.014158	0.020753	0.241533	0.339173	0.639683	0.128036	0.196643	0.188322	0.584066	0.057087	0.189798	0.014144	0	0.269345	5.64166	-1.89247	-0.436512
YPK_1399	40	3.29337	2.00567	1.36471	1.55595	0.047849	0.112375	0.029292	0.383718	0.151112	0.506593	0.397792	1.14784	0	0	0	0.119442	0.18726	1.8536	0	0.027649	0	0.145075	0.553642	0.260156	0.294007	0	0	0.270322	2.05493	-1.88725	-0.431693
YPK_2716	40	2.81062	5.06599	2.89163	2.92199	0.648716	0.188785	0.013361	0	0.585818	0.177459	0.216266	0.040466	0.44452	0.1606	0.381803	0.833578	0.000401	0.069155	0.019592	0.367527	0.578838	0.022574	0.298321	0.239286	0.636306	0.271459	0.0234361	0.270359	3.42256	-1.88705	-0.431508
YPK_4214	40	0.673155	0.440521	7.11983	7.44363	0.02902	0.263158	0	0.343135	0.073563	0.010628	0	0.786587	0	0.491541	1.47914	0.313579	0.052959	0.065828	0.366385	0.098924	0.315471	0.229994	0.277609	0.219058	0.665646	0	0.137354	0.270416	3.91928	-1.88675	-0.431229
YPK_0833	40	1.55818	2.51853	2.11812	3.28934	0.841669	0.030957	0	0.101276	0.707108	1.37298	0.097007	0	0.000514	0.321147	0	0.000659	0.016657	0.272608	0.070064	0.153432	0.6999	0.365842	0.479345	0.079083	0.026099	0.402938	0.18083	0.27044	2.37104	-1.88662	-0.431114
YPK_2513	40	11.7655	10.4816	13.509	10.4143	0.350233	0.396344	0.220889	0.407626	0.224122	0.497419	0.403718	0.75204	0.307328	0.270687	0.079043	0.246699	0.21256	0.045195	0.414814	0.088342	0.501371	0.261503	0.221564	0.142804	0.16075	0	0.0259193	0.270912	11.5426	-1.88411	-0.428792
YPK_0077	40	1.00571	0.702365	5.83153	6.46735	0.102302	0	0.048927	0.022777	0	0.299992	0.766349	0.041328	0	0	0.043958	0.244015	0.049832	0	0.008168	0.343103	1.18753	0.034676	0.249349	0.078287	1.49736	1.1317	0.0852003	0.271081	3.50174	-1.88321	-0.427963
YPK_1919	40	5.65879	4.73146	4.71616	5.5166	0.105638	0.155494	0.043249	0.410657	0.148764	0.12865	0.202511	0.823605	0.193389	0.173974	0.052854	0.283332	0.454206	0.00742	0.924344	0.281655	0.415098	0.720572	0.254215	0.227952	0.208978	0.017891	0.00620672	0.271333	5.15575	-1.88186	-0.426725
YPK_2077	40	0.50956	1.03733	2.05243	1.97658	0.048562	0.10609	0	0	0.24781	0.009028	0.049681	0.869202	0	0	0	1.05966	0.063859	0.016746	1.05308	0.010048	0.191017	0.373003	0	0.513589	0.047157	0	1.58683	0.271538	1.39397	-1.88078	-0.425721
YPK_2436	40	0.316463	0.285753	2.72406	1.04591	0	0	0	0	0	0	0	1.18087	0.706544	0	0.055488	0.142805	0.035262	1.57738	0.466567	0.243644	0.011741	0.11632	1.19867	0.154086	0.157126	0.199826	0	0.271579	1.09305	-1.88055	-0.425516
YPK_2366	40	1.81832	2.16664	2.03098	3.82184	0.527869	0.443204	0.124268	0.286956	0.069445	0.527306	1.13819	0.373445	0.297473	0.065402	0.092703	0.292128	0.368012	0.301842	0.021723	0.16496	0.143768	0.009587	0.234118	0	0.602336	0	0.177302	0.272263	2.45945	-1.87693	-0.422173
YPK_3321	40	2.64435	1.33782	2.23207	1.0077	0.339336	0	0.654709	0.118872	0.044007	2.30473	0	0.336306	0.012576	0	0.139793	0	0	0	0.013252	0.781622	1.36772	0	0	0.151106	0	0	0	0.272349	1.80548	-1.87647	-0.421751
YPK_3890	40	1.585	1.04078	8.36389	6.38121	0.003286	1.03159	0	0.025693	0.218697	0.051737	0.575853	0.580451	0	0.06884	0.007926	0.419591	0.88191	0.408094	0.014566	0.37237	0.291028	0.232683	0.409407	0.09565	0.054007	0.006331	0.517226	0.272475	4.34272	-1.8758	-0.421133
YPK_0628	40	0.662428	0.818594	2.91442	2.9967	1.36836	0.071562	0	0	0	0.217358	0.111921	0.436594	0	0	0.18956	0.091155	0.023402	0	0	0.419104	0.127016	1.80632	0.054754	0.316738	0.464104	0	0.586966	0.273257	1.84804	-1.87167	-0.417319
YPK_0446	40	3.44087	3.9797	0.229239	0.63455	0.187356	0.000483	0	0.179566	0.004677	0.65122	0.151557	0.829661	0.024065	0.508891	0	0	0	0	0	0	1.20936	0	0	2.54368	0	0	0	0.273501	2.07109	-1.87038	-0.416134
YPK_1042	40	5.18142	4.35246	2.46667	3.56808	1.20121	0.014927	0.036737	0.093825	0.134994	0.062396	0.21883	0.129213	0.098126	0.158029	0.196018	0.400699	0.790029	0.149725	0.009756	0.412743	1.05817	0.003287	0.152328	0.392267	0.012374	0.016507	0.574424	0.274635	3.89216	-1.86441	-0.410625
YPK_2293	40	0.461286	1.32196	1.01884	1.21991	0.002823	1.02046	0	0.251059	0.992991	0.131052	0.021658	0.194873	0.445451	0.950272	1.19901	0.126422	0.000569	0	0	0	0.913403	0	0.00841	0.062414	0	0	0	0.27482	1.0055	-1.86344	-0.409728
YPK_2686	40	1.45627	2.19345	1.2025	1.39341	0.009837	0.652763	0	0.066416	0.061208	1.60101	0	0.347377	0.33278	0	0	0.0058	0	0	1.67274	1.56635	0.022032	0	0	0	0	0	0	0.275579	1.56141	-1.85946	-0.406059
YPK_2675	40	3.83511	2.96218	3.1812	3.07725	0.052297	0.679196	0.003714	0.014933	0.469677	0.643344	0.63405	0.451986	0.127578	0.54126	0	0.27656	0.000364	0.076415	0.253897	0.43717	0.343147	0.261022	0.250776	0.01773	0.801885	0	0.0152669	0.276186	3.26393	-1.85629	-0.403132
YPK_0558	40	1.01376	1.10438	3.94935	4.74414	0	0.125518	0.689756	0.31698	1.01114	0.877629	0	0.395893	0.050391	0.103801	0.224265	0.102378	0.020114	0.177218	0.34111	0.586667	0.478156	0.326261	0.52204	0	0.02094	0	0.00587462	0.277223	2.70291	-1.85088	-0.398142
YPK_1612	40	0.59538	0.931199	4.90519	5.3681	0.299679	0	0.255551	0	0	0.133249	1.1376	0.964367	0	0.229113	0.454114	0.686417	0.159147	0.400538	0.11417	0.094633	0.118368	0.514696	0.025789	0.159088	0.035184	0	0.5963	0.277305	2.94997	-1.85046	-0.397751
YPK_3138	40	9.19085	5.30681	7.04341	6.62481	0.103867	0.045063	0.116727	0.115828	0.472517	0.092202	0.016185	0.932247	0.302165	0.100808	0.355786	0.241938	0.082318	0.138762	1.17585	0.399141	0.329905	0.177665	0.386998	0.392857	0.268436	0.012106	0.121276	0.27742	7.04147	-1.84986	-0.397199
YPK_3542	40	2.63094	2.17899	3.7791	3.44887	0.45195	0.526958	0.018949	0.0728	0.248449	0.150419	0.216362	0.174008	0.026134	0.005115	0.000234	0.05163	0.205448	0.037536	3.02508	0.001919	0.244758	0.371443	0.017841	0.29692	0.01778	0.23599	0.000924941	0.278202	3.00947	-1.84579	-0.393449
YPK_2929	40	1.85587	1.25807	0.774856	1.06041	0.615434	0	0.092449	0.168347	0.283501	0.49128	0	0.196116	0.363141	2.29952	0	0.08172	0.158005	0.020162	0.054999	0	0.995794	0.400854	0	0.186673	0	0	0	0.278609	1.2373	-1.84369	-0.391507
YPK_3070	40	0.890388	1.92519	4.39711	5.52444	0.231104	0.049504	0	0.984073	0.101498	0.047427	0.446148	0.43159	0	0	0.083225	0.061989	0.163557	0	0	0.523273	1.23019	0.032635	0.008817	0.495225	0.526589	0.164161	0.827626	0.278636	3.18428	-1.84355	-0.391375
YPK_1762	40	0.724111	0.59727	3.4587	5.17797	0	0.14931	0	0.492103	0.950568	0.31358	0.236484	0	0	0.597125	0.155386	2.16998	0.020722	0.032702	0.048271	0.081171	0.126864	0.325535	0.326294	0.074746	0.257701	0.008922	0.0556685	0.279267	2.48951	-1.84028	-0.388367
YPK_2858	40	1.59573	1.61345	0.902211	0.7162	0.088961	0.001042	0	2.79214	0.056634	0.185732	0.14551	0.02811	0.796528	0.113483	0	0	0	0	0	0.050824	0.124295	0.094136	0.089486	0.088593	0	0	1.77108	0.279415	1.2069	-1.83952	-0.387658
YPK_2232	40	1.08885	2.08155	0.616667	0.7493	0.290648	0.168801	0.274119	0.49089	0.114833	0.848037	0.064188	0.17431	0.088911	0	0.041569	0	0.506836	1.38831	0.060976	0	0	0.113453	0.916989	0.145643	0.749646	0	0	0.27992	1.13409	-1.83691	-0.385257
YPK_0433	40	3.85656	4.14266	0.380726	1.36223	0.13947	1.5447	0	0.208554	0.209938	0.165019	0.054368	0.176046	0.228997	0.296321	0	0	0	0	0	0.01579	0.342512	0.001079	1.46236	1.129	0	0	0.467623	0.280078	2.43554	-1.8361	-0.384508
YPK_0375	40	1.7915	2.56973	1.35533	1.17571	0.290058	0.737661	0.318754	2.32966	0.212837	0.308847	1.12604	0.024709	0	0	0	0.048565	0.002481	0.216705	0	0.040818	0	0.698148	0	0.024828	0.062592	0	0	0.280117	1.72307	-1.8359	-0.384319
YPK_3164	40	0.592698	0.384374	0.731957	1.49418	0.327403	0.014032	0	0.96838	0.286154	0.395903	1.36062	0	0	0.07456	0	0	0	0	0	0.00775	0.330757	0.909362	0	0	0	0	1.77993	0.280646	0.800802	-1.83318	-0.381812
YPK_0693	40	0.394238	0.731383	5.36903	4.05429	0	0	0	0	0.370543	0	0.052194	0.104179	0	0	0.663646	0.812685	0.715487	0.265256	0.92064	0.473032	0.221839	0.599417	0.1954	1.03755	0.013309	0.012111	0.0168908	0.281486	2.63723	-1.82886	-0.377831
YPK_0907	40	4.6799	4.28655	2.56855	2.31339	0.622806	0.173268	0.027116	0.149157	0.387538	0.495916	0.196368	0.488402	1.74482	0.278575	0	0.003727	0	0.042089	0.249652	0.280389	1.06682	0	0.037681	0.003839	0.226905	0	0	0.281525	3.4621	-1.82867	-0.377649
YPK_1893	40	2.55853	2.56142	1.12207	0.90656	0.304398	0.020479	0.855579	0.464082	0.003387	0.793359	0	0.167152	0.119244	0.017405	0	0	0.020498	0	0	0	0.088036	0	0	3.59871	0.037879	0	0	0.282183	1.78714	-1.8253	-0.37454
YPK_1594	40	1.07812	0.505158	1.74276	1.6633	0	0.002314	0.320685	0.338189	0.776234	0.004634	0	0.211886	0	0	0	0	0	0.022231	0	0.049744	0.007383	0.430043	0.525612	0.579811	2.16192	1.06649	0	0.282486	1.24733	-1.82375	-0.373112
YPK_2442	40	0.933299	1.20411	7.61986	11.2816	0.291645	0	0	0.025908	0	0.07194	0.022192	0	0	0.087271	0.508213	0.45712	0.441358	0.280312	2.08596	0.07275	0.227739	0.261017	0.020453	0.368593	0.451261	0.191418	0.642922	0.28296	5.25972	-1.82133	-0.370882
YPK_2678	40	1.66814	0.938917	1.41968	0.95342	0.058555	1.47923	0.239862	0.177757	0.001484	1.66813	0.109775	0.869491	0	0	0	1.31481	0.000525	0.222289	0	0	0.02576	0	0	0	0.346028	0	0	0.283204	1.24504	-1.82009	-0.369733
YPK_3387	40	0.284281	0.630537	3.56997	1.55415	0.009163	4.21567	0	0.167876	0	0	0	0	0	0	0.218633	0	0.32028	0.000525	0	0.383296	0.073082	0	0	0.070218	0.067078	0.901843	0.101445	0.283874	1.50973	-1.81668	-0.366586
YPK_0148	40	8.44528	9.21546	6.08222	7.11204	0.107639	0.020877	0.268247	0.056434	0.221788	0.189773	0.1309	0.662836	0.024156	0.604008	0.337603	0.185393	0.428092	0.357548	0.547589	0.379243	0.422544	0.172912	0.15537	0.260139	0.152441	0.742361	0.104123	0.284001	7.71375	-1.81603	-0.365995
YPK_1021	40	3.13781	1.75329	0.676993	0.49794	0.003735	0.648041	0.802033	1.9703	0	0.101482	0.561741	0	0.77138	1.30585	0	0	0.00022	0	0	0.202715	0.030827	0.141302	0	0	0	0	0	0.284332	1.51651	-1.81435	-0.364445
YPK_2501	40	0.49615	0.760199	1.77761	2.92806	0.792726	0.182711	0.185303	0.030781	1.78904	0	0.225972	0	0.076612	0.278556	0	1.33309	0.000326	0	0.953307	0.015823	0.305069	0.0866	0.230282	0	0.05906	0	0	0.284576	1.4905	-1.81311	-0.3633
YPK_1739	40	2.12138	2.13859	6.90131	7.52386	0.163917	0.069	0.185562	0.213867	0	0.402857	0.174039	1.34626	0.326792	0.057326	0	0.535591	0.244592	0.65766	0.927419	0.06246	0.363513	0.08903	0.200024	0.004216	0.369373	0.123062	0.0339719	0.284806	4.67129	-1.81195	-0.362227
YPK_2627	40	4.30712	3.34111	8.19363	12.6703	0.112483	0.505708	0.015333	0.180238	0.019545	0.028729	0.262789	0.106968	1.06021	0.64428	0.563999	0.026872	0.043855	0.085191	0.582585	0.201643	0.414278	0.187292	0.094294	0.162645	0.202788	0.039912	1.01495	0.285069	7.12804	-1.81062	-0.360999
YPK_2610	40	1.644	1.605	1.96395	0.97173	0.000792	0.078412	0	0.058832	0.491728	0.169205	0.673103	0	0.209654	0	1.45511	0.026502	0.075449	0.05982	1.20468	0.085147	1.19723	0	0.675424	0	0.114857	0	0	0.28591	1.54617	-1.80637	-0.357076
YPK_0962	40	2.47002	2.69068	1.86341	3.99337	0.319523	0.00303	0.082307	0.554131	0.511226	0.004351	0.078031	0.308804	0.088023	0.102962	0.378068	0.003181	0.274893	0.000671	2.02358	0.103592	0.825558	0.19747	0.351823	0.108675	0.253372	0	0.00358845	0.28595	2.75437	-1.80616	-0.356889
YPK_3508	40	0.434467	0.900135	2.0846	1.39745	0	0.036371	0	0	0.24505	0.14565	0	0	0.001438	0.07429	0.114912	1.48048	0.000278	0.0003	1.19148	0.560077	1.58813	0.219214	0	0	0.921507	0	0	0.286051	1.20416	-1.80566	-0.356421
YPK_4042	40	0.970845	1.7013	0.581812	0.62109	0.482928	0.840369	0.012671	0.559078	0.313689	0.143114	0.461108	0.075711	0.098133	0.057087	0.44363	0.002398	0	0.141778	0.557537	0	1.71497	0	0	0.692605	0	0	0	0.286818	0.968761	-1.80179	-0.352859
YPK_0600	40	8.19318	6.56432	3.84881	3.55266	0.456363	0.101609	0.31056	0.03425	1.12493	0.098435	0.114854	0.463748	0.128745	0.020132	0.001378	1.13679	0.867141	0.264816	0.00013	0.031208	0.028514	1.09127	0	0.038931	0.23682	0	0.0499823	0.286983	5.53974	-1.80096	-0.352093
YPK_3128	40	4.92932	3.41859	0.550979	0.34492	0.470815	0.380124	0.037302	0.220353	1.20751	0.517047	0.410933	0.407032	0.226013	0.071258	2.45136	0	0	0	0.024569	0	0.035602	0	0.148672	0	0	0	0	0.28733	2.31095	-1.79922	-0.350482
YPK_1950	40	3.0359	3.11089	2.43852	3.71424	0.332034	0.028216	0	0	0.738897	0.19943	0.681049	0.271174	0.081541	0.063976	0	0.531796	0	0.058685	0.161397	0.156818	0.102479	0.592339	0.530119	0.022548	0.159817	1.57782	0.320502	0.287419	3.07489	-1.79877	-0.350071
YPK_2805	40	0.60879	0.262642	2.35272	3.12119	0	0.327865	0	0	0	0.017827	1.67149	1.62324	0	0	0.435069	0.000148	0.200644	0.231082	0.099518	0.376411	0.60582	0.336244	0.372922	0.163841	0.15364	0	0	0.287642	1.58634	-1.79765	-0.349039
YPK_1270	40	0.952072	1.35529	3.33671	3.41933	0.220234	0.237602	0.083645	0.280038	0.556528	0.157195	0.022533	0.317245	1.26815	0.173866	0.029935	0.245369	0	0.391422	0.267157	0.020808	0.289963	0.345503	0.418386	0.49617	0.326038	0	0.477389	0.288051	2.26585	-1.7956	-0.347147
YPK_1053	40	3.41137	1.48647	3.64638	1.61704	0.048867	0	0	0.028912	0	0	0.003852	0	0	0.127461	0.379135	0.07338	1.29095	0.079005	0.505436	0.100282	0.387251	0.273747	0.394783	1.07822	0.744793	1.11525	0	0.288318	2.54032	-1.79427	-0.345913
YPK_2702	40	0.933299	1.37311	0.794965	0.89194	0.619572	0.052576	0.000693	0.067497	3.35195	0.046035	0.036142	0.014533	0	0.470771	0	0	0	0	0	0.029688	0.010326	0.057515	0	0	1.78615	0.107406	0	0.289168	0.998327	-1.79002	-0.341998
YPK_1622	40	1.01107	0.690827	3.01497	1.26196	0	0.120916	0	0	0	0	0.516669	0.136557	0.097418	0	0.155973	0.00349	0.000241	0.064046	0.374821	0.05245	1.18215	0.05459	0.270199	3.31826	0	0.206742	0.100954	0.289369	1.49471	-1.78902	-0.341074
YPK_1045	40	3.22363	3.64891	9.71385	7.52522	0.993442	0.208199	0.061659	0.199957	0.181263	0.050687	0.331639	0	0.397601	0.009163	0.007735	0.000313	2.47099	0.037698	0.106117	0.205157	0.656734	0.11005	0.216	0.14586	0.156621	8e-05	0.110151	0.28944	6.02791	-1.78866	-0.340746
YPK_3410	40	0.598062	0.670633	1.25478	2.27264	0.76217	1.53801	0	0	0	0.816885	0.685919	0.838603	0	0.847562	0	0.002223	0	0	0.344422	0	0.53217	0	0.045124	0.253494	0	0	0	0.289852	1.19903	-1.78661	-0.338854
YPK_1730	40	1.644	1.82389	2.38087	2.66412	0.128335	0.442647	0	0.010451	1.59868	0.677745	0	0.030835	0.241261	0.44346	0.002599	0.708508	0.000244	0.096852	0.090549	0.125464	0.865306	0.258584	0.537949	0	0.272991	0	0.144659	0.29031	2.12822	-1.78434	-0.336753
YPK_2899	40	0.630245	0.727483	2.15029	2.17793	0.154983	0.047505	0	0.053511	0.001964	0	0.26762	0.23192	0	2.63288	0	0.24303	0	0	0	0.079778	0.025368	0.563301	0.003531	0.586713	1.56154	0.240917	0	0.291068	1.42149	-1.78057	-0.333282
YPK_3165	40	3.16463	2.29713	7.32092	2.52031	1.50128	0.197364	0.297267	0.60462	0.018386	1.00184	0.081429	0.192701	0.859191	0.427649	0.003139	0.168966	0.063121	0.031754	0.289823	0.168079	0.063333	0.166912	0.25533	0.003019	0.251096	0.00734	0.0467601	0.291322	3.82575	-1.77932	-0.332121
YPK_2951	40	3.61519	3.2972	4.68265	5.65663	0.201017	0.080747	0.253055	0.290419	0.848219	1.03879	0.36991	0.616244	0.485154	0.300837	0.117225	0.035702	0.006992	0	0.313817	0.838966	0.215436	0.344371	0.180841	0	0.069814	0.099812	0	0.291625	4.31292	-1.77781	-0.330737
YPK_3621	40	9.48317	8.66871	0.910255	0.7857	0.050813	0.178205	1.04724	0.1034	0.641498	0.34974	0.124844	0.25239	0.084353	0.1372	0.124298	1.99367	1.09929	0.001373	0	0	0.058597	0.453328	0.009787	0	0	0	0	0.291741	4.96196	-1.77724	-0.330208
YPK_2377	40	2.59071	1.24239	0.950472	1.61939	0	0	0.250161	0	0.010513	0	0	0.055489	0	0	0.181349	0.031449	0.264816	0.443794	0	0.137947	0.295704	2.12704	0.460704	0.061906	2.39246	0	0	0.291884	1.60074	-1.77653	-0.329555
YPK_3384	40	3.87802	5.22747	4.377	2.5565	0.547403	0.038817	1.29623	0	0.016919	0.004031	0.129256	0.421662	0.257235	0.155334	0.001817	0.492521	0.395626	0.000571	0.482922	0.009709	0.91734	0.656476	0.086247	0.106219	0.469181	0	0.230796	0.292013	4.00975	-1.77589	-0.328965
YPK_2778	40	2.53171	1.7571	1.9291	1.3992	0.641994	0.004928	0.25906	0.625582	0.625907	0.015989	0.285693	0.16623	0.001473	0.102393	0.420638	0.618988	0.093082	0.12342	0.006757	0.020104	0.013165	2.24074	0.236371	0.047156	0	0.040452	0.126908	0.292045	1.90428	-1.77574	-0.328822
YPK_2608	40	2.4888	1.77018	2.3554	2.56166	0.042386	0.470839	0.011446	0.141898	0.000497	0.113739	0.030191	0.03792	0.122097	0.04857	0.245433	0.152347	0.097287	0.000265	0.636868	0.26678	0.430186	1.30688	0.000999	0.363097	2.19515	0	0.0133663	0.292532	2.29401	-1.77333	-0.326604
YPK_3980	40	4.16766	1.75123	1.24138	0.95293	0.398426	0.297933	0.413077	0.717746	0.263478	0	0.00436	0.003108	2.65903	0.457312	0	0	0	0	0	1.06618	0	0	0	0.257007	0.191766	0	0	0.292584	2.0283	-1.77308	-0.326368
YPK_2135	40	1.68959	1.11222	5.07544	4.91903	0.956576	0.048239	0.030272	2.0529	0.092321	0.770406	0.214515	0.350692	0.053527	0.117385	0.075759	0.117962	0.061514	0.260038	0.074778	0.213945	0.414978	0.03397	0	0.293822	0.056597	0.073002	0.366485	0.292595	3.19907	-1.77302	-0.326318
YPK_3868	40	3.24509	4.73935	3.31258	3.59423	0.102741	0.100464	0.274135	1.38672	0.184261	0.076073	0.888842	0.188716	0.153197	0.026204	0	1.11478	0.090209	0	0.049341	0.225587	0.062344	0.165162	0.527849	1.11175	0.002729	0	0	0.292657	3.72281	-1.77272	-0.326036
YPK_2516	40	1.76469	1.78896	3.71341	1.97002	0.312178	0.152696	0.012108	0.140627	0.296747	0.109928	0.427843	0.001014	0.059322	0.109469	0.267317	0.002483	0.005553	0	0.573541	0.058796	0.534451	0.791647	0.882351	0.183577	0.1021	0	1.72024	0.293217	2.30927	-1.76996	-0.32349
YPK_1376	40	2.65776	2.82211	1.32047	1.64397	0.261671	0.412744	0.101584	0.745549	0.120176	0.435528	0.749388	0.000643	0.114191	0.368971	0	0.468207	0.370689	0.000947	0.125676	0.009057	1.11845	0.008023	0.276033	0.877626	0.17979	0	0	0.293258	2.11108	-1.76976	-0.323302
YPK_3356	40	6.39363	5.06398	8.70976	5.26254	0.293729	0.064909	0.013772	0.09813	0.432756	0.130835	0.377673	1.50895	0.741926	0.633536	0.024865	0.191198	0.061721	0.269917	0.017557	0.546483	0.461969	0.170735	0.189025	0	0.465169	0.058679	0	0.293632	6.35748	-1.76792	-0.321607
YPK_0406	40	0.638291	0.538596	5.05131	3.51833	0	0	0	0.079752	0	0.195605	0	1.56291	0	0.230579	0.011549	6.9e-05	0.000548	1.50917	0	1.43775	0.055839	0	0.561096	0	0	0	1.1153	0.29392	2.43663	-1.7665	-0.320302
YPK_1014	40	1.82637	2.37195	0.837863	1.18028	0.462792	0.137066	0	0.202075	0.002034	1.36011	0.103807	0.116257	0.006002	0	0.218382	0	0	0	0	0.165435	2.60075	0	0.625589	0.138687	0	0.623581	0	0.294025	1.55411	-1.76599	-0.31983
YPK_1777	40	2.97422	1.34991	1.17971	1.77546	0.07444	0.063755	0.166966	0.055198	0.81749	0.008672	1.04774	0.775445	0.025886	0.068409	0.162594	0.163227	0	0	0.238418	0.748392	0.091633	0.804918	0.07509	0.523166	0.241081	0.088428	0.52383	0.294121	1.81983	-1.76552	-0.319394
YPK_2772	40	2.18306	1.34517	0.320399	0.8034	0	0.096765	0.619255	0.199955	1.22377	0.255841	1.94819	0.378973	0.188575	0	0	0.001089	0.439518	0	0.137703	0	0	0.010941	0.376562	0	0.25646	0	0.633321	0.294214	1.16301	-1.76506	-0.318973
YPK_1662	40	4.06307	3.69985	1.70522	2.23353	0.820249	0.045646	0.123974	0.290198	0.344605	1.14025	0.007738	0.300577	0.01819	0.045615	0	0.175214	0.387645	0.119469	0.431911	0.892726	0.482389	0	0.064279	1.10672	0.000551	0	0	0.295563	2.92542	-1.75846	-0.312884
YPK_1946	40	1.94437	1.63143	1.78565	2.49969	0	0.007271	0.242081	0.036981	0.159811	0.324318	0.248032	0.286901	0.031732	0.082954	0.00198	0.177078	0.792295	1.03623	0.068789	0.088703	0.683993	0.015246	0.889234	0.077162	1.55679	0	0	0.295982	1.96529	-1.75642	-0.310999
YPK_2322	40	6.3239	6.94562	5.47628	6.8663	0.250837	0.331542	0.115383	0.283449	0.298146	0.692677	1.04922	0.324407	0.398012	0.199891	0.225331	0.341498	1.20391	0.037999	0.212767	0.166765	0.168539	0.068096	0.162797	0.074662	0.167543	0	0.0352548	0.296032	6.40303	-1.75618	-0.310776
YPK_3616	40	6.26758	5.77784	0.526849	0.2677	0.035533	0.539666	0.270545	1.31942	0.035751	0.636562	0.277164	0.438642	0.408121	0.604036	0	0.012508	0	2.23585	0	0	0	0	0	0	0	0	0	0.296252	3.20999	-1.7551	-0.309786
YPK_2432	40	5.65075	3.31593	2.33932	2.44336	0.290398	0.78564	0.207271	0.358092	0.160587	0.821116	0.104187	0.070577	0.001561	0.160852	0.108446	0.030176	1.46363	0.002938	0	0.232966	0.101762	0.284948	0.060859	0.132952	0.235414	0	1.22014	0.297152	3.43734	-1.75073	-0.305746
YPK_2988	40	1.25244	1.09614	0.719892	0.98172	0.015598	0.064412	0.839523	0.703663	0.260951	2.23194	0.06617	0.339288	0.207804	0	0	0	0.061741	0.98004	0.089841	0.382614	0.006254	0.295624	0	0	0.047468	0.24345	0	0.297234	1.01255	-1.75033	-0.305381
YPK_0651	40	1.93096	1.12182	5.27787	8.44757	0	0	0	0	0.602012	1.14363	0	1.15466	0.001153	0	0.673769	1.1559	0.266663	0.056478	0.018714	0.386669	0.96439	0.128051	0.009712	0.011567	0.07985	0.001302	0.182581	0.297265	4.19456	-1.75018	-0.305242
YPK_3019	40	2.11065	1.71798	4.932	2.64885	0.778705	0.091022	0.01227	0.030148	0.029327	0.074951	0.15221	1.24079	0	0	0.937342	0.159238	0.000118	0.025848	0.271115	0.101199	0.886517	0.718251	0.047428	0.08096	0	1.17051	0.0333692	0.297449	2.85237	-1.74929	-0.30442
YPK_3463	40	1.4509	1.49733	4.21345	2.78772	1.7692	1.16304	0	0.150428	0.549491	0.006254	0.507347	1.16314	0.206579	0.07656	0.00042	0.014999	0.439224	0.001186	0	0	0.002203	0.150374	0.061617	0.371888	0.067751	0	0.150815	0.297936	2.48735	-1.74693	-0.302243
YPK_3360	40	7.30011	5.98013	2.02964	2.13518	0.079746	0.531919	0.02368	0.529442	0.641026	1.72451	0.668035	0.340985	0.224859	0.152823	0	0	0	0	0.038288	0.403765	0.352219	0.285573	0.010805	0	0.850682	0	0	0.298189	4.36127	-1.7457	-0.30111
YPK_4101	40	8.89852	8.63052	0.497356	1.36736	0.415067	0.018973	0.00713	0.255427	0.031302	0.513504	0.123849	0.478426	0.299016	2.94265	0	0	0	0	0	0.049614	0.40633	0	0	0	0.285228	1.03265	0	0.298225	4.84844	-1.74553	-0.300952
YPK_1357	40	1.37849	1.6313	3.38631	3.24589	0.000945	0.863951	1.22821	0.923205	0.579254	0.048795	0.00117	0.490438	0.072196	0	0.2378	0.11811	0.098393	0.091532	0	0.106036	1.19346	0.388802	0.182458	0.131745	0	0	0.111375	0.298603	2.4105	-1.7437	-0.299263
YPK_2930	40	1.41336	0.557247	4.81001	2.57351	0.056209	0.633157	0.103987	0	0.028029	0	0	0.309283	0.074321	0	0.030873	0.101338	0.523141	0.046121	0	0.740712	0.036977	0.543923	1.6637	0.041418	0	1.78977	0.145731	0.298639	2.33853	-1.74353	-0.299105
YPK_2706	40	2.06774	1.59258	0.824457	0.24404	0.369719	0.231674	0.129631	0.282501	0.061069	3.63982	0.28884	0.591216	0.003251	0.120969	0	0	0	0	0	0	0.654073	0	0	0	0	0	0.499221	0.298782	1.1822	-1.74283	-0.298467
YPK_0930	40	8.92534	5.76233	4.36627	3.13648	0.703172	0.179	0.068841	0.286028	0.404877	0.162514	0.046705	0.591573	0.309946	0.038959	0	0.063024	0.01761	0.030628	0.15513	0.238991	0.873961	0.225249	0.538674	0.113685	0.37851	0.106011	1.34299	0.29896	5.54761	-1.74198	-0.297675
YPK_0254	40	5.48447	5.037	6.78468	8.37489	0.014248	0.032148	0	0	1.19002	0.051127	0.541503	0.969939	0.002569	0.031609	0.000651	0.18308	0.000256	0.063737	0.044559	0.120722	0.123153	1.95774	0.282863	1.02805	0.062678	0.075058	0.104395	0.299135	6.42026	-1.74113	-0.296896
YPK_1391	40	3.28264	2.98439	4.32203	1.69785	0.093234	1.16822	0	0.634254	0.192713	0.311434	0.280769	0	0.068519	0.091228	0.015748	0.137083	0.102375	0.065787	0.016936	0.439544	0.066896	0.464452	0.194793	1.68086	0	0	0.857773	0.299244	3.07173	-1.74061	-0.29641
YPK_1133	40	1.20149	1.90361	0.80703	2.1328	0.018427	0.001384	0	1.91877	0.936609	0.023367	0.077206	0.204899	0.633641	0	0	0	0	0	0	0	0.325267	1.26658	0.739277	0.058904	0.231166	0.256564	0.192273	0.299319	1.51123	-1.74025	-0.296078
YPK_3840	40	2.33325	2.72229	7.55552	4.9977	0.308111	0.040278	0	0.218174	0	1.90059	1.23822	0.136615	0	0.063165	0.127638	0.118448	0.034457	0.034655	0.065097	0.044699	1.03923	0.169812	0.092853	0.764762	0.425034	0	0.0654841	0.299449	4.40219	-1.73962	-0.2955
YPK_2205	40	3.0949	3.79572	2.93051	4.9293	0.650988	0.42485	0.029497	1.21325	0.835212	0.739529	0.294172	0.262396	0.072285	0	0.356528	0.054178	0.104947	0.105982	0.039007	0.528712	0.136999	0.419865	0.019244	0.299132	0.143809	0	0.173814	0.300191	3.68761	-1.73605	-0.292204
YPK_0085	40	4.61017	2.62026	2.95866	2.16105	0.259331	0.18527	0.48311	0.178189	0.79942	0.893481	0.88433	0.010386	0.930554	0.044965	0	0	0	0.217761	0	0.198316	1.07384	0	0.428278	0.339983	0	0	0	0.301183	3.08754	-1.73129	-0.287813
YPK_2780	40	1.67887	1.66956	0.453116	1.29517	0.01086	2.24306	0.069417	0.543508	0.944598	0.042068	1.97096	0.014126	0	0	0	0	0	0	0	0.640078	0	0.102983	0.065327	0	0.284079	0	0	0.301351	1.27418	-1.73049	-0.287075
YPK_3277	40	2.50757	5.57487	7.36381	6.0792	0.674661	0.034493	0.317841	0.247922	0.373729	0.285565	0.283489	1.40289	0.006268	0.182496	0.00012	0.109951	0.144787	0.031484	0.040306	0.25831	0.761444	0.030139	0.598437	0.291603	0.535024	0	0.321169	0.301397	5.38136	-1.73026	-0.28687
YPK_4114	40	3.19682	2.34078	9.71653	8.63434	0	0.102241	0.716548	0.047174	0.046858	0.593095	0.32209	0.031776	0	0	0.368983	0.258678	0.088774	0.655874	0.287303	0.999038	0.296852	0.104402	0.205178	0.116543	0.845008	0	0.849079	0.301543	5.97212	-1.72956	-0.286224
YPK_2098	40	1.13444	1.21077	1.23602	1.6259	0.56138	0.110699	0.537618	0.000561	0	0.077344	0.179714	0.683254	0.539803	0.03419	0	0.642508	0.197344	0.000506	0	2.95038	0.015105	0	0.141915	0.008586	0.255711	0	0	0.301592	1.30178	-1.72933	-0.286009
YPK_1181	40	2.70335	2.89627	3.20533	3.54168	0.290017	0.165205	0.304642	0.0153	0.096168	0.246542	0.034269	0.389611	0.0782	0.73279	1.18443	0.347702	0.196958	0.359895	0.624098	0.289205	0.052004	0.240036	0.196898	0.030454	0.656561	0	0.406265	0.30162	3.08666	-1.7292	-0.285887
YPK_1705	40	1.21222	1.35764	0.981306	1.31994	0.2933	0.439088	0.018159	0.218366	0	0.443178	0.057642	0.812453	0.021926	0.405769	0.17475	0	0	0.611341	0.022991	0.263262	0.283717	0.121043	0.279702	0	2.47901	0	0	0.301987	1.21778	-1.72744	-0.284268
YPK_1004	40	2.36275	1.6243	1.73471	3.30793	1.35155	0.451254	0.048776	0.708829	0.786984	0.004324	0.501768	0.349589	0.161747	0	0.362804	0	0	1.72878	0.015896	0.0025	0.125275	0.055829	0.274365	0.018413	0	0	0.000722506	0.302148	2.25742	-1.72667	-0.283556
YPK_2783	40	0.187733	0.717224	0.243986	1.03258	0.395423	0	0.820809	0	0	0.391703	2.42972	0	0.07218	0	0	1.18956	0.04663	0	0	0.012822	1.40612	0	0.13904	0	0.049885	0	0	0.302343	0.545381	-1.72574	-0.282699
YPK_1387	40	0.866251	1.62108	4.53251	1.73954	0.234537	0.97352	0	0.322474	0.0343	0	0.00471	0	0.448682	0.523494	0	2.34499	0.012803	0.787116	0.000332	0.208319	0.795837	0.018539	0.089903	0.134225	0.008462	0	0.0219713	0.302792	2.18984	-1.7236	-0.280725
YPK_2992	40	5.12242	5.09055	2.27631	3.58548	0.038645	0.288999	0	0.146209	0.062353	0.677896	0.029246	0.038845	0.014237	0	0.429481	0.160315	0.200601	0.000275	3.8791	0.006922	0.318476	0.169244	0	0.396733	0.055412	0.052155	0	0.302832	4.01869	-1.72341	-0.280547
YPK_3690	40	0.938663	1.39705	6.00312	6.58605	0.074923	0.287955	0	0	0.466882	0.889843	0.07651	0.120768	0.079669	0.213117	0	0.000813	0.343244	0.047677	0.348433	0.59319	0.73081	0.663433	0.476474	0.59805	0.328675	0.031293	0.606204	0.30339	3.73122	-1.72076	-0.278099
YPK_1829	40	2.29838	2.49122	0.648841	0.38704	0.155826	0.023882	0.029015	0.089147	0.47615	0.047928	1.07264	4.04312	0.67744	0.058798	0	0	0	0	0	0	0.10309	0	0	0	0	0	0.209849	0.303778	1.45637	-1.71891	-0.276398
YPK_2100	40	7.30548	4.66298	6.75251	7.89667	0.041181	0.104393	0.264723	0.066371	0.087272	0.406679	0.130987	0.258725	0.533175	0	0.010734	0.177311	0.425967	0.244503	2.32947	0.08277	0.254225	0.239073	0.383433	0.309173	0.489695	0.007674	0.139556	0.303787	6.65441	-1.71887	-0.276359
YPK_2037	40	1.54477	2.59341	1.9425	1.30885	0.633149	0.246577	0.03353	0.216256	0.188329	0.001805	0.033119	0.013291	0	0.221013	0.040954	0.222249	0.517621	0.022198	0	0.10999	1.1398	1.07172	0.777652	0.562318	0	0.912939	0.0298124	0.304101	1.84738	-1.71738	-0.274982
YPK_3286	40	2.88035	1.84217	1.12877	1.29725	0.429544	0.131954	0.748745	0.995889	0.236821	0.936629	0.001036	0.07583	0.000702	0.043214	0.345345	1.15544	0.215373	0.210929	0.53922	0.053575	0.518204	0.240663	0.051386	0	0.074689	0	0	0.304574	1.78714	-1.71514	-0.272916
YPK_2833	40	3.33359	3.16056	1.417	2.6063	0.205105	0.035676	0.086427	0.357709	0.932498	0.186667	0.201104	0.04879	0.601539	0	0.206481	0	2.22764	0.002646	0	0.003173	0.269708	0.000564	0.106239	0.587657	0.935487	0	0.0412462	0.305929	2.62936	-1.70873	-0.267007
YPK_2038	40	0.59538	0.587548	0.412899	1.81048	2.08025	0.238866	0.792754	1.62023	0	0.1036	0.214408	0.108069	0.381074	0.005419	0.002141	0	0.040482	0.074161	0.041284	0.114246	0.084773	0.745631	0.055228	0.000701	0	0	0.333376	0.305943	0.851577	-1.70866	-0.266943
YPK_0756	40	2.63362	2.74909	2.98816	1.74071	0.121155	0.15	0.09514	0.01039	0.054528	0.002555	0.794982	0.515397	0.037662	0.070658	0	0.001867	0	0	0.200502	0.06464	0.132256	0	0.602392	0.160377	2.44272	0.494453	1.08596	0.305984	2.52789	-1.70847	-0.266766
YPK_3702	40	0.177005	0.732936	2.6329	0.82643	0	1.13235	0	1.82262	0	0.543016	0	0.648507	0.358456	0.049963	0.479081	0.101984	0.029302	0.234973	0	0.352395	0	0	0	1.25907	0	0	0.0279395	0.306072	1.09232	-1.70806	-0.266385
YPK_1690	40	5.85457	5.70159	4.06733	4.99966	0.419543	0.162084	0.1222	1.5552	0.04208	0.098547	0.360211	1.07802	0.701858	0.960618	0.026296	0.017127	0.296926	0.021663	0.201417	0.075129	0.06201	0.328642	0.063586	0.443906	0.002452	0	0.000478033	0.306087	5.15579	-1.70799	-0.266319
YPK_1092	40	0.705338	0.585183	1.91167	1.62191	0	0.595449	0.019276	0.209297	0.421238	0.004	0	0.031002	0	0	0.000462	0.33472	0.154302	0	0.223712	0.598874	3.0149	0.424746	0.121715	0.565654	0	0	0.325499	0.306297	1.20602	-1.70699	-0.265404
YPK_2557	40	1.75664	1.8784	3.38363	4.21959	0.064501	0.219678	0.084403	0.335792	0.601146	1.51806	1.17364	0.277187	0.035139	0	0.022205	0.042637	0.627503	0.003324	0.066678	0.465484	0.001455	0.165694	0.105114	0.208103	0.916722	0	0.111338	0.306339	2.80957	-1.7068	-0.265223
YPK_0322	40	5.29942	6.0076	7.70566	7.45018	0.011796	0.152228	0.009041	0.335964	0.348775	1.21586	0.644329	0.602753	0.209182	0.297358	0.268771	0.065754	0.032574	0.004136	0.000651	0.509284	1.05435	0.397219	0.265321	0.230278	0.229973	0	0.160426	0.306349	6.61571	-1.70675	-0.26518
YPK_1495	40	2.9179	3.01283	2.08192	2.9769	0.122742	1.58729	0	0.056481	0.350448	0.003885	0	0.350451	0.117272	0.221425	0.002972	0.024584	0.043241	0.54419	0	0.368531	0.260879	0.23634	0.516739	1.62705	0.027603	0.249958	0.337831	0.306518	2.74739	-1.70596	-0.264446
YPK_1737	40	1.37045	1.12203	1.40225	0.64559	0.002851	0.794987	0	0	1.72809	0.982761	0.389558	0.072759	0.795887	0	0	0	0	0	0	0.399851	1.23623	0	0.496399	0.123825	0	0	0.0357657	0.306912	1.13508	-1.7041	-0.262738
YPK_0553	40	6.27295	8.46261	2.83131	1.58106	0.284017	0.830351	0.158432	0.511451	0.71402	0.728688	0.043305	0.421034	0.526855	0.368945	0.552593	0.084537	0.933488	0.07129	0	0.184199	0.052421	0.066746	0	0.504023	0.023269	0	0	0.306942	4.78698	-1.70396	-0.262606
YPK_3671	40	3.09222	2.61255	7.90139	5.96517	0.090973	0.075308	0.463985	0.739983	0.54488	0.009857	0.748127	0	0.035667	0.113354	0.075625	0.353448	0.908292	0.234972	0	0.244664	0.286626	0.067572	0.756867	0.582441	0.182573	0.563605	0.000266547	0.307786	4.89283	-1.7	-0.25895
YPK_3350	40	0.150186	0.571447	6.29001	3.1698	0	0	0	0.394025	0	1.25775	0	1.66672	0	0.306482	0.2441	0.05362	0.077825	0.045899	0.683655	0.001565	0.016462	0.738006	0.423822	0.230586	0.747129	0.10089	0.0916903	0.307836	2.54536	-1.69977	-0.258736
YPK_3655	40	2.08383	2.75534	0.221196	0.58511	0.571233	0.015964	2.34672	0.145656	0.199019	0.067125	0.249384	0.814469	0.14702	0	0	0.860549	0	0	0	0.014134	0.839398	0.050093	0.534566	0.039035	0.19704	0	0	0.308322	1.41137	-1.69749	-0.256635
YPK_0224	40	3.1995	2.65722	1.0604	2.20991	0.127814	0.146085	0.581985	0.405119	0.039854	0.82819	0.853354	0.096266	0.000974	0.886193	0.013337	0.882001	0	0.041842	0	0.375133	0.050007	0	0.555706	0.008041	0.418451	0.770348	0.0144124	0.308483	2.28176	-1.69674	-0.25594
YPK_2278	40	0.59538	1.01195	2.75489	3.78046	0	0	0.121794	0.199857	0.020793	0.254487	0.811058	0.245608	0.561453	0.110136	0.001925	0.005787	1.77835	0.092322	0.141224	0.002188	0.001624	0.101969	0.366889	0.027523	1.81283	0	0.439999	0.308601	2.03567	-1.69619	-0.255433
YPK_1885	40	0.21187	0.434513	0.595218	0.48925	0	0.098136	0	0.003002	0.426549	0.037716	0.988371	0.718133	0	1.50967	0	1.01037	0.036519	0	0.710076	1.15669	0.125478	0	0	0	0.050138	0.107307	0.125314	0.308847	0.432713	-1.69504	-0.254373
YPK_0120	40	1.64936	1.06357	6.57555	3.89515	0	0	0	0.049768	0.485625	1.67072	0.807579	0	0	0	0.000672	0.001895	0.031664	1.0567	0.894678	0.189893	0.285278	0	0.091491	0.419599	0.599499	0	0.527417	0.309238	3.29591	-1.69321	-0.252687
YPK_1886	40	2.7543	2.69169	4.14642	6.34442	0.074709	0.217104	0.050069	0.217627	1.65855	0.215703	0	0.25679	0.285606	0.118302	0.095505	0.023833	0.37611	0.283185	0.369274	1.37632	0.056607	0.187365	0.207305	0.298213	0.32998	0.06869	0.345896	0.309249	3.98421	-1.69316	-0.252638
YPK_3892	40	2.98226	2.86652	2.74283	2.2149	1.98175	0.033186	0.517348	0.316849	0.05355	0.00245	0.117858	0	0.335459	0.038325	0	0.000763	0.000211	0.069261	0.385506	0.120281	0.394979	0.792135	0.134272	0	0.036543	1.78347	0	0.309313	2.70163	-1.69286	-0.252367
YPK_3318	40	2.61753	1.98291	3.03642	2.37216	0.38013	0.05465	0.131591	0.204932	0.036418	0.899665	0.730597	1.27629	0.648114	0.517897	0	0	0	0.241821	0.023942	0.179271	0.258802	0.353437	0.395568	0.243394	0	0.537822	0	0.309319	2.50225	-1.69283	-0.252338
YPK_0780	40	2.98763	3.74126	7.21635	6.90097	0.011334	0.165353	0.828048	0.267081	0.210085	0.232785	0.82649	0.182811	0.643775	0.554942	0.305246	0.08598	0.009845	0.106081	0.708239	0.101187	0.219736	0.216009	0.21102	0.477717	0.443767	0.059224	0.251424	0.309486	5.21155	-1.69205	-0.25162
YPK_0495	40	1.07008	1.72884	1.39823	1.58353	0.640178	0.221504	0.413249	0.402576	0.46045	0.062292	1.30167	0.949671	0.167687	0.081964	0	0.173437	0	0.000447	0	0	0.036829	0.50909	0.681616	0.094561	0.93637	0	0	0.310156	1.44517	-1.68893	-0.248743
YPK_4110	40	7.38325	7.04488	9.63476	7.35166	0.106189	0.245899	0.138728	0.589238	0.581494	0.422711	0.90899	1.0432	0.316532	0.045201	0.149451	0.09145	0.555411	0.175511	0.122651	0.25119	0.154908	0.38998	0.084045	0.048675	0.445089	0.154999	0.127265	0.310818	7.85364	-1.68586	-0.245906
YPK_0026	40	9.57704	8.2278	5.07678	3.54787	0.060242	0.255831	0.080043	0.166835	0.01577	0.514452	0.690846	0.262608	0.022651	1.78513	0.108298	0.000137	0.349112	0.083333	0.035256	0.14505	0.25437	0.279692	0.531133	0.007154	0.541339	0	0.986843	0.312006	6.60737	-1.68036	-0.240829
YPK_2738	40	1.93633	1.46599	0.676994	1.4893	0.026231	0.277033	0.193265	1.03154	0.251262	0.178861	0.089837	0.325464	0.125361	0	0	0	0.098577	0.604608	0	0.189995	0.272067	0.097435	0	0	0.014826	3.37917	0.0245954	0.312179	1.39215	-1.67955	-0.240088
YPK_0701	40	0.442512	0.95022	2.13689	2.86296	0.850555	0.186063	0	0.406943	0	0.007391	0	0.185194	0.166166	0	0.039711	1.48619	0.524285	0.071063	0.142417	0.205759	0.98855	0.038397	0.775509	0.87493	0.236039	0	0	0.312399	1.59814	-1.67854	-0.239154
YPK_3054	40	4.04429	3.05465	6.00044	6.22123	0.062794	0.421562	0.041623	0.275182	0.057242	0.007664	0.616106	0.010096	0.077958	0.020849	0.01591	0.902671	0.001536	0.005311	1.03875	0.065696	0.188482	0.365187	0.146709	0.44751	2.2178	0	0.200308	0.312476	4.83015	-1.67818	-0.238825
YPK_2263	40	0.812614	0.728228	1.32717	3.53364	0.028848	0	0	0.540303	0	0.212181	0	1.03635	1.33113	0	0.000666	0.145517	0.569471	1.01705	0.053643	0.159213	1.42985	0.311098	0	0.10809	0.209286	0.038402	0	0.312656	1.60041	-1.67735	-0.238055
YPK_0806	40	3.18341	4.26822	3.69196	5.72293	0.139506	0.003919	0.380121	0.198286	0.112388	0.189236	0.277706	0.185319	0.148881	0.350646	0.67421	0.388611	0.288267	0.255755	0	0.498762	0.520279	0.290182	0.192634	0.084701	1.83336	0.179139	0	0.312692	4.21663	-1.67719	-0.237906
YPK_2663	40	1.7325	1.38284	5.08348	6.443	0	0.021121	0.187227	0	1.47557	0.734763	0.011042	0	0	0.409888	0.131282	0.079464	0.63287	0.199637	0.651326	0.21907	0.024774	0.266396	0.050138	1.60513	0.080329	0.324243	0.0939252	0.312965	3.66046	-1.67593	-0.236742
YPK_1264	40	0.423739	1.15442	0.749385	0.477	0.006148	6.27865	0	0	0	0.265667	0	0	0	0	0	0	0	0	0	0	0	0	0	0.079811	0	0	0.570901	0.313095	0.701136	-1.67533	-0.236191
YPK_1463	40	1.41604	1.1596	2.4412	2.96236	0.220732	0.830472	0	0.496546	0.008743	0.133249	0.026336	0.189302	0.05134	0	0.189373	0.086925	1.76087	0.000768	0.276847	2.1483	0.150248	0.224139	0	0.078819	0	0.069775	0.263418	0.313313	1.9948	-1.67432	-0.235263
YPK_0874	40	1.03253	1.09819	3.0458	2.92876	0.121087	0	0.03198	0.052383	1.04551	0.343226	0.198139	0	1.35292	0.160929	0	0	0.042876	0.038162	0	0.219779	2.15173	0.000502	0.794852	0.138646	0.07454	0.271787	0.173729	0.313599	2.02632	-1.67301	-0.234049
YPK_3323	40	2.56389	2.09856	2.07522	1.22243	0.201153	0.098287	0	0.745792	0.867685	0.091479	0.19464	0.074346	0	0	0.000426	0	0.082139	0.129184	0.001691	0	0.479618	0.057557	0.056625	0.425603	3.71715	0	0	0.31406	1.99002	-1.67089	-0.232095
YPK_0667	40	2.1777	2.86351	2.26692	2.48058	0.967035	0.077144	0	0.815229	0.824298	2.03251	0.007999	0.003168	0.137398	0	0.578651	0.935122	0.197936	0.000276	0	0.571012	0	0.052	0	0.027623	0	0	0	0.314235	2.44718	-1.67009	-0.231354
YPK_0347	40	1.30876	1.75055	3.45468	3.5559	0.033833	0.055921	0	0	0	0.191246	0.861378	0	0.03327	0.139157	0.049382	1.49694	0.167945	0.198253	0.2933	0.456503	0.871878	1.04122	0.264605	0.830046	0.227982	0.02711	0.00358278	0.314937	2.51747	-1.66686	-0.228383
YPK_2343	40	0.737521	0.790834	2.11544	3.45046	0	0.074425	0.338858	0.008628	0.001679	0.011842	0	1.02771	0.764253	0	0.000836	0.306751	0.488257	0.028359	0.021093	0.315552	0.984814	0.196681	1.30922	0.667117	0	0.626699	0.0717701	0.31498	1.77356	-1.66667	-0.2282
YPK_0451	40	3.24509	1.53884	7.03939	6.6223	0.001605	1.33884	0.001796	0.427663	0.510819	0.001521	1.08655	0.011789	0.137088	0.050698	0.035285	0.065467	0.194894	0.105729	0.478473	0.800085	0.080653	0.480297	0.146728	0.415807	0.43003	0.005844	0.446813	0.315412	4.61141	-1.66469	-0.226378
YPK_0219	40	4.77645	7.34701	3.55924	4.11198	0.031356	0.039003	0	0.396861	2.10354	0.150405	0.074821	0.375823	0.104636	0.340667	0	0.11908	0.000163	0.048107	0	0.457544	0.388183	0.560708	0.208248	0.343776	1.46028	0.06233	0	0.315893	4.94867	-1.66249	-0.224351
YPK_0131	40	1.33827	1.9566	2.83265	2.96498	0.093424	0.168414	0.651674	0.022823	0.168361	1.33654	0.679939	0.642555	0	0	0.589466	8.9e-05	0.000205	0.10148	0.015576	0.726069	1.24131	0.094422	0.080415	0.142517	0.512914	0	0.00912991	0.316405	2.27312	-1.66016	-0.222193
YPK_1896	40	0.370101	0.59379	0.601921	1.72247	0	1.32581	0	2.24541	0	0.043371	0.215369	0	0	0	0.252586	0.304502	0.172358	0.048795	0.109116	0.192131	1.10134	0.035739	0	0.008105	0	1.07009	0.154865	0.316504	0.822071	-1.6597	-0.221778
YPK_2645	40	7.2867	5.70395	2.95464	5.08709	0.057551	0.436339	0.390599	0.041829	0.273532	0.071007	0.086669	1.01555	0.175619	0.961337	0.904982	1.10132	0.086387	0.129861	0	0.706178	0.066376	0.166252	0.326076	0.045899	0.173101	0.055375	0.0175307	0.316929	5.2581	-1.65777	-0.21999
YPK_3709	40	0.844796	0.976368	1.95591	3.35202	0.144912	0	0	0.012804	2.32269	0.141471	1.02046	0.009291	0.037115	0	0.214667	0.242318	0	0	0.471396	0.200419	0.040292	1.48673	0.204981	0.623866	0.119277	0	0	0.317073	1.78227	-1.65711	-0.219385
YPK_2094	40	1.32754	1.41718	0.23058	0.26408	1.05461	0	0.1468	1.26924	1.19458	0.013216	0.036364	0	0	0.558366	0.609528	0	0.002515	1.04883	0	0	1.35997	0	0	0	0	0	0	0.317131	0.809845	-1.65685	-0.219142
YPK_3847	40	5.1251	8.77687	2.035	1.09615	0.054634	0.201869	0	0.311385	0.908962	0.225663	0.171802	0.087847	1.09398	1.41895	0.63895	0.074276	0	0	0	1.81753	0.294038	0	0	0	0	0	0	0.317386	4.25828	-1.65569	-0.218073
YPK_3072	40	5.72584	6.34477	5.64251	8.48114	0.259296	0.751951	0.529642	0.535983	0.930565	0.184126	0.965672	0.3557	0.035901	0.395735	0.082088	0.06112	0.000103	0.18008	0.02639	0.90919	0.167213	0.101621	0.097641	0.277842	0.400274	0.046892	0.00873114	0.317555	6.54856	-1.65492	-0.217367
YPK_1538	40	1.63327	1.41064	1.4733	1.25776	0.090105	0.286682	0.378573	0.159734	0.024255	2.04136	0.089304	0	0.001835	0.090295	0.0024	0.208723	0.322585	1.17661	0	0.005263	0.165954	0.076915	1.70816	0.160412	0	0	0.319711	0.317777	1.44374	-1.65391	-0.216433
YPK_3797	40	3.57228	2.69287	4.94541	4.88208	0.033905	0.20534	0.153693	0.128251	0.112283	0.088678	0.250916	0.314616	0.060076	0.024241	0.000358	0.45962	0.320314	0.826658	1.18178	0.303686	0.172906	1.566	0.036761	0.239126	0.217299	0.620289	0.00277341	0.318242	4.02316	-1.6518	-0.214487
YPK_2046	40	5.80093	2.56622	2.41037	7.1528	0.005837	0.085304	0	0.527399	0.124205	1.78537	0.632217	0.108163	0	0.077554	0.071511	0.660088	0.93858	0.014519	0.666858	0.041409	0.143335	0.923163	0.053048	0.240207	0.228217	0	0	0.318564	4.48258	-1.65034	-0.213141
YPK_2030	40	4.77109	4.21065	1.52692	2.79835	0.476603	0.079487	0.113583	0.388238	0.662181	0.635517	0.257478	0.02025	0.168437	0.044241	0.295817	0.001371	0.000477	0.012687	0	0.309261	1.7178	1.83798	0.22355	0	0	0	0.0939018	0.319081	3.32675	-1.64801	-0.210985
YPK_0470	40	8.89316	6.70787	11.6858	9.8269	0.330526	0.06911	0.034945	0.081926	0	2.02499	0.264061	0.091955	0.065599	0.506047	0.031694	0.338005	1.0242	0.194972	0.18663	0.177984	0.949287	0.666432	0.076964	0.022081	0.093354	0.07108	0.0385696	0.319148	9.27844	-1.6477	-0.210704
YPK_1987	40	4.29371	2.52224	0.541595	1.35061	0.24417	0.071473	0.062578	0.098551	0.50399	0.0724	0.059027	0.280516	0.93388	0.102263	0	0.23931	0	0.664607	2.05139	0.387151	0.386366	0	0.001895	0.040397	0.997964	0	0.144446	0.319234	2.17704	-1.64732	-0.210349
YPK_2881	40	1.45895	1.15338	2.15565	1.64623	0.238342	0.737641	0	0	0	0.395815	0.011584	0	1.94012	0.089728	0	0.116694	0.397357	0.00058	0.048377	0.398043	0.033562	0.02315	0.094999	1.74667	1.02065	0.026667	0.0324074	0.319669	1.60355	-1.64535	-0.208535
YPK_1115	40	6.54382	5.20756	2.67714	1.72097	1.24169	0.001652	0.49767	0.030922	0.326908	0.145211	0.011362	0.831568	0.013669	0.454331	0.00066	0.392338	0.231058	0.015639	0.219675	0.58363	0.005352	0.24614	0.910231	1.03596	0	0	0.157777	0.319715	4.03737	-1.64514	-0.208343
YPK_3814	40	0.871615	0.707799	1.16765	2.40388	0.016436	0	0.016342	0	0.075278	0	0	0.015379	0.656432	0	3.8434	1.54664	0	0	0.041221	0.52659	0.090662	0	0.299695	0.047507	0.194382	0	0.00198845	0.32052	1.28774	-1.64152	-0.204997
YPK_2574	40	0.206506	0.688575	3.79921	4.69726	0.655889	1.18001	0	0	0.437629	0.476	0	0	0	0.189606	0.223123	0.101746	0.25784	0.468122	0.75339	0.158171	0.205196	1.07156	0.354775	0.639432	0.203655	0	0.0011858	0.320753	2.34789	-1.64046	-0.204028
YPK_4170	40	0.662428	1.09148	2.19721	0.80363	0	0.51475	0.396819	0.514871	2.2258	0.94377	0.033226	0.034905	1.347	0.428864	0	0	0.000264	0	0	0	0	0.946605	0	0	0	0	0	0.321169	1.18869	-1.6386	-0.202306
YPK_1715	40	0.592698	0.727786	0.977284	0.30338	0.323008	0	0	0.390788	0	4.86705	0.729091	0	0.419676	0.227519	0.388021	0.042933	0	0	0	0	0	0	0	0	0	0	0	0.321221	0.650287	-1.63836	-0.202088
YPK_1249	40	2.09724	1.11699	0.866016	1.66035	0.034775	0	0	0.044904	0.425599	1.27643	0.167462	0.025987	0	2.1495	0	0	0	0.106074	0	0.058801	0.122016	2.27408	0.054043	0.145975	0.194266	0	0.309808	0.321292	1.43515	-1.63804	-0.201793
YPK_3441	40	1.47504	1.64298	2.06047	3.01227	0.345225	0.012404	0.065402	0.213537	0.976928	0.032774	0.628502	0.174464	0	0.377939	0.105104	0.41277	1.88255	0.047009	0.146481	0.253789	0.376025	0.630624	0.073197	0.198833	0.057814	0.247023	0.132435	0.32134	2.04769	-1.63783	-0.201594
YPK_3638	40	8.26023	8.26292	8.55559	6.09213	0.175009	0.708913	0.831783	0.333941	0.156017	0.144216	0.326399	0.184647	1.00258	1.1727	0.008265	0.354005	0.591216	0.000438	0.009903	0.199095	0.224724	0.030075	0.175911	0.092273	0.573748	0.095238	0	0.321352	7.79272	-1.63777	-0.201545
YPK_2249	40	1.35436	2.46041	1.77761	3.93105	0.033656	0.443358	2.35869	1.36298	0.49817	0.079928	0.070595	0.375309	0	0.139129	0.019393	0.093611	0.084332	0.009492	0.665623	0.182264	0.406049	0.083894	0.273919	0.166564	0.034942	0	0.00951909	0.321366	2.38086	-1.63771	-0.201488
YPK_0563	40	9.69236	7.27164	1.68779	2.24565	0.836315	0.053458	0.067468	0.307708	0.728429	0.215711	0.703728	0.748709	0.022426	0.825899	0.216821	0.00062	0.000344	0	0.345176	0.223267	0.843386	0.067228	0.251166	0.624398	0	0.104869	0.218779	0.321996	5.22436	-1.63489	-0.198882
YPK_2854	40	4.39294	3.2313	0.963878	1.04204	0.430171	0.001136	0	0.025059	0.987466	0.271696	0.57002	0.024703	1.34656	0	0.712555	0	0.875473	0.020746	0	0.609775	0.606829	0.046419	0	0	0	0	0.878767	0.32206	2.40754	-1.6346	-0.198618
YPK_3311	40	14.0343	12.4693	6.35972	5.08166	0.135949	0.702582	0.162204	0.772365	0.439201	0.387899	0.287471	0.092824	0.1998	0.397234	0.356925	0.19369	0.853946	0.057876	0.308873	0.500159	0.309881	0.543708	0.046416	0.083154	0.001206	0.03613	0.542789	0.322273	9.48625	-1.63364	-0.197736
YPK_4234	40	3.81902	3.75485	6.2632	4.81646	0.007161	0.895473	0.026617	0.062315	0.400988	0.170216	0.045241	0.069574	0.882374	0.545301	0.002682	0.039507	0.603611	0.000599	0.213811	0.032293	0.356897	0.043214	0.352915	0.404409	1.51075	0.655959	0.0932407	0.322398	4.66338	-1.63309	-0.197222
YPK_2868	40	1.28194	1.5421	0.824458	1.00953	0.050796	0.120669	0.111112	0.020847	0.036697	0.516174	0.134913	0.790562	0.583281	0	0	0	0.000703	0.300912	0	0.339297	3.27172	0.069696	0.6222	0.084217	0.365675	0	0	0.322586	1.16451	-1.63225	-0.196446
YPK_2097	40	2.34129	2.71055	0.64616	0.45818	0.390491	0.801372	0.087108	0.94525	0.098878	0.058733	0.318993	0.910921	0.09263	0.01116	0.191518	0.742804	0.333173	0	0	0	0.227793	0.719783	0.475621	0.537278	0	0.482561	0	0.322872	1.53905	-1.63096	-0.195263
YPK_0125	40	1.41336	0.626425	8.27675	7.47902	0	0.238905	0.112233	0.401143	0.099854	0.003737	1.20966	0.512606	0	0.406666	0.171196	0.042019	0.287047	0.095963	0.027864	0.247577	0.836456	0.621261	1.04828	0.766215	0.24204	0	0.0583432	0.323002	4.44889	-1.63038	-0.194727
YPK_2831	40	2.95008	2.00634	1.34192	0.66295	0.051651	0.937082	0	0.12122	1.13136	0.227541	0.054227	2.23252	0	0	0	0.216716	0	0	0.042966	0	0	0	0	0	2.41792	0	0	0.323183	1.74032	-1.62958	-0.193985
YPK_0929	40	16.1316	12.4947	3.00692	0.90096	0.243249	0.320262	0.070478	0.483955	0.084263	1.51884	0.630601	0.616357	0.544319	0.055558	0.026163	0.108716	0	0	0.664611	0.209377	0	0	0	0.288725	0	0	1.58024	0.323726	8.13354	-1.62715	-0.191748
YPK_3176	40	0.426421	0.292989	3.89037	4.89177	0	0	0	0.068643	0	0	0	0.594428	0	0	1.91016	1.67184	0.702567	0.026504	0.028481	0.194842	0.196409	0.168395	0.679239	0.07834	0.238429	0	0.891041	0.323883	2.37539	-1.62645	-0.191102
YPK_0138	40	3.91825	5.23174	6.26454	7.61486	0	0.000849	0.137314	0.398363	0.070142	0.651546	0.206131	1.02295	1.07287	0.027998	0.30111	0.412202	0.363629	0.511436	0.807363	0.00478	0.191476	0.261587	0.591553	0.311283	0.041875	0.065425	0	0.323995	5.75735	-1.62596	-0.190644
YPK_3227	40	2.74626	1.99171	5.17196	6.00224	0.000949	0.301929	1.41006	0.009731	0.136589	0.202178	0	0.246844	0	0	0.118098	1.14248	0.375294	0.463006	0.090541	2.28789	0.049095	0.158974	0.12387	0.177797	0.140987	0.010779	0.0118073	0.3243	3.97804	-1.6246	-0.189391
YPK_0464	40	7.84454	7.51448	6.92678	7.47808	0.528444	0.336186	0.204852	0.131651	0.234354	0.139264	0.29744	1.1487	0.244221	0.264214	0.480072	0.011052	0.237879	0.040688	0.221267	0.634397	0.177738	0.176601	0.131651	0.048022	0.375734	0	1.39947	0.324517	7.44097	-1.62363	-0.188501
YPK_1443	40	0.812614	1.13904	0.202428	0.37589	0.256428	2.43479	0.003187	0.025057	1.27361	0.770763	0.851263	0	0	0.167737	0	0	0	0	0	0	1.04528	0.643406	0	0	0	0	0	0.324848	0.632494	-1.62216	-0.187143
YPK_1591	40	4.2803	2.28187	0.659566	1.60852	0.142397	0	0.007714	0.029286	0.125235	0.638161	1.3601	0.574815	0.090748	2.7261	0	0	0	0.51731	0	0.204716	0.52861	0.251504	0	0.260332	0	0.025489	0	0.325327	2.20756	-1.62004	-0.185185
YPK_4050	40	22.2812	14.2827	8.94838	7.5479	0.506711	0.615844	0.628178	0.534043	0.098011	0.284393	0.338372	0.889008	0.395077	0.155062	0.066875	0.120913	0.005222	0	0.033841	0.083307	0.385943	0.362753	0.089333	0.220571	0.426855	0.23013	1.02077	0.325705	13.265	-1.61836	-0.183638
YPK_1145	40	1.38922	1.94751	2.8045	1.84149	1.00684	0.187381	0.568116	0.21711	0.147928	0.310148	0.00196	0.23661	0.105663	0.156967	0.091719	0.2337	0.180208	0.401975	0	0.116813	0.461735	0.550006	0.154538	1.49807	0.109227	0	0.774004	0.326553	1.99568	-1.61461	-0.180177
YPK_4237	40	3.24241	5.26223	3.47077	4.19069	0.113671	0.078745	0.477238	0.066528	0.703673	0.348355	1.14764	0.374748	0.075259	0.231159	0.080733	0.20832	0.705567	0.372162	0.307686	0.840647	0.083504	0.613135	0.237985	0.242239	0.122915	0.0839	0	0.326774	4.04152	-1.61363	-0.179275
YPK_1405	40	1.36776	2.00992	1.14084	0.75835	0.193292	0.19032	0	0.294021	0.321315	1.15898	0.797704	2.28722	0.095943	0.234478	0	0	0	0	0	0.55423	0.32787	0.117901	0	0.585653	0	0	0.373798	0.32751	1.31922	-1.61039	-0.176284
YPK_4212	40	6.68328	6.15463	1.75482	1.43163	0.011497	0.089348	0.380916	0.500615	0.124108	0.618513	1.1453	0.828588	0.708654	0.387524	1.06738	0.000542	0	0	0.126282	0.095933	0.139366	0.20784	0.127149	0.546887	0	0.427415	0	0.327559	4.00609	-1.61017	-0.176085
YPK_3893	40	6.2354	4.5986	2.97475	2.43134	0.624924	0.012271	0.404123	0.010001	0.837246	0.4363	1.75406	1.16419	0.141	0.228511	0.023475	0.026414	0.017279	0	0.352922	0.112296	0.284066	0.845805	0	0.078286	0.049434	0	0.131327	0.327562	4.06002	-1.61016	-0.176071
YPK_2842	40	6.05303	10.7515	3.58605	3.71688	0.234307	1.15194	0.447852	0.43395	0.591683	0.756468	0.378848	0.168906	0.312734	0.270852	0.076905	0	0.656512	0.729108	0.013142	0.155372	0.427794	0.008281	0.00276	0.415825	0.228337	0	0.0799084	0.327891	6.02687	-1.60871	-0.174737
YPK_2013	40	0.383511	0.329911	1.74008	3.4969	0.006793	2.12303	0	0	0	0.418683	0	0.11548	0.470751	0	0	0.177054	0.059651	0.004669	0	0.071927	0.194873	0.155506	0.036658	0.418033	1.77325	0	1.52404	0.328278	1.4876	-1.60701	-0.173165
YPK_1748	40	0.847478	0.842535	2.60609	4.71124	1.32313	0	0.090149	0.575139	0.089108	0.647438	0.267322	0.391889	0.001536	1.4532	0.015263	0.045091	0.237346	0.205738	0.651981	0.578822	0.060593	0.18947	0.00925	0.36092	0.185609	0.127673	0.0469855	0.32842	2.25184	-1.60639	-0.17259
YPK_1135	40	3.26118	2.39081	1.66366	1.74349	0	0.000765	0	2.32386	0	0.268309	0.156477	0	0.767603	0.627326	0.540882	0	0.000349	0.120951	0	0.618799	2.02118	0	0	0.024743	0	0.040035	0.0474967	0.328642	2.26479	-1.60541	-0.171689
YPK_2252	40	0.289644	0.243603	1.86073	3.21287	0	0.120596	0	0	2.11143	0	0.195884	0.714938	0	0	1.02183	0.837295	0.2337	0.000336	0.386654	0.072617	0.707959	0.442526	0.157999	0.372443	0.159944	0	0.0242867	0.328714	1.40171	-1.60509	-0.171397
YPK_3711	40	0.842114	1.73748	5.84896	5.58443	0	0.381212	0	0.087652	0	0.123965	0.09887	0	0	0	0.230922	0.342352	0.142591	0.544569	0.067118	0.21275	0.40291	1.92391	2.16556	0.149516	0.540039	0.137991	0.0138313	0.328946	3.50324	-1.60408	-0.17046
YPK_2674	40	2.68726	1.96583	1.45587	0.84191	0.005331	0.476609	0	1.33076	0.160779	0.020246	1.19037	1.1628	0.198822	0.054264	0	0	0.097719	0.000429	0.025484	0.05307	1.77561	0.463102	0.545094	0	0.007281	0	0	0.329033	1.73772	-1.60369	-0.170107
YPK_2237	40	1.08617	1.68394	0.772175	0.70753	1.08873	0	1.19456	0.603411	0.204018	0.059783	0.20176	0.023702	0.262849	0.079422	0	0.216836	0.028317	0.173996	0.42853	0	0.125818	0	1.80455	0.147061	0.076265	0.856642	0	0.329402	1.06245	-1.60208	-0.168618
YPK_0264	40	11.3095	10.2031	7.82363	7.42564	1.01429	0.123322	0.197505	0.679721	0.387172	0.697314	0.542133	0.292669	0.053782	0.094877	0.607394	0.009734	0.262677	0.257276	0.210257	0.074427	0.040924	0.913916	0.366324	0.210191	0.178211	0.203215	0.162886	0.329575	9.19048	-1.60132	-0.167919
YPK_1323	40	1.42409	1.73311	1.86743	1.94587	0.371295	0.224257	0.838814	0.031724	0.10258	2.23969	0.746695	0.101537	0.410716	0	0.228624	0.170286	0	0.78104	0.200821	0	0.477982	0.004517	0.006588	0	0.444978	0.199037	0	0.329616	1.74262	-1.60114	-0.16775
YPK_1555	40	1.50186	1.55787	1.50145	0.93717	0.062436	0	0	0.141935	0.077484	0.338128	0.454551	0	1.57512	0	0	0.027881	0	0.000416	0	0.014128	0	2.84963	0.125836	0.059573	1.52459	0.329503	0	0.329618	1.37459	-1.60113	-0.167745
YPK_1263	40	0.828705	1.05628	3.5874	3.92629	0.196444	0	0.128129	0.138979	0.135942	0.811212	0	0.626896	0	0	0.036714	1.73275	0.089354	0.047033	1.1298	0.735842	0.673137	1.00012	0	0	0.09902	0	0	0.329624	2.34967	-1.60111	-0.167719
YPK_3811	40	6.02085	6.71768	8.44298	5.61342	0.085658	0.313006	0.246576	0.169836	0.603893	0.983834	0.675667	0.36053	0.098448	0.251469	0.079149	0.248534	0.075592	0.015099	0.322624	0.344891	0.203968	0.358772	0.586436	1.45195	0.087831	0	0.0221291	0.329821	6.69873	-1.60024	-0.166923
YPK_3039	40	1.75396	2.00041	3.48149	6.63205	0.643026	0.443346	0	0.007256	0.470783	0.004682	0.748063	0.519656	0	0	0.470468	0.131515	0	1.36219	1.45909	0.290921	0.317974	0.233828	0.083115	0.161104	0.02478	0.231361	0	0.330572	3.46698	-1.59696	-0.163897
YPK_2416	40	2.05165	1.50024	1.23602	2.45469	0.004443	0.010945	0.031873	0.107932	0.004224	1.35766	1.54836	0.449845	0.000863	0	0	0	0.035583	1.30794	0.19024	0.005394	0.161316	0.899266	0.155625	1.20293	0.02848	0.106042	0	0.330824	1.81065	-1.59586	-0.162881
YPK_0126	40	6.74496	10.2137	6.37849	8.12295	0.082641	0.22441	0.342012	0.01283	0.101682	0.281477	0.517275	0.234637	0.309053	0.164614	0.030488	1.48277	0.489298	0.056824	0.226611	0.478715	0.691546	0.23061	0.888165	0.115132	0.241273	0.405862	0.0106845	0.331244	7.86504	-1.59403	-0.161195
YPK_3102	40	0.823341	0.944298	2.60743	1.2241	0.197724	0.044445	0	0	0	0.057023	0	0	0	0	0.681401	0.738021	0.989668	0.200599	0.368798	1.96549	0.218168	0.053884	0.226199	0.075672	1.66517	0.141002	0	0.331447	1.39979	-1.59315	-0.160381
YPK_0966	40	3.26655	3.53271	6.60639	5.18742	0.935339	0.628867	0.403547	1.52254	0.556354	0.277674	0.088609	0.328663	0.291616	0.000901	0.249135	0.088364	0.01384	0.069809	0.675807	0.007975	0.153261	0.025147	0.538715	0.049414	0.493421	0	0.226259	0.331533	4.64827	-1.59278	-0.160034
YPK_1632	40	2.1026	2.38727	1.61272	2.27437	0.198209	0.140418	0.016012	0.412488	0.942055	0.171619	1.22489	0.069914	0.063971	0.020675	0.08934	0.078142	0.046607	0	0	0.005092	0.070182	0.694733	0.005637	0.714708	2.04373	0	0.617934	0.331581	2.09424	-1.59257	-0.159841
YPK_2633	40	0.466649	0.830131	3.73888	2.51391	0.226061	0.188915	0	0	0.116728	1.26628	0.022993	0.021854	0	0	0.061705	0.05225	0.147261	0.056827	0	0.123087	0.305262	0.369655	2.32626	0.533539	0.693251	0.021361	1.09847	0.331816	1.88739	-1.59154	-0.158898
YPK_2715	40	0.544424	0.213397	0.356595	0.56046	0	0.07638	1.09291	0.010519	0	0.427864	0.322001	0	0.485185	2.67851	0	0	0.004602	1.26	0	0.236199	0	0	0.004568	0.124523	0.234147	0	0.681958	0.332146	0.418719	-1.59011	-0.157573
YPK_0723	40	3.38991	2.59757	4.94541	6.87737	0.056475	0.174189	0	0.348763	0.10335	0.853518	0.09626	0.21581	0.023417	1.46248	0.000358	0.557836	0.160324	0.099699	0.053326	1.06443	0.598535	0.439254	0.605034	0.071959	0.247522	0.410869	0	0.332322	4.45256	-1.58935	-0.15687
YPK_3558	40	8.34605	6.95434	7.51396	6.5012	0.3511	0.697837	0.097823	0.305729	0.23555	0.358529	0.380406	0.021913	0.028846	0.159804	0.17387	0.961367	0.000477	0.10113	0.208647	0.244344	0.624668	0.08635	0.617169	1.34522	0.271653	0.002661	0.369767	0.332385	7.32889	-1.58907	-0.156617
YPK_2369	40	3.43819	4.26684	1.05102	1.74397	1.33713	0.265356	0.105077	0.108823	0.120623	1.62576	0.073363	0.547207	0.393101	0.683235	0.174934	0.254561	0.422948	0.030323	0.176977	0.001898	0.014083	0.02101	0.370465	0.037833	0.171591	0.001319	0.712724	0.332624	2.625	-1.58804	-0.155663
YPK_2825	40	8.88779	7.84639	1.46257	1.21068	0.375857	0.329382	0.016172	0.027277	2.17055	0.947933	0.202879	0.16023	0.854574	0.387369	0	0	0.000397	0.653718	0	0.195444	0	0.079906	1.22823	0	0	0	0.0230201	0.332737	4.85186	-1.58755	-0.15521
YPK_1619	40	1.3329	1.31954	0.694421	0.88699	0.206165	0.106697	0.147666	0.143218	1.20464	0.736298	1.0921	0.273595	0.483536	0.213568	1.86226	0	0	0.123287	0	0	0	0	0	0.908443	0.153474	0	0	0.332824	1.05846	-1.58717	-0.154862
YPK_0699	40	0.482741	1.06153	3.08602	2.97193	0	0.099923	0.466735	0.62743	0.730876	0.074986	1.27484	0.856224	0.3048	0.032998	0.000286	0.131027	0.082564	0.349915	0	0.636401	0.813899	0.402449	0.051761	0.221173	0.118438	0.385171	0	0.333126	1.90055	-1.58586	-0.153654
YPK_1816	40	1.2149	2.21799	1.5792	1.86979	1.07413	0.989188	0.325617	0.289116	0.392314	1.01225	1.56105	0.408968	0.179136	0.04666	0	0	0.216827	0.058961	0	0.049556	0.183871	0	0	0.591788	0.148894	0.038881	0.0970965	0.333231	1.72047	-1.58541	-0.153235
YPK_3848	40	5.64807	5.59562	4.94674	3.62782	0.489761	0.02032	0	0.502918	0.000658	0.237646	1.12122	0.182532	0.217875	0.005691	0.038954	0	0.020701	0.063416	0.033244	0.947357	2.1864	0.533723	0.168903	0.364822	0.440499	0.034676	0.0665055	0.333818	4.95456	-1.58286	-0.150891
YPK_3100	40	0.903798	1.14775	2.70932	3.13312	1.13405	0.039569	0	0.002816	0.00274	0.312087	3.06991	0	0	0.167852	0	0.000515	0	0	0.027573	0.012674	0.006859	0.138945	0.436967	0.799487	0	1.52959	0	0.333984	1.97349	-1.58215	-0.150229
YPK_1633	40	0.469331	0.570238	0.384746	0.84782	2.37811	2.0148	0	1.3219	0	0	0.314639	0.028634	0	0	0	0.254074	0	0.076339	0.251498	0.532825	0	0.504824	0.006051	0	0	0	0	0.334073	0.568034	-1.58176	-0.149874
YPK_2585	40	1.34899	0.69349	3.04714	2.86428	0	0.108506	0	0.071698	0	0.060767	0.349545	0	0.602793	2.19256	0	0.689602	0.00019	0	1.73519	0.041595	0.877711	0.04759	0.656102	0.0731	0.107901	0	0.0714455	0.334187	1.98848	-1.58127	-0.149422
YPK_3752	40	1.66009	2.73368	0.965219	0.32342	0.375779	2.7123	0	0.067078	0.027592	0.025693	0.254851	0.039819	0.374012	0.097848	0	0	0	0	0	3.71956	0	0	0	0	0	0	0	0.334545	1.4206	-1.57973	-0.147998
YPK_0387	40	4.46267	3.22851	4.38504	3.9591	0.354577	0.000186	0.170325	0.163261	0.21832	0.286434	0.298558	0.041582	0.021246	0.22488	0	0.435208	0.511046	0.544813	0.078891	3.27967	0.396969	0.126617	0.392428	0.116665	0.038413	0	0.00140689	0.334848	4.00883	-1.57842	-0.146793
YPK_1175	40	3.43014	5.02467	1.90229	1.85608	0.872505	0.370478	0.029445	1.0919	0.814218	1.48073	1.04046	0.48634	0	0.039926	0.634274	0	0	0.395848	0	0.108767	0	0	0.178187	0.174335	0.005948	0	0	0.335798	3.05329	-1.57433	-0.143021
YPK_2844	40	2.0892	4.2019	9.59856	8.80755	0.445714	0.942259	0.116834	0.656054	0.130957	1.05137	1.00344	0.031518	0.171252	0	0.064371	0.106252	0.318878	0.05293	0.178638	0.594435	0.391737	0.121487	0.318745	0.042502	0.135072	0.035651	0.842507	0.33707	6.1743	-1.56888	-0.137991
YPK_2635	40	0.699974	0.707551	0.41558	0.60927	0	0.541793	0	0.711791	0	0.003309	0	0.210251	0.08597	0.18227	0.002127	0.525102	1.39982	1.07064	0.99409	0.078766	0.297257	0	0	0.21035	0.034221	0	1.41148	0.337358	0.608094	-1.56765	-0.136854
YPK_1390	40	5.00441	3.45708	0.949132	0.71707	0.148598	0.091237	0.011126	0.462448	0.184296	1.15735	1.30962	0	0.756594	1.28678	0	0.00147	0.106308	0	0.345465	0.486898	0.124144	0.128774	0.135858	0.962668	0	0.0668	0	0.337671	2.53192	-1.56631	-0.135619
YPK_3427	40	1.17735	0.796747	0.516124	0.69234	0	0.211917	0.059391	0	0	0.431944	0	1.18403	0	0.077934	0	0	0	0.018162	0	1.28584	0	0.571612	3.87343	0.053153	0	0	0	0.337714	0.79564	-1.56613	-0.13545
YPK_0511	40	1.31949	1.42737	0.722573	0.82842	0.206286	0.078157	0	0.215563	0.434399	0.00328	0.521517	0.29487	0.420714	0.40491	1.16826	0	0.335645	1.59563	0.054815	0.019978	0	1.373	0.266157	0.019917	0	0	0.3691	0.338356	1.07446	-1.56338	-0.132919
YPK_2816	40	4.66918	5.48004	8.16146	5.65732	0.533307	0.449573	0.634389	0.806779	0.501112	0.140127	0.285956	0.548222	0.125405	0	0.184878	0.00402	0.322655	0.194024	0.008047	0.250958	0.468255	0.001296	0.234295	0.598883	0.607874	0.769375	0.119074	0.338631	5.992	-1.56222	-0.131842
YPK_3166	40	3.99602	5.1337	1.44917	1.4407	0.093211	0.641232	0	0.258761	1.29312	0.416361	0.288145	0.015902	1.95454	0.11072	0	0.610102	0.027189	0	0	0	0.311071	0.138363	0.610384	0.038752	0.059589	0.720414	0.205053	0.338822	3.0049	-1.5614	-0.131089
YPK_0552	40	0.622199	0.72854	6.45624	6.44648	0.161172	0.029407	0	0	0	2.002	0.055018	1.48662	0	0.218541	0.265471	0.077408	0.036016	0.193293	0.029199	0.089326	0.106661	0.105273	0.409636	0.628912	0.176171	0.008423	1.71507	0.338853	3.56336	-1.56127	-0.130967
YPK_1984	40	2.4593	2.13091	7.17479	5.82611	0.593642	0.065606	0.014743	0.407773	0.052352	0.500991	0.188102	0.108974	0	0.654526	0.027597	0.480373	2.03552	0.038236	0.044513	0.292538	0.031086	0.03346	0.844461	0.76209	0.06631	0	0.558716	0.3392	4.39778	-1.55979	-0.129604
YPK_0925	40	0.981573	4.15302	4.8033	4.87618	1.15565	2.07499	0	2.82577	0.0618	0.107107	0.117197	0	0.002181	0	0.145013	0.094772	0.02876	0.33787	0.04864	0.072959	0.280763	0.075149	0.079392	0.298488	0	0	0	0.339413	3.70352	-1.55889	-0.128769
YPK_1727	40	0.219915	0.774264	0.249348	0.28984	0	1.24799	0	0.295132	0	1.75678	0.098607	0.035147	0	0.246763	0.003545	0	3.52632	0.005013	0	0	0.031776	0	0	0.223296	0.338532	0	0	0.339517	0.383342	-1.55844	-0.128361
YPK_0881	40	1.8961	1.31562	0.288225	0.4355	1.7144	2.09705	0.166976	0.053359	1.30386	0.242012	1.28686	0.175126	0.463335	0	0	0	0.004021	0	0.026091	0	0.281929	0	0	0	0	0	0	0.339784	0.983861	-1.55731	-0.127317
YPK_0100	40	8.09932	5.21578	18.9665	11.7319	0.101303	0.517014	0.052839	0.652868	0.225606	0.132863	0.419378	0.096695	0.334733	0.003358	0.014308	0.701826	0.172112	0.069619	0.137272	1.56742	0.572743	0.663289	0.354895	0.639233	0.170816	0.079961	0.135065	0.339792	11.0034	-1.55728	-0.127285
YPK_3029	40	1.51259	0.687279	2.93319	4.2708	0.05166	0.201789	0.024826	0.554877	0.481249	0.957202	0.027772	0.30884	0.062142	0.006949	0.076544	0.000238	0.31295	0.182368	0.03504	0.090662	0.19981	0.160963	0.446029	1.23424	2.34531	0	0.0583567	0.339992	2.35097	-1.55643	-0.126503
YPK_1343	40	2.37348	2.91902	0.861994	1.70444	0.031825	0.390347	0.235686	0	0.164301	0.137148	1.22473	0.164698	0.119711	1.9576	0	0.05872	0	0	0.186704	0.670842	0	0.40848	0.165462	0.963372	0.582121	0	0.37187	0.340592	1.96473	-1.55388	-0.124154
YPK_0879	40	3.29873	5.98153	5.0245	3.69115	0.01974	0.799215	0.071836	0.318281	0.348269	0.038357	0.641711	0.089776	2.1771	0.203095	0.202313	0.000416	0.174946	0.441025	0.227507	0.156902	0.74263	0.013503	0.015976	0.105883	0.401709	0	0.648681	0.34082	4.49898	-1.55292	-0.123263
YPK_0569	40	1.00839	1.67081	6.46562	5.54929	0.219558	0.223506	0.383309	0.173531	0.017188	0.270434	0.132517	0	0.373359	0.040976	0.251962	0.086489	0.152719	0.278548	0.18936	2.3661	0.205221	0.350767	0.073458	1.62971	0.120228	0.134287	0.173622	0.341167	3.67353	-1.55145	-0.121909
YPK_3619	40	0.415693	0.779383	6.03798	4.76957	1.24693	0	0.168211	0.994977	0	0.55271	0	0.023277	0	0.169557	0.000146	0.54389	0.028422	0.132268	0.028066	0.323687	0.332732	0.572215	0.356921	0.432064	0.006942	1.89558	0.0454087	0.341478	3.00066	-1.55013	-0.120697
YPK_1641	40	1.00571	0.640269	0.329783	1.34889	0.047913	0.474668	0	0	0	1.38216	0.005962	0.308847	0.002021	0	0.002681	0.006347	0.844067	0.428248	3.11506	0.024531	0.061443	0.002172	0.017103	0	1.11107	0	0.0212545	0.341546	0.831163	-1.54985	-0.120433
YPK_1768	40	0.659746	0.341218	0.670291	1.19878	0.169767	0.005043	1.05104	0.605697	0.669893	0.020582	0	0.005316	0.716861	0	0.009232	0	0.020748	0.005593	0	0	0.74258	0.913354	0.243806	2.01332	0.665001	0	0	0.341645	0.717509	-1.54943	-0.120047
YPK_2223	40	1.20953	1.41077	2.28703	4.80865	0	0	0	0.021044	0	0.494526	0.680536	0	1.53019	0.001128	0.034012	0.517879	0.359248	0.111209	0.00833	0.929791	0.391309	0.282258	1.36277	0.018209	0.048459	0.937685	0.133301	0.341821	2.429	-1.54869	-0.119362
YPK_1830	40	2.98226	2.68995	1.00678	1.58331	0.315734	0.568898	0.216014	0.700483	0.477381	0.069627	0.56411	1.19172	0.956004	0.408407	0.001756	0.000347	0.761562	0.000621	0.215629	0.060614	0.046529	0.2157	0.398336	0.096172	0.43068	0	0.16948	0.341991	2.06557	-1.54797	-0.118698
YPK_3932	40	2.60412	2.75883	5.1733	3.9452	1.68738	0.001597	0.000248	0.41906	0.691222	0.206211	0.062267	0.668769	0.000469	0	0.493457	0.101168	0.096463	0.281573	0	1.64666	0.474617	0.325459	0.333375	0	0.020828	0	0.361683	0.342283	3.62036	-1.54674	-0.117563
YPK_1957	40	0.989618	1.31932	1.0537	2.48071	0.375065	0.109251	0	0.165892	0	0.438304	1.17764	0.720542	0	1.60505	0.108216	0.040246	0.068541	0.113869	1.2709	0.013339	0.017322	0.188482	0.546718	0.19182	0.284273	0.105172	0.336069	0.342466	1.46084	-1.54597	-0.116853
YPK_3642	40	9.83986	9.70974	11.0947	9.06492	0.203694	0.38592	0.101988	0.097712	0.395555	0.716109	0.29231	0.41815	0.175943	0.132165	0.210732	0.236588	0.577351	2.30714	0.004293	0.282573	0.223154	0.232355	0.146504	0.389995	0.215119	0	0.132024	0.342494	9.92729	-1.54585	-0.116741
YPK_2417	40	2.61753	2.10178	1.23334	1.13727	0.967241	0.024783	0	0.137351	0.392082	0.404343	0.359624	1.26713	0.218599	0.035604	0	0.653129	0.393273	0.000507	0.385372	0.05529	0	0.039955	2.29943	0	0.023723	0.030424	0.189744	0.342504	1.77248	-1.54581	-0.116704
YPK_2861	40	0.59538	1.02705	10.6791	6.07367	0.71748	1.62037	0	0	0.763108	0.018236	0	1.32833	0	0	0.214546	0.011913	0.07988	0.381415	0.381736	0.214956	0.001516	1.14776	0.343603	0.196389	0.275833	0.153779	0.0342182	0.342829	4.59379	-1.54444	-0.115443
YPK_3393	40	2.28229	1.29113	4.49363	3.4685	0.917582	0.243056	0	0	0	0.054398	0.068003	2.31421	0.30673	0	0.000393	0.070142	0.092589	0.09081	0	0.075854	0	1.14733	1.10801	0.042073	0.559386	0.06807	0.727052	0.342856	2.88389	-1.54433	-0.115337
YPK_1223	40	6.44191	5.72183	0.470544	0.58117	0.333782	0.487106	0.070655	0.081096	0.646096	1.09287	0.545743	0.336403	0.18751	0.03033	0	0	0	0	0.166218	0.532426	0.163739	0	3.19829	0	0.023212	0	0	0.343282	3.30386	-1.54254	-0.113686
YPK_1485	40	9.42149	10.8157	6.66269	8.98139	0.0047	0.234367	0.136685	1.58905	0.351362	1.21412	0.164299	0.107015	0.125404	0.196229	0.105472	0.202327	0.821471	0.310359	0.242604	0.911242	0.32947	0.072134	0.025977	0.020487	0.486949	0	0.247709	0.343454	8.97032	-1.54181	-0.11302
YPK_3658	40	1.2739	1.56266	9.8774	5.36171	0.429382	0.052229	1.31177	0.581421	0.156461	0.307128	0.316355	1.36877	0	0.092718	0.188556	0.000353	0.013795	0.045425	0.10436	0.705807	0.716777	0.012574	0.34428	0.772244	0.187338	0.197027	0.000296547	0.343698	4.51892	-1.54079	-0.112072
YPK_2002	40	1.85051	1.1008	1.55239	2.05489	0.011964	2.36174	0	0	0.089645	0.095705	0.672766	0.257097	0	0.007232	0.366124	0.491802	0.245417	0.000403	0.059425	0.19568	1.10841	0.748965	0.082345	1.0078	0.12116	0	0	0.344508	1.63965	-1.53739	-0.108941
YPK_0496	40	4.95614	5.12574	0.971921	1.10957	0.863746	2.32042	0.430444	0.06856	0.292751	0.344385	0.055857	0.552846	0.047721	2.16099	0	0.137662	0.157376	0	0.102138	0	0.03596	0.089828	0.203331	0.009148	0.007742	0	0.0466487	0.344676	3.04084	-1.53669	-0.108289
YPK_2078	40	3.60715	1.7604	0.233261	1.3764	0.022385	0.129115	0.091899	0.251905	0.464009	0.139639	1.15581	0.520425	0.0397	0.01628	0	0	0.118172	0	0	0.111806	0.040141	0.086261	1.14927	1.69727	1.89437	0	0	0.344715	1.7443	-1.53652	-0.108139
YPK_1664	40	1.84514	2.81806	4.57272	2.28137	0.251276	0.065807	0.28668	0.55419	1.54182	0.927138	0.30005	0.638619	0.04317	0.088138	0.215149	0.090235	0.356493	0.42392	0.278272	0.768109	0.053819	0.182465	0	0.016687	0.034405	0.774798	0.0376966	0.344736	2.87932	-1.53643	-0.108058
YPK_3896	40	1.38922	1.60595	0.325761	0.426	0.389051	0.022749	3.62821	0.190086	0.052577	0.225959	0.850983	0.367139	0.051577	0.051554	0	0	0	0	0	1.24685	0	0	0	0.878732	0	0	0	0.34589	0.936734	-1.53161	-0.103612
YPK_3574	40	0.887707	2.63569	5.15722	3.36574	0.002935	1.49806	0.057618	0	2.17136	0.014212	0	0.658715	0.014731	0	0.000171	0.251792	0.120037	0.33298	0.41414	0.306289	0	0.997709	0.747259	0.171543	0.210254	0	0	0.346514	3.01159	-1.52902	-0.101215
YPK_3435	40	9.36785	6.20119	0.43703	0.69611	0.616154	0.377755	0.731362	0.621111	0.907091	0.707498	0.709782	0.79516	0.408851	0.406181	0.76454	0	0	0.022879	0	0	0.842252	0	0.05525	0	0	0	0.011435	0.346839	4.17554	-1.52766	-0.0999643
YPK_3036	40	2.99031	3.69921	0.772175	1.44427	0.611042	0.049506	0	0.118738	0.021942	2.89922	0.223419	0.075525	0.146242	0.154946	0.361735	0.095179	0.103426	0.147289	1.25507	0.054997	0	0.166437	1.05621	0.123883	0.30146	0.011563	0	0.346863	2.22649	-1.52756	-0.0998741
YPK_3324	40	1.23904	0.501321	1.1529	0.49886	0	0	0	0	0.803315	0.270858	0.03046	1.83473	0.302048	0	0.081271	0	0	0	0	0.537345	0	1.75117	0.005132	0.155174	1.37429	0.832097	0	0.346865	0.848029	-1.52755	-0.0998652
YPK_0209	40	2.53171	1.9098	6.40798	6.56117	0.108542	0.136	0	0.193279	2.20632	0.205945	0.502713	0.019949	0.000678	1.50063	0.150495	0.147365	1.04036	0.047395	0.165948	0.877145	0.06082	0.336884	0.101986	0.084904	0	0.097224	0.00254833	0.347267	4.35266	-1.52588	-0.0983247
YPK_3377	40	6.46873	3.56019	11.7274	8.02933	0.62312	0.368604	0.049944	0.311433	0.318072	1.80378	0.088997	0.975833	0.617627	0.029069	0.064746	0.436594	0.178925	0.046839	0.233508	0.357555	0.317309	0.326946	0.107287	0.438872	0.019704	0.065061	0.21619	0.347653	7.44641	-1.52428	-0.0968459
YPK_4094	40	8.63301	7.7645	2.62888	2.62707	0.035904	0.583603	0.381584	0.501062	1.03263	0.801743	0.739443	0.554452	0.000167	0.626859	0.543027	0	0.047314	0.228914	0	0.00882	0.732622	0.536179	0.043916	0.466603	0.041084	0.042405	0.0548596	0.347965	5.41337	-1.52299	-0.0956523
YPK_3238	40	0.933299	1.71748	0.459819	0.35375	0.893077	0.988238	0.085327	0	0.263965	0.369409	0.207821	0.334848	0.018839	0	0	0.779052	0.272151	0.029899	0.230064	0.018714	1.72678	0.124297	0	0	0.041611	0	1.62742	0.348327	0.866087	-1.52149	-0.0942681
YPK_1842	40	0.35401	0.522265	2.84471	2.73598	0.069899	0.368837	0	0.569792	0.38817	0.040344	0	0	0	0	0.023305	1.26662	0.254125	0.015597	0.001939	0.67677	0.169413	3.22617	0.596912	0.345529	0	0	0	0.34841	1.61424	-1.52114	-0.093952
YPK_1798	40	0.6517	0.927466	1.64758	2.06322	0.053957	0	0	0.296824	0.210858	1.79222	0.144059	0.037165	0	0.08755	0.096571	0.311441	1.50531	0.000379	0.999639	0	1.25866	0.04902	0.001241	0.79216	0.343579	0.034703	0	0.348493	1.32249	-1.5208	-0.0936339
YPK_0175	40	1.62791	5.72754	3.31392	4.61846	0.630414	3.16185	0	0.606254	0.040305	0.073167	0.034658	0.079186	0	0.257691	0.579079	0.440646	0.134521	0.242126	0.022542	0.665332	0.610138	0.020312	0.399131	0.010991	0.010623	0	0	0.348651	3.82196	-1.52015	-0.0930312
YPK_2297	40	1.1264	1.40341	3.78848	3.68635	0	0.162436	0	1.01063	0.425337	2.19033	0	0.515784	0	0.145215	0.591236	0.185094	0.019358	0	0.756449	0.196159	0.193186	0.598809	0.343567	0.541812	0.127424	0	0.0166316	0.348672	2.50116	-1.52006	-0.092949
YPK_2913	40	5.99939	3.73647	1.02957	1.70295	0.137847	0.146527	0.233968	0.500831	0.007222	0.173559	0.231918	0.069431	0.150672	0.051134	0.831076	0.002033	0.001126	0	0.536637	1.01443	0.410975	0.001721	2.58645	0.017881	0.023765	0.365777	0.527902	0.348821	3.1171	-1.51944	-0.0923812
YPK_0859	40	7.23843	6.26344	1.42772	2.39807	0.178483	0.105245	0.040519	0.358841	0.750303	0.350606	0.125552	0.034468	0.051864	0.289025	0.001238	0.003176	0.900387	0	1.0398	1.94792	0.766742	0.331892	0.72806	0.027514	0	0	0	0.349202	4.33192	-1.51787	-0.0909297
YPK_2242	40	4.3983	5.86823	3.66381	4.12576	0.889201	0.527557	0.211827	0.089842	0.141578	0.076998	0.134333	0.431267	0.064179	0.000271	0	0.039902	0.018187	0.066349	0.162705	0.614437	0.543873	0.617098	0.683552	0.236211	0.623362	1.38195	0.494464	0.349963	4.51403	-1.51473	-0.0880318
YPK_0820	40	10.4165	9.32867	2.55247	2.62554	0.384213	0.493103	0.309476	0.417289	0.262417	0.825168	0.538526	0.164524	0.134157	0.003584	0.036708	0.498478	0.003082	1.46993	0.279117	0.872879	0.787998	0.319885	0.008787	0	0.035033	0	0.218058	0.35054	6.23079	-1.51235	-0.0858392
YPK_3629	40	1.20417	0.896443	8.1266	7.80127	0.033528	0.092548	0	0.003699	0	0.496204	0	0.196304	0.108279	0	0.699828	0.154757	0.085309	0.25722	0.183663	0.490819	0.501681	1.42681	1.17324	0.774253	0.692982	0	0.694682	0.350687	4.50712	-1.51174	-0.0852808
YPK_0162	40	0.716065	0.629846	0.915618	0.9205	0	0	0	0	0	0.193285	0	0.115214	0.468497	0	1.82749	0.055518	0	0	0	3.49819	0.010005	1.26113	0.150397	0	0.488973	0	0	0.350813	0.795507	-1.51123	-0.0848023
YPK_3242	40	0.262826	0.55861	1.58323	0.80063	0	0	0	0	0	0.192787	1.5171	2.80598	0	0	0	0.057356	0	0	0	0.026866	0.030676	0.986773	1.3001	0.01585	1.01715	0.078563	0.0507226	0.351301	0.801323	-1.50922	-0.0829518
YPK_1577	40	4.00675	3.36901	6.75921	4.72	0.0013	0.040476	1.42651	0.000159	0	1.03333	0.6436	0.087235	2.1405	0	0.030209	0.058074	0.278501	0.148295	0.18566	0.035057	0.414917	0	0.450837	0.147057	0.799784	0.129153	0.030197	0.351341	4.71374	-1.50906	-0.0828
YPK_0512	40	1.1398	0.882969	0.155507	0.23834	0	0.069318	0	0	0.049962	0.124618	0	0.797198	0	1.39026	3.56399	0	0	0	0	0	0	0.713393	1.29085	0.090501	0	0	0	0.351743	0.604155	-1.50741	-0.0812782
YPK_3813	40	6.07985	3.76681	2.66373	1.93418	0.373794	1.17777	0.521059	0.425023	0.105475	0.443767	1.6362	1.49785	0.198935	0.287424	0.071678	0	0	0	0	0.201046	0.030152	0.033342	0.225341	0.073478	0.552927	0	0.247009	0.352272	3.61114	-1.50524	-0.0792774
YPK_3959	40	6.43923	9.038	0.707827	2.97454	0.310459	0.680656	0.219596	0.478381	0.433345	0.631267	0.300097	0.418718	0.1263	0.10376	0	0.062635	0.203889	0	0	1.31508	0.587187	0.052233	0.335285	0	0.319128	1.52595	0	0.352346	4.7899	-1.50493	-0.0789982
YPK_3451	40	4.07916	5.11854	12.7462	9.91671	0.409944	0.418775	0.285698	0.031355	0.381789	1.18326	0.835299	0.222229	0.139066	0.018041	0.40659	0.332413	0.017056	0.043928	0.491127	0.556482	0.448213	0.30315	0.111686	0.213565	0.027209	0.34938	0.878995	0.352402	7.96516	-1.50471	-0.0787869
YPK_3807	40	0.214551	0.891157	1.33254	1.63387	0.012142	0.918691	0	0	0	0.249574	0.164922	0.55169	0.117635	0	0.072305	0.003403	0.442887	0.18055	0.961687	0.200524	0.01879	0.0009	1.13764	0.309884	2.63247	0	0.144259	0.353041	1.01803	-1.50209	-0.0763748
YPK_1245	40	4.11939	3.0009	1.93714	1.7189	0.520071	0.453045	0.392299	1.28163	1.52396	0.276174	0.225161	0.149927	0.059947	0.321521	0	0	0.000299	0	0	0.094339	0.292873	1.38568	0.101425	1.04903	0.006423	0	0	0.353643	2.69408	-1.49963	-0.0741077
YPK_2986	40	1.77005	1.22819	2.94258	2.75848	0.197923	0.009867	0	0.011504	0.027976	0.04003	1.66909	1.63813	0.126452	0.175008	0	0.482745	0	0.23318	0.03578	0	1.10389	0.727966	0.052047	1.60499	0	0	0	0.353764	2.17482	-1.49914	-0.0736531
YPK_0567	40	0.482741	0.847608	1.73069	2.31595	0.026979	0.006892	0.765821	0	0.053855	0.002762	0	0.301789	0.036645	0.574796	0.371819	1.21092	0.0309	0.970931	0	1.56115	0.167003	0	0.207012	1.16651	0.482433	0	0.206637	0.354124	1.34425	-1.49767	-0.0722991
YPK_0370	40	17.0944	16.1232	12.2636	11.1114	0.316706	0.339637	0.539263	0.706431	0.31148	0.670844	0.472349	0.166642	0.142721	0.727196	0.167076	0.252521	0.138054	0.158525	0.189039	0.386	0.624617	0.351549	0.584451	0.404387	0.085873	0.092319	0.319326	0.354218	14.1482	-1.49729	-0.071948
YPK_3697	40	2.07579	1.30719	2.83801	3.3504	0.075916	1.24242	0	0.061615	0.384076	0.055521	0.071548	0.399701	0.002971	0.781962	0.001557	0.019176	1.16813	0.576465	0.318695	0.188664	0.274857	0.131683	0.439237	0.093929	0.530417	1.30772	0.021866	0.354267	2.39285	-1.49709	-0.0717635
YPK_3613	40	10.277	9.25716	6.1707	4.97872	0.635146	0.558546	0.086498	0.733029	0.707829	0.058926	0.226806	0.091717	0.126944	0.085136	0.000287	0.45131	0.224943	0.0239	0.687286	0.701275	0.571538	0.839635	1.1401	0.151905	0	0.06098	0	0.354945	7.6709	-1.49433	-0.0692177
YPK_1749	40	0.976209	1.17268	0.894168	1.17846	0.687059	0.208725	0.259322	0.259426	4.53617	0.061889	1.19958	0.245979	0.11809	0	0	0	0.053999	0	0	0.005618	0	0.174126	0	0.102295	0.256012	0	0	0.355143	1.05538	-1.49353	-0.0684745
YPK_3821	40	1.34363	1.35705	2.17576	2.88745	0.119222	0.181978	0.313212	0	0.499383	1.38014	0.05626	2.0788	0.547419	0.171294	0.379044	0.20848	0.18144	0.166297	0	0.441265	0.418857	0	0.01687	0.031201	0.987117	0	0	0.355577	1.94097	-1.49177	-0.0668492
YPK_0432	40	1.644	3.00816	2.32591	3.86136	0.196462	0.483623	0.793163	0.393246	2.13183	0.486418	0.310911	0.320238	0	0.284754	0.29529	0.255417	0.067553	0.717895	0	0	0.412583	0.131718	0.232387	0.503455	0.164528	0	0.00866016	0.356092	2.70986	-1.48968	-0.0649223
YPK_3381	40	4.95346	1.76695	1.37946	1.13528	0.130933	1.14237	0.033199	0.24921	0.171947	0.580337	0.194441	0	0.021241	0.145074	0	0.802158	0.00042	0.044395	1.88085	0.148668	1.43303	0	0.121943	0	0	0.66662	0.434157	0.356565	2.30879	-1.48776	-0.0631572
YPK_2330	40	0.421057	1.05269	0.367319	1.62348	1.07329	0.934268	0	0.172281	0	0.253534	1.2384	0.001723	1.16428	1.49433	0	0	0	0.190543	0	0	0	0.974167	0.37743	0	0.314263	0	0.0181462	0.356811	0.866136	-1.48677	-0.0622391
YPK_2449	40	2.55853	1.44556	5.19073	2.80167	0.289127	0.510666	0.125262	0.431999	0.230803	0.132803	0.979734	0.26355	0.210396	2.67755	0.00017	0.088041	0.198854	0.648057	0.535775	0.145881	0.014242	0.226008	0.027451	0.459265	0	0	0.0113682	0.356826	2.99912	-1.48671	-0.0621833
YPK_1526	40	3.54814	4.43171	3.59544	1.30678	0.22794	0.231349	0.004744	0.210184	0.278081	0.219762	0.142991	0.867441	0.306345	0.240349	0.000246	1.3703	0.116728	0.012167	0.771546	0.416597	0.129195	2.21975	0	0.015534	0.412946	0	0.0194983	0.357117	3.22052	-1.48553	-0.061098
YPK_3614	40	11.7011	8.73652	8.14805	6.27479	0.167621	0.244431	0.08239	0.26217	0.566878	1.71396	0.340165	0.82418	0.873719	0.459069	0.094815	0.064735	0.676893	0.288754	0.194071	0.033227	0.298899	0.19365	0.401233	0.236202	0.099095	0	0.10114	0.357274	8.71512	-1.4849	-0.0605148
YPK_2672	40	2.32788	1.25105	4.77917	6.67049	0.003916	1.37368	0	0.129292	0.155819	1.30808	0.015257	1.49363	0	0	0.213438	0.005254	0.000121	0.062763	1.15953	0.617186	0.307399	0.112065	0.156429	0.263281	0.682674	0.087745	0.0701912	0.357293	3.75715	-1.48482	-0.0604421
YPK_3040	40	0.909162	0.671301	0.583153	0.6218	0.309416	0.187527	0	1.34659	0.098041	0	0.00853	0.332405	0	0.246663	0.336503	0.588381	0.30961	0.103945	0.039549	0.455066	0.528225	0.761402	0.222644	0.175507	0.717948	0.521711	0.928417	0.357308	0.696354	-1.48476	-0.0603867
YPK_2900	40	0.356692	1.0526	0.757428	2.07782	0.219071	0.804408	1.04734	0	0.687204	0.124554	0.386241	0.367111	0.012295	0	1.79954	0.39019	0.172002	0.779664	0	0.132196	0.146254	0	0.320812	0.569789	0	0	0.260975	0.357376	1.06113	-1.48448	-0.060133
YPK_3564	40	5.29138	3.40565	3.96678	4.43566	0.877447	1.02792	0.611062	0.0659	0.252913	0.60219	0	0.265282	0.187729	0.659652	0.329794	0.934451	0.23008	0.000315	0	0.587178	0.344632	0.421649	0.160105	0.054641	0.083778	0.523823	0	0.357415	4.27487	-1.48433	-0.0599886
YPK_4062	40	3.47305	3.01676	2.58598	3.43731	0.293241	0.985393	0.498116	0.266029	0.058815	0.273945	1.31729	0.20266	0.144576	0.317192	0	0.208556	0	0.149825	0.333469	0.089058	1.12968	0.110869	1.13447	0.414574	0.24655	0	0.0597677	0.358003	3.12828	-1.48196	-0.0577999
YPK_1438	40	1.12371	0.831476	3.19595	4.55674	0.465908	0.784515	0.104863	0.178373	2.06787	0	0	0	0.014009	0.595523	0.163735	0.288417	0.770066	0.000587	0.610714	0.117292	0.191314	0.10615	0.391034	1.07603	0.320018	0	0	0.35854	2.42697	-1.4798	-0.0558066
YPK_3535	40	3.39796	3.29109	1.16362	0.71459	0.97927	0.073916	0	0.116291	2.053	0.023475	0.333478	1.28824	0.596556	1.4286	0	0	0	0	0	0.907723	0	0	0	0	0.054927	0	0.398914	0.358887	2.14182	-1.4784	-0.0545187
YPK_2244	40	2.23938	1.60877	0.48529	0.63909	0.658918	4.55688	0	0.583072	1.05865	0.068397	0.027288	0.001128	0.033788	0	0.123858	0.005747	0	0.047646	0	0.512651	0	0.566493	0	0	0.013441	0	0	0.359042	1.24313	-1.47778	-0.0539445
YPK_0912	40	12.4896	9.94332	1.80576	2.30232	0.0561	0.314833	0.037324	0.366314	0.46686	0.169995	0.397932	0.445183	0.132632	0.623844	1.03286	0.001931	0.860384	0.010036	1.95824	0.030187	0.026664	0.516952	0.015589	0	0.384608	0	0.411911	0.359147	6.63524	-1.47735	-0.0535547
YPK_0737	40	9.04334	10.1114	6.77128	9.89024	0.187649	0.296863	0.317948	0.483112	0.357841	0.815472	0.126664	0.26572	0.303606	0.209583	0.000131	0.113751	0.307695	0.224999	1.02638	1.03865	0.372751	0.100036	0.145425	0.700017	0.257558	0.183737	0.425417	0.359174	8.95406	-1.47725	-0.0534542
YPK_0210	40	11.4624	13.9571	6.20421	2.99755	0.921683	0.104844	0.02779	0.194185	0.611084	1.37697	0.339838	0.338734	0.249623	0.14248	0.089046	0.042675	0.000374	0	0.194834	0.042505	1.2483	0.358423	0.003423	0.079585	1.79657	0.115161	0	0.359919	8.65532	-1.47426	-0.0506978
YPK_1322	40	6.07449	3.00184	2.80047	3.04926	0.166158	0.445785	0.103601	0.45012	0.325672	2.07377	0	0.484693	1.44044	0.097063	0.310271	0.361401	0	0.124961	0	0.018995	0.666417	0.161993	0.876947	0.154808	0	0.001705	0.0190636	0.360168	3.73152	-1.47326	-0.0497758
YPK_1195	40	3.57764	3.42767	9.43099	7.33222	0.000728	0.526296	0.077998	0.005691	0.186165	1.64334	0.32743	0	0	0.061779	1.87087	1.00546	0.471296	0.141534	0.003615	0.301053	0.88502	0.105551	0.376935	0.210792	0.089989	0.023376	0.0115108	0.362019	5.94213	-1.46586	-0.0429554
YPK_0979	40	2.37079	3.50675	3.40374	1.71884	0.457045	0.001403	0.166314	1.03628	0.136289	0.172912	0.664042	0.003104	0.006274	0.231101	0.96191	0.031705	0.000341	0.319639	0.44484	1.05319	1.31082	0.034965	0.281911	0.119598	0.797724	0.096751	0	0.362094	2.75003	-1.46556	-0.0426784
YPK_2903	40	0.938663	1.51369	0.268116	0.79739	0.001387	0.118726	0	0.150493	0.254543	0.003093	0.177796	0.130638	0.100036	0.156725	5.38702	0	0.265158	1.15372	0	0.112053	0.01925	0.011023	0.289369	0.006371	0	0	0	0.362496	0.879465	-1.46396	-0.0412023
YPK_2274	40	1.62791	2.39265	5.50711	8.59895	0.087202	1.22663	0.42516	1.1785	0.151334	0.875737	0.145986	0.105394	0.252065	0.065213	0.394367	0.549196	0.6874	0.134693	0.24262	0.052726	0.538675	0.225685	0.044425	0.450382	0.43872	0	0.0656534	0.362511	4.53166	-1.4639	-0.0411446
YPK_1859	40	3.60178	2.15416	2.775	3.63948	0.551058	0.013624	0	0.05141	0.075273	0.282569	0.520116	0.473301	1.30373	0.716198	0.446585	0.962911	0.339637	0.019817	0.001987	0.083658	0.070005	0.285541	0.262757	1.00867	0.833355	0.021899	0.0157523	0.362602	3.04261	-1.46354	-0.0408106
YPK_0899	40	0.168959	1.57363	1.34728	2.61041	1.98098	0	0.134121	0	2.31537	0.279696	0.316577	0	0.06415	0	0.915895	0.115472	0	0.713369	0	0.036132	0.170506	0	0.077589	0.103057	0.150344	0.293249	0.674434	0.36265	1.42507	-1.46335	-0.0406373
YPK_1052	40	2.96886	2.60146	4.4695	4.01023	0.003509	2.08166	0.001309	1.28598	0.825638	0.052196	0.787267	0.454684	0.004477	0.141378	0.095918	0.972727	0.049587	0	0.091759	0.040851	0.018371	1.14878	0.0927	0.013291	0.004588	0.012094	0.166591	0.362841	3.51251	-1.46259	-0.0399339
YPK_3465	40	0.463967	0.879209	2.3058	2.46186	0.134736	0.509075	0	0	0	0.287582	1.0008	0	1.39106	0.170226	0.12689	1.13468	1.26957	0.025205	0.073276	0.096114	0.375306	0.662662	0.065609	1.01232	0.013449	0	0	0.362981	1.52771	-1.46203	-0.0394202
YPK_2470	40	1.57427	1.54017	2.54711	6.22535	0.365656	0.038037	0	0.254644	0.479694	0.603464	0.788185	0.177864	0.060502	0	0	0.090983	1.22948	0.089795	0.158454	0.005847	0.116861	0.139856	0.245451	0.452309	0.29748	0.1096	2.64602	0.363051	2.97172	-1.46176	-0.0391647
YPK_0578	40	0.834069	0.36473	0.76011	1.09711	0.167075	0	0.088493	0	0	0.083445	0	2.53178	0	0	0	1.23003	0	3.17342	0	0.903437	0	0.05478	0	0.112195	0	0	0.00798461	0.363158	0.764005	-1.46133	-0.0387721
YPK_1425	40	2.42175	3.01922	0.703805	1.50911	0.321051	0.394243	0.570787	0.410679	0.983534	0.234952	0.497532	0.009013	0.492529	1.57781	0	0	0	1.94717	0.01211	0.510963	0.01424	0	0	0.069789	0.096713	0.148829	0.0685901	0.363501	1.91347	-1.45997	-0.0375148
YPK_3971	40	1.27658	1.32103	1.29232	0.67876	0.057131	0.826079	0	0.100189	0	0.299504	2.39991	0	0.087193	0.639983	0	0.161239	0.144757	0.223886	0	0	0.642171	0.092861	2.63647	0	0	0	0.0598297	0.363965	1.14217	-1.45813	-0.0358169
YPK_2823	40	0.246734	0.313476	0.859313	0.61158	1.441	1.0011	0	2.78527	0.366277	0.014936	0.054798	0.630814	0.004128	0	0	0.017668	0	0.783943	0.169199	0.197505	0.351336	0	0.498855	0.064325	0	0	0	0.364398	0.507776	-1.45641	-0.0342362
YPK_1233	40	4.61017	4.25308	4.58747	5.22695	0.003955	0.104812	1.18966	0.361072	1.14636	0.39358	0.692024	0.37281	0.009129	0.257182	0.061081	0.403296	0.153645	0.870043	0.113443	0.506835	0.151515	0.737788	0.226608	0.287682	0.044112	0.050909	0.251512	0.364742	4.66942	-1.45505	-0.0329821
YPK_4077	40	9.92569	6.07523	6.15461	5.22204	0.120976	0.543543	0.150093	1.39243	0.069971	1.0266	0.035188	1.95386	0.102042	0.482742	0.242576	0.093081	0.011559	0.409593	0.057349	0.228464	0.340934	0.245038	0.415349	0.179575	0.18131	0	0.128084	0.365668	6.84439	-1.4514	-0.029607
YPK_3707	40	2.62557	1.00009	6.53935	6.74412	0.310017	0.016155	0	0	0.000472	0.009364	2.28643	0.941471	1.68491	0	0.284401	0.007096	0.141432	0.00344	0.051138	0.095934	1.44921	0.179303	0.086294	0.004515	0.013639	0.553979	0.291393	0.365678	4.22729	-1.45136	-0.0295701
YPK_3313	40	1.13712	1.16397	5.81142	6.412	0.011453	1.46788	0.333653	0.518735	0	1.43007	0.09511	0.035848	0	0.169615	1.3344	0.752867	0.002434	0	0.098782	0.417291	0.156544	0.112697	0.340267	0.018405	0.72454	0.222364	0.167896	0.365689	3.63113	-1.45131	-0.0295292
YPK_2454	40	1.56622	2.20854	3.48953	3.58763	0.023283	0.944654	0.088464	3.08159	0.003952	1.3452	0.101116	0.032036	0.021096	0	0.141347	0.407441	0.304175	0.073602	0.016954	0.002305	0.39358	0.336241	0.016437	0.619328	0.457399	0	0.000666178	0.36569	2.71298	-1.45131	-0.029527
YPK_3349	40	7.75603	7.83661	10.4069	9.54447	1.22326	0.099508	0.022372	0.381739	0.446922	0.244075	0.191684	0.187052	0.277121	0.447177	0.251583	0.821153	0.354226	0.53178	0.236447	1.29905	0.417773	0.112567	0.065543	0.211258	0.35491	0.229651	0.00475563	0.365722	8.88601	-1.45118	-0.0294081
YPK_1410	40	0.171641	0.276256	0.226558	0.35133	0.060702	0	0	0.003705	0	0.118644	0	0.407155	0	0	0.632054	0	0	0	0.146055	0	1.91342	0.16688	2.86059	1.63977	0	0.468221	0	0.365965	0.256446	-1.45022	-0.0285264
YPK_3005	40	4.34199	2.40362	1.5229	1.78714	0.10648	0.328302	0.202049	0	0.558262	0.479213	0.249347	0.504939	1.01712	1.86002	0.35232	1.22778	0.064984	0.49282	0.122139	0.002775	0.005153	0.281315	0.048776	0	0	0	0.539118	0.367083	2.51391	-1.44582	-0.0244652
YPK_0554	40	4.24544	3.68367	9.71787	9.83161	0.673658	0.783589	0.144422	0.346078	0.204122	0.757576	0.897445	0.515147	0.018621	0.024204	0.002638	0.188125	0.165862	0.074079	0.487905	0.221491	1.36533	0.231232	0.211485	0.331704	0.149569	0.069287	0.601598	0.368051	6.86965	-1.44202	-0.020961
YPK_1422	40	0.603426	0.304869	0.823117	2.49469	0.064749	0	0	0	0	1.1826	4.90217	0	0	0.329013	0.228738	0.354002	0.001408	0	0.024365	0.38869	0.079978	0.000589	0.130517	0.508147	0.238434	0	0.057454	0.369168	1.05653	-1.43765	-0.0169283
YPK_0835	40	0.289644	0.52589	3.24823	1.81106	0	0	0	0	0	0.34724	0.010888	1.37989	0	0.278535	0.416356	0.129131	0.003746	0.029242	3.96911	0.24669	0.208475	0.040468	0.999437	0	0.441531	0	0	0.369597	1.46871	-1.43597	-0.0153807
YPK_2246	40	2.57998	2.61219	6.00581	3.55439	0.442199	0.013861	0	0.777396	1.88721	0.457084	0.128602	0.241688	0.007927	0.057904	0.098905	0.000602	0.712027	0.561042	0.050422	0.185286	0.307445	0.613205	0.180326	0.978913	0.716323	0.060742	0.0275547	0.369855	3.68809	-1.43497	-0.0144525
YPK_0994	40	2.25547	2.67034	2.37551	3.04054	0.004619	0.223453	0.259499	0.049935	0.912236	1.54654	2.09288	0.351239	0.236999	0	0.1894	0.437053	1.25411	0.134688	0	0.014695	0.170614	0.073757	0.528689	0.012103	0.034287	0	0	0.37073	2.58547	-1.43156	-0.0113074
YPK_1138	40	2.75967	2.48808	5.06606	4.39134	0.552624	0.154299	0.057714	0.694498	0.448149	1.17807	0.442642	0.885186	0.764644	0.135663	0.000174	0.2286	0.649941	0.217963	0.045425	0.338377	0.276112	0.361486	0.213682	0.10605	0.045524	0.039305	0.69829	0.371062	3.67629	-1.43027	-0.0101181
YPK_0555	40	0.622199	0.640183	8.5395	5.65827	0	0	0	0	0	1.57983	0	0	0	3.31275	0.126077	0.021472	0.04358	0.232123	0.352795	0.734322	0.190959	0.308782	0.114183	0	1.17891	0.342384	0.000422391	0.371243	3.86504	-1.42956	-0.00946792
YPK_3717	40	2.50221	1.54305	2.16638	4.1909	0.372145	0	0.055114	0.03255	0.423016	0.236687	1.0403	0.734819	0.452918	1.102	0.906628	0.052438	0.214582	0.010096	0.618148	0.592252	0.276132	0.314071	0.044045	0	0.122618	0.23458	0.705657	0.371339	2.60063	-1.42919	-0.00912487
YPK_3559	40	5.44156	4.77824	1.1529	1.88183	0.106743	0.317136	1.57092	0.249074	0.64088	0.520829	1.00744	0.142758	0.0539	0.057979	0	0	0	0	0	1.48516	0.039148	0.961155	0.002726	0.579909	0.03715	0.769942	0	0.371428	3.31363	-1.42885	-0.00880507
YPK_2746	40	3.45428	3.36233	3.46808	2.29406	0.863392	0	0.078535	0.082158	0.089956	0.010444	0.78169	0.027518	0.135875	0.221139	0.108323	0.02677	0.000172	0.261093	1.43943	0.127669	1.66589	0.671517	0.035762	0	0.235765	0	1.68378	0.371604	3.14469	-1.42816	-0.00817503
YPK_2156	40	2.62557	2.66492	2.67714	5.26524	0.681542	0.483055	0.293446	0.319421	0.179645	0.678209	0.365997	0.190614	0.058764	0.086033	1.8523	0.219622	0.167661	0.06886	0.061426	0.079197	0.23145	0.390848	0.040414	0.316196	0.226176	0.953518	0.615964	0.372189	3.30822	-1.42589	-0.00607862
YPK_3870	40	14.9784	14.094	19.0081	15.1626	0.093992	0.470905	0.021959	0.456515	0.46202	0.367933	0.143688	0.343037	0.088521	0.254289	0.485724	0.287572	0.604073	0.151131	0.316885	1.72296	0.347397	0.338726	0.076765	0.49527	0.889662	0.103518	0.0403842	0.372301	15.8108	-1.42546	-0.00567897
YPK_2214	40	1.61986	1.37784	1.95055	3.26311	0.709924	0.105251	0	0.120989	0.088653	0	0.223033	0	1.03042	0.024266	2.5364	0.359091	7.6e-05	0.474157	0	0.651112	0.445894	0.80674	0.115497	0.518371	0.360815	0	0	0.372639	2.05284	-1.42415	-0.00447234
YPK_2565	40	1.07276	1.21842	1.07917	0.67984	0.001214	0.200018	0	0.119818	0.738571	0.407352	0.952461	1.58425	0	1.00489	0	0	0.109093	0	0	1.53098	0	0	0	0	0.263386	0	1.66436	0.372887	1.01255	-1.42319	-0.00358777
YPK_0729	40	1.43749	1.28041	4.54725	4.92551	1.39522	0.164309	0	0.167324	0.190327	0.009142	0.134164	0.014169	0.143531	0.213879	0.000778	0.574976	0.358009	1.44668	0.344772	1.73786	0.386388	0.074396	0	0.762575	0.252234	0	0.212585	0.373188	3.04767	-1.42203	-0.00251326
YPK_1477	40	11.3632	11.1528	5.61838	6.53025	0.17123	0.244747	0.504766	0.74483	0.491022	0.617993	0.552959	0.131271	0.829712	0.057532	0.119885	0.238632	1.50182	0.161945	0.035516	0.236415	0.770899	0.207621	0.321149	0.059655	0.375055	0.00124	0.209851	0.373293	8.66615	-1.42162	-0.0021373
YPK_0991	40	17.7729	12.3598	1.03627	1.17095	0.173082	0.534718	0.009253	0.583081	0.314355	0.708039	0.126014	0.521069	0.074136	0.589084	0.000853	1.75818	0.494248	0.172469	1.64352	0.172407	0.131073	0	0.061309	0.474657	0	0	0.0476024	0.373441	8.08499	-1.42105	-0.00160922
YPK_1864	40	0.799204	0.980254	0.947791	1.13585	0.52309	0.060356	0.420451	0.040605	0.103785	0.143299	1.01252	0.355339	5.00784	0.225769	0	0	0.451796	0.000659	0	0.04225	0.037831	0.138082	0	0.058089	0	0	0	0.374859	0.965775	-1.41558	0.00343357
YPK_3064	40	3.88338	3.18919	3.6008	2.62361	0.493995	0.31396	0.032177	0.51287	0.431003	1.21639	0.146033	0.380562	0	0.148773	0.42763	0.009329	0.000322	0	0.073656	0.184166	0.290157	0.112852	1.33485	0.105439	0	2.28959	0.119884	0.374941	3.32425	-1.41526	0.00372459
YPK_1291	40	1.70837	3.2893	0.39145	0.89683	0.617495	0.706378	0.855373	2.69706	0.871038	0.071887	0.030174	0.07887	0.062954	0.081319	0.340973	0	0	0.285756	0	0	0.475765	0.606347	0	0.471171	0	0	0.371129	0.374943	1.57149	-1.41526	0.00373138
YPK_1367	40	0.579289	0.244497	2.31652	1.71596	0	0.027278	0	0	0	0	0	0	0	0	0.001908	0.000151	0.185679	0.00027	0.13094	0	0.958828	1.3667	0.422825	1.58177	3.8831	0	0.0658931	0.375015	1.21407	-1.41498	0.00398735
YPK_3889	40	6.09326	4.86705	3.6933	5.05348	1.15504	0.408242	0	0.788129	1.77369	0.185674	0.072552	0.001491	0.34223	0.005888	0.031114	0.657959	0.747131	0.614199	0.015883	0.306812	0.055275	0.203032	0.412462	0.208666	0.468881	0	0.173009	0.375102	4.92677	-1.41464	0.00429721
YPK_3042	40	2.71944	2.04791	0.741341	0.90083	0.027777	0.020184	0.059282	0	0.072382	0.004573	2.26576	0.574041	3.20344	0	0	0.266037	0	0.101153	0	0.933139	0.368016	0.198506	0.498052	0.025354	0.004085	0.021092	0	0.375777	1.60238	-1.41205	0.00668875
YPK_0579	40	2.36543	1.95812	0.422283	0.32119	1.89124	5.15295	0.07965	0.568411	0.319775	0.021521	0.035092	0.045398	0	0.511444	0	0	0	0	0	0	0	0	0	0	0.019085	0	0	0.375851	1.26676	-1.41177	0.00694989
YPK_0550	40	0.39692	0.691473	0.674312	0.63319	0	0.207435	0	0	0	0.467233	0.016562	0.259741	0.509096	0	1.35675	0	0	0.150131	0	0	0	0	0.307728	0	0.209195	2.57632	2.59684	0.376392	0.598974	-1.40969	0.0088661
YPK_0368	40	8.52306	5.63728	11.5277	10.9083	0.027657	0.141197	0.019067	0.218226	0.099206	1.89418	0.397163	0.651681	0.070711	0.195163	0.001687	0.013894	1.14409	0.624602	0.005523	0.356478	0.225965	0.827717	0.074975	0.054674	0.596111	0.111135	0.91771	0.376905	9.14908	-1.40773	0.0106769
YPK_3775	40	0.227961	0.461979	2.13957	0.46996	0	0.970447	0	1.87857	0.939507	1.15543	0.18179	0	0	0.758208	1.00599	0.000163	0.026666	0	0.056005	0.926015	0	0.530215	0.005447	0	0	0	0.252447	0.377691	0.824867	-1.40472	0.0134507
YPK_1474	40	3.12172	3.6493	4.76711	5.23174	0.008761	0.119886	0.223578	0.062577	1.51093	0.021171	0.755786	0.044742	0.092208	0.168846	0.607262	1.05978	0.023433	0.257325	0.024084	0.259036	1.4146	0.265315	0.260216	0.17706	0.554645	0.273867	0.508802	0.377996	4.19247	-1.40356	0.0145247
YPK_2345	40	2.83744	2.16538	4.9749	4.27236	1.49171	0.541952	0.174329	0.238834	0.097295	0.215154	1.39977	0.003351	0.519387	0.574255	2.18705	0.017909	0.070357	0.151614	0.088887	0.094503	0.456954	0	0.012003	0.076035	0.014353	0.193898	0.0769739	0.378112	3.56252	-1.40311	0.0149331
YPK_4064	40	1.64668	1.29754	1.42772	0.85249	0	0.158588	0	0.067238	1.34272	0.072172	0.261841	6.40777	0	0.197557	0	0	0	0	0	0.102875	0.086417	0	0	0	0	0	0	0.378138	1.30611	-1.40301	0.0150254
YPK_1113	40	1.38386	1.39991	3.01363	3.22455	1.03428	1.17612	0.55909	0.113574	0.51886	0	0.617643	0.221602	0	0.167188	0.908094	0.139444	0.000192	0.125868	0.515733	0.114949	0.094243	0.026363	0.680594	0.515123	0	0.493216	0.686738	0.378648	2.25549	-1.40107	0.0168187
YPK_0805	40	1.13176	0.719752	4.87972	4.68458	0.103566	0	0	0	0	3.64956	0	0.297426	0	0	0.003985	0.169837	0.402044	0.088875	0	2.00173	0.927191	0.068209	0.365585	0.412003	0.208396	0.011954	0	0.378711	2.85395	-1.40083	0.0170407
YPK_0556	40	0.662428	0.964208	6.83294	5.27714	0.066845	1.90081	0.278556	0.111428	0.001869	0.145683	0.172222	0.308569	0.311403	0.140358	0.161187	0.982796	0.211564	0.330794	0	0.27719	2.08125	0.288031	0.149636	0.357804	0.106442	0.248203	0.0814797	0.378875	3.43418	-1.40021	0.0176154
YPK_2170	40	1.1559	1.2287	0.9679	1.53668	0	0.042451	0	0.008258	5.9634	0.04954	0.003107	0	0.190652	0	0	0.035206	0	0.91099	0	0.233666	0	0	1.23962	0	0.060657	0	0	0.379893	1.22229	-1.39633	0.0211888
YPK_1802	40	1.68691	2.83965	1.97602	2.63687	0	0.073952	0.128959	0.021878	0.037428	0.328956	0.326	0.19294	0.015952	0	0.049207	0.694763	0.083876	0.596758	0.570119	0.203946	0.050056	1.45192	0.390861	0.884499	2.35207	0.291368	0	0.38024	2.28486	-1.39502	0.0224008
YPK_1871	40	2.29838	3.36526	5.58218	6.14016	0.588739	0.663271	0.155779	0.340807	0.373271	1.63764	0.268843	0.318602	0.06884	0	0.005226	0.056059	0.155997	0.189862	0.248159	0.32797	0.420435	1.25373	0.257208	1.04055	0.266454	0.006677	0.115158	0.380838	4.3465	-1.39275	0.0244934
YPK_0243	40	6.86833	6.5381	2.28837	4.51752	0.045698	0.819158	0.443426	0.292387	0.082732	0.47338	0.385065	0.199784	0.869592	0.209672	0.001545	0.147267	1.39099	0.001092	0.057621	0.256402	0.458657	0.210248	0.034052	0.428923	0.269314	0.085999	1.59711	0.380875	5.05308	-1.39261	0.0246215
YPK_2641	40	1.95242	3.76681	2.8675	4.30397	0.01801	0.049838	0	0.301794	0.460338	0.348674	0.569045	0.861621	0.138464	0.16231	0.189888	0.800622	0.147729	0.16192	0.16173	0.413297	0.687528	1.02337	1.56247	0.219648	0.31516	0	0.172243	0.381118	3.22268	-1.39169	0.0254706
YPK_2243	40	0.686565	0.953781	0.55232	0.96445	0	0.176857	0	0	0	0.179186	0	0	0	0	0	0	0.002098	0.722981	0	0.097797	0.076386	0	0.087729	0	6.71557	0	0.719115	0.38164	0.789279	-1.38972	0.0272932
YPK_4065	40	5.91626	6.28478	8.81298	6.51443	0.461176	0.012933	0.161089	0.972932	0.096255	0.524497	1.02014	0.962977	0.197691	0.302484	0.08375	0.141409	0.087244	0.153799	0.327511	0.295665	1.14643	0.028575	0.868185	0.113952	0.430185	0.319629	0.0723609	0.381777	6.88211	-1.3892	0.0277719
YPK_0642	40	4.755	3.17496	7.39465	3.95105	0.085454	0.031308	0	0.610355	0.056497	0.998415	0	0	0.154493	0.160473	1.34312	0.800294	0.015026	1.91673	0	0.281437	1.30909	0.214054	0.179094	0.027299	0.359763	0.000304	0.238615	0.381818	4.81891	-1.38904	0.0279159
YPK_0133	40	1.95778	1.96204	2.56855	4.97671	0.000665	0.25743	0.333351	0.019501	0	0.076366	2.219	0.092464	0.808043	0.044632	0.018239	0.351855	0.080207	1.62276	0.337293	1.74691	0.22328	0.283918	0.103032	0.113209	0.003203	0	0.0540799	0.38215	2.86627	-1.38779	0.0290699
YPK_1173	40	2.66848	2.67994	1.13145	0.39612	0.149344	0.143677	0.017227	0.02003	0.070981	0.448149	0.301269	0.652576	0.013039	1.79419	0	0	0	0	0	0.392659	0	2.9047	0	0.624659	0.523251	0	0.735711	0.382238	1.719	-1.38746	0.0293764
YPK_1407	40	0.541742	0.65576	2.30848	2.1568	0	1.18209	0	0	0.445611	0.571223	1.35056	0.047031	0	0.611849	0.729821	0.238893	0.032985	0.003519	0.015637	0.713506	0.438353	0.056408	0.593161	0.012356	0.036962	0.004266	1.71304	0.38249	1.4157	-1.38651	0.0302538
YPK_3825	40	0.185051	0.223323	1.36605	1.02345	0	0	0	0	0	0.0629	0	0.040618	0	0	0.001294	0	1.28773	0.000915	0	0	1.46065	1.46797	3.50707	0.021076	0.001202	0	0.950745	0.382703	0.699469	-1.3857	0.0309942
YPK_1412	40	1.24708	1.98032	2.86616	3.07584	1.48712	0.075359	0.060743	0.720975	1.94272	0.016551	1.86407	0.028399	0.324809	0.016884	0.239012	0.078702	0.005112	0.322248	0.013819	0.722495	0.111774	0.250657	0	0.144806	0.285893	0	0.128404	0.384372	2.29235	-1.37943	0.0367867
YPK_3383	40	3.63396	2.82967	1.5162	1.57361	0.021145	0.199795	0.039018	0.302577	0.354296	1.23359	0.364248	0.000641	1.1727	0.161485	0	0.00138	0	0.121173	0.643487	2.55525	0.02146	0.145309	0.244387	0.898317	0.007016	0.356569	0	0.384515	2.38836	-1.37889	0.0372818
YPK_0151	40	5.68293	3.04907	9.06769	9.8648	0.061188	0.027367	0.044888	0.218341	0.429366	0.073711	0	0.099959	0.000424	0.275712	0.419561	3.57639	0.113279	0.205783	0.067787	0.930115	0.271027	0.084396	0.679881	1.08335	0.092871	0	0.0920191	0.38467	6.91612	-1.37831	0.0378198
YPK_0530	40	12.2723	11.2225	23.7538	21.6647	0.04542	0.135603	0.448748	0.321986	0.467357	0.354851	0.184196	0.110896	0.304339	1.10618	0.198007	0.572082	0.913453	0.271602	0.275527	0.620268	0.646943	0.817758	0.221295	0.446258	0.329583	0.038851	0.0171643	0.384712	17.2283	-1.37815	0.0379635
YPK_1693	40	0.590016	0.238237	1.5658	1.03754	0.092708	0.19593	0	0	0.451117	0.029479	0.616911	2.16266	0.146677	0.568065	0.001129	0.000324	1.84099	0.029932	0	0.282283	0	0.12573	0.301463	2.00576	0	0	0	0.384833	0.857898	-1.3777	0.0383831
YPK_0869	40	3.81902	5.18904	4.07001	2.92924	0.907451	1.63872	0.000169	0.103303	0.830503	0.16919	0.337305	0.10034	0.079064	0.027308	0.124446	0.093035	0.618856	0.232153	0.00037	1.22921	0.738785	0.721054	0.001751	0.904084	0	0	0	0.385091	4.00183	-1.37673	0.0392762
YPK_0200	40	0.485423	0.941928	0.260073	0.87771	0.002682	0.861784	0	0	0	0.131731	0.65047	0	0.258313	2.79242	0	0.000973	0	0	0	3.50282	0.416174	0.258844	0	0	0	0	0	0.385922	0.641284	-1.37362	0.042144
YPK_3672	40	5.63197	6.48836	6.81686	7.40958	0.02983	0.241292	0.007932	0.131173	0.191677	1.26324	0.613649	0.043059	0.34049	0.076806	0.68906	0.119062	0.213722	0.127056	0.153053	0.629542	0.36622	1.51944	0.750497	0.085457	0.777948	0.066684	0.444689	0.386156	6.58669	-1.37275	0.0429494
YPK_4211	40	7.91427	5.79455	3.49356	2.69707	0.961183	1.7546	8.2e-05	0.199556	0.802924	0.231508	0.15877	0.261425	0.417888	0.439356	0.619136	0	0.685639	0.001252	0	0.014112	0	0	0.005702	0	1.06816	0.178082	1.08528	0.38629	4.97486	-1.37225	0.0434107
YPK_1008	40	4.29371	3.61255	0.773515	1.91111	0.030332	0.000581	0.095601	1.6896	0.982608	0.001296	0.429025	0.12404	0	0	0	0	0	0	0	0.001732	0.396728	0	0	0	2.38792	0	2.74532	0.386295	2.64772	-1.37223	0.0434286
YPK_0534	40	1.06471	0.7484	6.43345	6.92266	0	0.017185	0	0.047214	0	0	0	0	0.517063	0.076587	1.26954	0.18358	0.272934	0.223506	2.39957	0.326275	0.083806	0.958723	0.211469	1.03768	0.796525	0.089893	0.375437	0.386391	3.79231	-1.37187	0.0437584
YPK_0576	40	2.9474	2.54033	3.27102	6.13688	0.891244	0.365693	0.051622	0.516626	0.376342	0.483837	0.724315	0.214959	0.347456	0.154182	0.071341	0.265076	0.067306	0.230399	0	0.910287	0.184571	0.863176	0.290349	0.062859	1.34537	0.474459	0	0.386586	3.72391	-1.37114	0.0444306
YPK_0078	40	10.9636	10.2402	17.7265	10.5612	0.100615	0.378832	0.112794	0.311902	1.12183	0.158894	0.637284	0.727254	0.090998	0.158748	0.142165	0.056968	0.176258	0.781696	0.184605	0.32652	0.708025	0.672143	1.44052	0.086269	0.119147	0.108776	0.292234	0.386717	12.3729	-1.37065	0.0448807
YPK_2876	40	5.3021	4.77869	4.15178	3.13725	0.144185	0.046586	0.009891	0.692829	0.358638	1.59272	0.521245	0.797242	0.000271	0.064637	0.154995	8.4e-05	0.311446	0.011439	0.0669	0.272159	0.697627	0	0.924265	1.25751	0.200545	0.761782	0.00812176	0.386744	4.34245	-1.37055	0.0449765
YPK_3961	40	4.74695	2.94571	1.30439	1.40922	0.409614	1.09098	0.041736	0.407638	0.400842	0.533289	0.875398	0.099155	0.106324	0.056212	0.114525	0.782626	0.255914	0.315716	0	0.730354	0.008714	0	0.085508	0	0.389024	0	2.19801	0.387025	2.60157	-1.3695	0.0459419
YPK_3175	40	1.22294	0.818332	1.24406	1.18243	0.048987	0	0.993189	0	0.16298	0.100131	1.54874	0	2.39285	0.229583	0.000711	0	0.097507	0	0	0.675922	0.952741	0	0.232005	0.927218	0.374432	0.083472	0.0848507	0.387188	1.11694	-1.36889	0.0465016
YPK_4113	40	4.24544	4.40062	2.96403	2.98946	0.101846	0.059945	0.259867	0.792428	0.122765	0.227166	0.65581	0.140991	1.37991	2.17879	0.028033	0.000353	0.133112	0.000211	0.074933	0.06919	0.742385	0.67466	0.313886	0.302225	0.662561	0	0	0.387872	3.64989	-1.36635	0.048852
YPK_1288	40	0.268189	0.352697	4.07537	4.9327	0	0	0	0	0	0.856285	0	2.2118	0	0	0.764994	0.182506	0.552231	0.017634	0.196345	0.169743	0.273812	0.339048	0.3394	1.19287	1.58828	0.086139	0.166108	0.388574	2.40724	-1.36374	0.0512571
YPK_2479	40	0.528333	0.399279	0.616667	0.39759	0.268688	0	0	0.190293	0	2.21639	0	0	0.012966	1.50333	0	0	0	0	0	0	2.43198	2.26356	0.058025	0	0	0	0	0.388923	0.485467	-1.36244	0.0524525
YPK_0677	40	0.144822	0.447143	0.823117	4.0146	0	0	0	0.645883	1.89772	0.057595	2.65085	0	0	0	0.856961	1.84273	0	0.381117	0.06091	0	0.263792	0.105515	0.005747	0.020545	0.083704	0	0.0787426	0.38921	1.35742	-1.36138	0.0534333
YPK_1944	40	0.139458	0.296338	3.10613	4.44965	0	0	0	0.237261	1.56236	0.276509	0	0.146927	0	0.096711	0.091634	0.670337	0.302849	0.810981	0.744913	0.110447	0.158666	0.454582	2.43263	0.444878	0.217745	0.107806	0.0858966	0.389267	1.99789	-1.36117	0.0536284
YPK_4186	40	4.3849	5.94846	8.939	8.76678	0.224539	0.34747	0.190326	0.255113	0.110108	0.286128	0.049415	0.433076	0	0.061027	0.355986	1.60608	0.614294	0.083331	0.470796	0.542463	0.3715	0.379529	0.454459	0.059056	0.371564	0.600391	1.09066	0.389448	7.00978	-1.3605	0.0542489
YPK_2949	40	3.28532	2.89712	1.30439	2.20866	0.968843	0.117207	0	0.988954	1.2974	0.079193	0.509275	0.450237	0.069242	0.167618	0.256834	0.078169	0.047126	0.371768	0	0.065927	0.00139	0.2701	0.011609	1.31107	1.90574	0	0.000362211	0.389916	2.42387	-1.35876	0.0558472
YPK_3339	40	0.525651	0.768162	2.17442	4.2568	0.06194	0.096513	0.224172	0.055685	0	0.259057	0.236054	2.75612	0.700885	0.143015	0.00122	0.146314	0.319336	0.102311	0.592573	0.383281	0.274742	1.82461	0.35896	0.125796	0.220118	0.087742	0	0.390019	1.93126	-1.35838	0.056199
YPK_1488	40	0.681201	0.8844	5.54733	6.1084	0.003824	0.739858	0.118806	0.000934	1.36665	1.52212	0.08417	0	0	0.217834	0.272957	0.082619	0.502555	0.58905	0.04519	0.253554	0.136686	1.27369	0.5918	0.212516	0.764166	0	0.193188	0.390094	3.30533	-1.35811	0.0564542
YPK_1646	40	2.74894	2.57998	1.16631	1.85772	0.055904	0.006353	0.190541	0.987943	0.358477	1.10434	0.832293	0.29463	0.367198	0.114168	0.272841	0.242074	0	0	0.20204	0.012472	0.320554	0.119927	0.74248	0	2.76419	0	0	0.390801	2.08824	-1.35549	0.0588656
YPK_2862	40	3.49719	2.9088	2.9171	1.80221	0.582063	0.106777	0.115153	0.49436	0.521432	0.960189	1.2789	0.352382	0.166404	0.603192	0.001818	0.00012	0.126628	0.204582	0.09831	1.6132	0.413892	0.090278	1.05271	0	0.202113	0	0.0101597	0.391073	2.78133	-1.35449	0.0597894
YPK_2260	40	3.406	3.32827	0.923661	0.40548	2.05868	0.038092	0.319542	0.003923	0.002181	1.22605	0.074553	0.008721	0.000389	0.956752	0	0.000755	0.001255	0	0.116702	0	0	0	0	1.12035	3.08516	0	0	0.391874	2.01585	-1.35154	0.0625144
YPK_0473	40	12.385	14.1455	10.9029	8.36939	0.455957	0.351068	1.16238	0.636677	0.808062	0.384801	1.37593	0.431567	0.202292	0.436945	0.35518	0.54063	0.0162	0.187365	0	0.243975	0.283511	0.072855	0.13601	0.158288	0.439469	0.275683	0.0595575	0.39193	11.4507	-1.35133	0.0627047
YPK_3900	40	0.922571	1.25502	0.286884	0.34639	0.172222	4.86703	0	0.237954	1.8263	0.221987	1.53608	0.052039	0.014437	0	0	0	0	0	0	0	0	0	0.088831	0	0	0	0	0.392038	0.702715	-1.35093	0.063071
YPK_1701	40	0.423739	0.715978	1.75482	1.5089	0.006148	0.869474	0	0.42197	5.57726	0.006539	0	0.101354	0.27295	0	0.014608	0.04244	0.521348	0.050568	0.15971	0.035092	0.164782	0.177765	0	0.1539	0.453542	0	0	0.392585	1.10086	-1.34892	0.0649257
YPK_0856	40	0.35401	0.745254	5.40522	2.87569	0.610692	0	0	0.674043	0.010491	2.93094	0.450763	0.394358	0	0.835335	0.218807	0.002012	0.016999	0.01237	0.655317	0.187586	0.421638	0	0.905807	0.592178	0.117283	0	0	0.392897	2.34504	-1.34778	0.0659821
YPK_3370	40	0.796522	0.706761	1.56982	2.21811	0	0	0	0.195722	0	0.033126	4.40746	0.423536	0	0	0	0	1.00322	0.036623	0	2.57072	0.27124	0.090532	0	0	0	0	0.00646046	0.392984	1.3228	-1.34746	0.0662786
YPK_1604	40	2.31179	2.39997	1.94384	1.31116	0.08394	0.003238	0.564047	0.202032	0.062119	0.105353	0.242569	3.99956	0.076575	0.114106	0.296487	0	0.002804	0.007716	0	1.24309	0.030431	1.32248	0	0.095816	0.587419	0	0	0.393034	1.99169	-1.34727	0.0664464
YPK_3532	40	3.55619	5.1107	3.32464	3.67587	0.302866	0.082554	1.26752	0.317067	0.294161	0.156208	0.281226	0.487028	0.830361	1.072	0	0.002993	0.019251	0.077253	0.17674	0.452856	0.175365	0.0004	1.69763	0.420118	0.183839	0	0.744091	0.39311	3.91685	-1.347	0.0667033
YPK_0732	40	0.673155	0.849306	4.33008	2.35855	0	0	0	0	2.49562	0	0.541619	0.416534	0	0	0	0	0.039669	0.529071	0	0	2.47282	0.160336	0.570685	1.46179	0	0	0.363605	0.393554	2.05277	-1.34537	0.0682077
YPK_2239	40	4.15157	2.82262	1.37276	2.54928	0.61266	0.634234	0.005926	1.09129	0.448486	0.279517	0.369216	0.979518	1.12336	1.62171	0.320024	0	0	0	0	0.227182	0.279353	0.158692	0.006033	0	0.417106	0	0.484454	0.393859	2.72406	-1.34425	0.0692391
YPK_3395	40	1.72446	2.87707	1.99881	1.2979	0.551316	0.357369	0.41675	0.372316	0.02728	1.87483	0.080937	0.152596	0.05443	0	1.07153	0	0.760633	0.859451	0.021321	0.911565	0.198667	0	0.240989	0.353926	0.734217	0.022652	0	0.394033	1.97456	-1.34361	0.0698273
YPK_2579	40	1.65473	0.908246	2.13152	2.49772	0.55251	2.29589	0	0.820617	0.192274	2.95658	0	0.009987	0.731003	0.033307	0.010367	0.108028	0.106363	0	0.191464	0.517404	0.401871	0	0.103671	0	0.051559	0	0	0.394908	1.79805	-1.34041	0.0727795
YPK_2235	40	1.33558	1.56798	0.825798	0.85674	0.386148	0.091537	0.402358	0.736565	0.037077	0.110489	0.211811	0.079834	0	0.836708	0	0	0	0	0	0.023181	0	2.21554	1.56208	1.82475	0.511054	0	0.053902	0.394915	1.14653	-1.34039	0.0728009
YPK_3788	40	4.56458	4.4636	3.17986	4.53987	0.021399	0.32286	0.450915	0.119608	0.245449	1.2011	1.10454	1.07422	0.091914	0	0.115917	0	2.56794	0.003144	0	0.082009	0.064233	0.174992	0.171113	0.013976	0.698335	0	0.563016	0.395073	4.18698	-1.33981	0.0733335
YPK_4162	40	11.2666	9.22386	7.27936	6.81229	0.779566	0.544106	0.604197	0.545351	0.265581	0.501792	0.31433	0.579822	0.08573	1.2751	0.024529	1.28643	0.054387	0.912465	0	0.181447	0.003155	0.031198	0.464038	0.165037	0.013863	0.027964	0.433066	0.395355	8.64554	-1.33878	0.0742822
YPK_2751	40	1.42677	0.66063	2.03768	3.15658	0.004564	1.07371	0	0.000446	0.637746	0	0	0	0	2.87762	0.360482	0	0.048699	0.161005	0	0.62486	0.380228	1.59967	0.038985	0.2416	0.627483	0.379271	0.0398564	0.395488	1.82042	-1.33829	0.0747329
YPK_1845	40	4.03357	5.688	2.1771	4.99036	0.095572	1.77239	0.021028	0.282697	0.418945	0.196331	0.01745	0.285139	0.279412	1.0175	0.667892	0.405236	0.241008	0.616842	0.160512	0.61807	1.17424	0.054924	0.028769	0.141124	0.416565	0.052401	0.138978	0.395783	4.22226	-1.33722	0.075725
YPK_2832	40	0.587335	0.546965	0.525508	0.95147	1.72514	1.17953	0	0.059586	0.141223	0.624919	0	0	0.085183	0.413348	1.1438	0	3.50423	0.095133	0	0	0.083881	0.010783	0	0.038677	0	0	0	0.395888	0.652819	-1.33684	0.0760773
YPK_3879	40	1.1103	1.88791	2.8045	1.79282	0.288552	0.913088	0.417519	0.637288	0	0.381943	1.25164	0.395908	0	0.001687	0.180286	0.167054	0.096038	0.051249	0.005542	1.95669	0.654048	0.654053	1.00245	0	0.053357	0	0	0.396017	1.89888	-1.33636	0.0765114
YPK_0973	40	1.81296	3.45894	0.182319	0.45364	0.231312	0.016973	0.130707	0.698805	0.215781	1.06941	0.198103	0.117486	0.663393	0.01565	0	0	0	0	0	2.45122	0	0	0	0.897915	0	0	2.41002	0.396381	1.47697	-1.33504	0.0777338
YPK_0622	40	5.40133	5.30078	9.90153	7.2892	0.55674	0.188773	0.210369	0.261532	0.373136	0.394405	1.02767	0.568815	0.224623	0.201845	0.5226	0.100699	0.090178	0.360245	0.755879	1.37749	0.314996	0.083451	0.166718	0.072071	0.952992	0.08846	0.267527	0.398314	6.97321	-1.32802	0.0842072
YPK_1197	40	5.57297	4.53157	1.15558	0.67306	0.597782	0.260709	0.074818	0.307255	0.131951	0.773399	1.25982	0.441977	0.189352	0.237864	0.000765	0.062969	1.76693	0.758708	0	0	0.182421	0	0.186655	0	1.03864	0	0.896755	0.398642	2.9833	-1.32683	0.085304
YPK_1336	40	0.300372	1.31588	0.715871	0.58676	2.70554	0	0	0.042367	0	0	0.297358	0.027574	0.000983	0	0.408708	0	0.413671	0.831035	0	0	0.005232	3.63714	0	0.207615	0	0.593258	0	0.398717	0.72972	-1.32656	0.0855534
YPK_3866	40	6.64037	7.87642	5.27653	7.45501	2.4357	0.058614	0.11398	0.069473	0.466454	0.370951	0.509383	0.448453	0.192906	0.092379	0.203539	0.12133	1.12199	0.892621	0.089222	0.233946	0.11529	0.658455	0.05468	0.504512	0.089659	0.162455	0.182217	0.399487	6.81208	-1.32378	0.088123
YPK_3424	40	3.73051	3.92889	7.23914	6.77277	0.171762	1.17577	0	0.368091	0.315592	0.749621	0.617957	0	0.193693	0.054708	0.091579	0.074849	0.313558	0.148218	0	0.764473	1.50472	0.3045	1.36541	0.251249	0.520254	0.076704	0.14073	0.400149	5.41783	-1.32139	0.0903264
YPK_4184	40	5.69634	6.69426	4.50838	4.4734	0.000686	0.337262	0	0.268318	0.239497	1.2744	0.195882	0.594043	3.38157	0.831965	0.019802	0.071057	0.093464	0.33821	0.443049	0.510093	0.062442	0.23526	0.081383	0	0	0.156279	0.0690638	0.400162	5.34309	-1.32134	0.0903676
YPK_2493	40	1.3624	0.72701	1.32718	1.66442	0	0.539022	0	0.146188	1.61017	3.40059	0	0.336878	0	0.07008	0	0.083033	0.415796	0.140786	0	0.0517	0.036884	0	2.10412	0	0.274846	0	0.00430781	0.400626	1.27025	-1.31967	0.0919108
YPK_0978	40	2.73017	2.76107	2.58866	2.36348	0.047703	0.154748	0	0.446326	0.100665	2.39875	1.94668	0.692536	0.039842	0.207593	0.080927	0.032824	0.017142	0.054074	0.530481	1.1916	0.562366	0	0	0.342537	0.346117	0	0.0350373	0.401215	2.61085	-1.31755	0.093867
YPK_0220	40	4.34199	6.10811	7.40537	4.40402	0.007799	0.815583	0.618522	0.88897	0.248338	0.615175	1.02152	0.37661	0.134547	0.914149	0.281221	0.208944	0.047032	0.382268	0.738569	0.888223	0.621725	0.191039	0	0.224742	0	0.02005	0	0.401958	5.56487	-1.31488	0.0963278
YPK_2258	40	1.8666	1.79373	1.30707	1.29501	0.283971	0.470505	0	0.102269	0.204274	0.633015	0.419255	0	0	0	0.018936	0.394904	0.705516	0.570851	0.393169	0	0.860434	1.09449	0.005938	0	0	0	3.09466	0.402269	1.5656	-1.31377	0.0973576
YPK_3954	40	1.8961	1.36025	4.16653	3.89544	0	0.010966	0	0	0.672496	0	1.26709	0	0	0.371045	0.437031	1.40019	0.251671	0.0006	0.030083	0.601067	0.624096	0.164808	1.50717	0.53195	0.328379	0	1.05823	0.402473	2.82958	-1.31304	0.0980326
YPK_3334	40	3.67956	2.15754	1.81917	2.70732	2.58521	0.378591	0.16892	2.9447	0.298093	0.349404	0.126508	0.148831	0.487683	0.233931	0.017007	0.34772	0.622871	0.000687	0.062286	0.024449	0.057825	0.118567	0.073866	0	0	0	0.214707	0.402689	2.5909	-1.31226	0.098747
YPK_1593	40	3.13513	4.47789	0.174276	0.29192	0.060649	0.048545	0.015489	0.172722	0.461212	0.364409	0.255751	0.038894	0.235843	0.107735	0	0	0	0	0	0	0	0	0.00877	0	7.50771	0	0	0.403379	2.0198	-1.30979	0.101027
YPK_2563	40	3.39528	2.26859	2.73747	2.88031	0.061756	0.141581	0.379475	0.321225	0.117407	0.642928	5.38978	0	0.268131	0.061761	0	0.063937	0.005346	0.413415	0	0.033896	0.076731	0.775031	0.331121	0	0.1584	0	0.0367669	0.403421	2.82041	-1.30964	0.101165
YPK_2712	40	0.683883	0.663352	1.77895	1.84891	0.005713	0	0	0.385205	0.610044	0.53998	3.14785	0.732943	0	0.348026	0.02236	0.000196	0.042037	0	0.244911	0.725817	0.053129	0.326619	0.011093	0.091281	1.99331	0	0	0.403501	1.24377	-1.30936	0.101426
YPK_3125	40	8.94679	6.29515	1.41968	0.53859	0.148624	0.333624	0.059919	0.17809	0.776678	0.583136	0.494525	0.264267	0.068667	0.279223	0	0.000491	0.112855	0.058103	0.09747	1.45626	4.12633	0	0.061884	0.181418	0	0	0	0.403546	4.30005	-1.30919	0.101578
YPK_1368	40	2.16965	2.96271	1.47866	2.31035	1.56908	0	0.240221	0.698594	0.025676	0.026867	0.849114	0.060621	0.265158	0.295571	0.281561	0.000943	0.867828	0.142	0.646599	0	0	0.201749	0.336239	0	0.842452	1.93265	0	0.403605	2.23034	-1.30898	0.101772
YPK_4061	40	1.21758	1.25259	2.27229	2.97059	0.005348	2.20284	0.867285	0.176642	0.038637	0.269143	0.352	0	0	0	0.001945	1.25488	1.50702	0.00165	0.06509	0.044564	0.550766	0.369573	0.012082	0.157198	0.04459	0	1.36759	0.403863	1.92826	-1.30806	0.102621
YPK_2623	40	5.52738	3.59527	5.31541	2.48512	1.67266	0.89902	0.14677	3.03044	0.199335	0.201865	0.16617	0.072662	0.185748	0.182011	0.011475	0.063724	0.234259	0.000235	0.020091	0.1365	0.040763	0.155711	0.284739	0.523379	0.127821	0.685239	0.259215	0.40434	4.23079	-1.30636	0.104193
YPK_2878	40	4.4734	6.1067	1.2454	1.7413	0.520547	1.04372	0.100155	0.323891	2.36421	0.433213	0.198788	0.314607	0.387626	0.106375	0.037617	0	0	0	0	0.505548	0.59231	0.271889	0.054477	1.36346	0.690237	0	0	0.404725	3.3917	-1.30499	0.105459
YPK_1204	40	3.13781	3.24336	5.02316	2.5362	0.007471	0.374777	0.006603	0.122079	0.404004	2.47804	1.15993	0.505095	0.308055	0.021109	0	0.237511	0	0.995743	0.376784	0.012396	0.468394	0.259491	0.614616	0.689457	0.073989	0	0.204388	0.405215	3.48513	-1.30324	0.107068
YPK_0763	40	5.48715	3.1579	21.3112	18.9099	0.157835	0.165511	0.151504	0.299537	3.09362	0.108981	0	0.238987	0	0.051931	0.206433	0.590143	0.337932	0.153741	0.029948	0.31073	1.13776	0.417325	0.835304	0.656081	0.275901	0	0.102913	0.405309	12.2166	-1.3029	0.107379
YPK_1968	40	1.91487	2.07087	1.62344	1.45985	1.27184	0.802191	0	0.003323	0.327133	3.55209	0.058989	0.19711	0.018124	0.531268	0.74866	0.061237	0.03942	0.020401	0	0.227832	0.138775	0.142576	1.06251	0	0.124335	0	0	0.405557	1.76726	-1.30202	0.108191
YPK_1467	40	2.32788	2.389	2.80986	2.56497	0.104619	0.076454	0.026978	0.399631	0.440334	1.05739	1.44931	0.525496	0.107264	0	0.427518	0.229141	0.450688	0.21506	0.348831	0	0.622307	1.67492	0.897589	0.067775	0.138664	0	0.0831979	0.406224	2.52293	-1.29965	0.110381
YPK_3304	40	3.03054	2.29783	6.31816	4.83115	0.366572	0	0.168777	0.00315	0.113155	0.692821	1.83991	0.60398	0.109831	0	0.105208	0.163559	0.26451	0.012166	0.083082	0.117481	0.622672	0.442957	0.035025	2.11545	0.560525	0	0.933703	0.406719	4.11942	-1.2979	0.111999
YPK_2212	40	2.01946	3.27815	1.51888	0.87046	0.005159	0.208796	0.170882	0.1399	1.638	0.279954	0.60496	2.42395	0.06909	0.10928	0	0.155987	0.721709	0.000823	0	0.047527	0.017634	0	0.023562	1.80911	0.928498	0	0	0.406732	1.92174	-1.29785	0.112041
YPK_3552	40	3.92361	4.09905	5.2591	3.40666	1.16075	0.171268	0.032508	0.25786	0.198778	0.884135	0.383694	0.020801	0.351729	0.194212	0.800214	0.463955	1.24366	0.2405	0	0.208864	0.004506	0.512009	0.050422	0.079712	0.496457	0	1.60602	0.407046	4.1721	-1.29674	0.113069
YPK_1236	40	1.71909	2.26333	0.457138	0.71832	1.56441	0.233184	0.402985	0.096608	0.516337	0.007241	0.76236	0.618798	0.130375	0.194155	0.011603	0.15828	3.34737	0.004102	0	1.30383	0	0	0	0	0.005123	0	0.00886791	0.407201	1.28947	-1.29619	0.113577
YPK_1240	40	3.90215	3.27279	0.176957	1.0168	0.207261	0.086744	0.858971	0.040115	0.527913	0.334064	4.46153	0.808755	0	0	0	0	0	0	0.042496	0.161113	0.407553	1.43	0	0	0	0	0	0.40724	2.09217	-1.29605	0.113703
YPK_0574	40	0.989618	1.13018	1.66902	1.70137	0.105281	0.070593	0.46124	0.599911	2.47817	0.229934	0.10302	0.078655	0	0	2.90439	0.000152	0.269101	0.159501	0	0.744024	0.021653	0.000864	0.287815	0.029835	0.836914	0	0	0.407872	1.37255	-1.29381	0.115766
YPK_1524	40	1.32754	0.951429	0.371341	1.01633	0.264878	0.191702	1.29047	0.163449	0.218214	0.002461	0.046141	0.238349	0.043529	1.32035	0	0	0	0	0	0	4.71165	0.053359	0.14883	0	0.631124	0	0.0618992	0.408105	0.916659	-1.29299	0.116526
YPK_1481	40	7.24916	6.2005	2.66373	1.3935	1.08584	0.066541	0.167106	1.02393	0.367168	0.169909	0.062182	0.193399	0.322483	1.16629	0.005973	0.620009	0.025431	0.097124	0.097497	0.265992	0.237905	0.048382	1.78095	0.030054	1.5446	0	0.0160029	0.408468	4.37672	-1.2917	0.117712
YPK_0998	40	7.30548	10.3543	2.36345	3.42326	0.955534	0.236905	1.5434	1.60562	0.236057	0.534059	0.134568	0.370218	0.315232	0.066428	0.221783	0.10528	0.191142	0.392114	0.708099	0	0	0.339542	0.000748	0.653883	0.76454	0.019893	0	0.408481	5.86162	-1.29166	0.117752
YPK_2725	40	0.343282	0.664431	4.91457	4.48987	0.068288	0.002424	0.35835	1.40134	0	0.031711	4.65952	0.245738	0.023375	0	0.001799	0.000142	0.633329	0.172548	0.046315	0.038698	0.612572	0.260186	0.097074	0.186814	0.420934	0	0.141169	0.408797	2.60304	-1.29054	0.118782
YPK_0608	40	1.38386	1.01495	7.50189	5.30968	0.666303	0.011419	0.033218	0	0.170866	0.002307	2.96007	0.044686	0	0	0	0.002324	0.008348	2.76998	0.957764	0.001558	0.915735	0.156522	0.641711	0.044929	0.02125	0	0	0.409087	3.80259	-1.28952	0.119725
YPK_2106	40	0.292326	0.849093	0.694421	2.22694	0.534619	0.722632	0	0	0	3.78569	0.013487	0	0	0	0.001273	0.078219	0.857899	0.509344	0	0.009659	0.12268	0.210621	2.03774	0.063819	0.480785	0	0	0.409933	1.0157	-1.28654	0.122477
YPK_0964	40	1.57695	1.9686	1.19044	0.93771	0.000826	0.273716	0.761605	0.68516	0.000785	0.143899	1.01806	0.764892	0	0.833852	0.281419	0.13457	0	0.385307	0	0	0	4.14851	0	0	0	0	0	0.410113	1.41843	-1.28591	0.12306
YPK_1789	40	0.488105	0.761025	1.92373	4.62456	0.635029	0.291364	0.071628	0.070397	0.002536	0.839834	0.015048	1.53997	0	0	0.003676	0.06002	2.41456	0.055548	0.340109	0.060112	0.064385	1.30615	0.426324	0.124574	0.586624	0.226941	0.312512	0.410754	1.94936	-1.28365	0.125139
YPK_0541	40	1.41068	1.98242	11.5303	7.68284	0.122787	0.1975	0.216172	0.038341	0	0.36964	0.922379	0.387101	0	0.718008	0.047453	0.100814	0.038414	0.327404	0	0.860005	0.938122	0.199939	0.130478	1.37847	0.176873	0.777434	1.50623	0.411025	5.65157	-1.2827	0.126016
YPK_1184	40	1.39995	2.29546	1.6717	2.1739	0	0.366542	0	3.0167	0.217539	0.306992	0.075668	0.49949	0.186623	1.36573	0	0.385147	0.075504	1.14163	0.227933	0.203993	0	0.007415	0	0.014007	0.340756	0	1.02413	0.411122	1.88525	-1.28236	0.12633
YPK_2835	40	3.19682	4.82422	7.42414	4.74713	0.333654	0.342625	0.260655	1.16482	2.16785	0.558085	0.293178	0.172234	0.130381	0	0.201334	0.069901	0.431353	0.338879	0.13405	1.86102	0.228258	0.159941	0.096673	0.182571	0.017569	0	0.311991	0.411175	5.04808	-1.28218	0.126502
YPK_1329	40	6.08253	3.82067	7.87994	4.2187	0.157374	0.200584	0.112937	0.370542	0.19946	0.299027	0.21132	0.591641	0.132447	0.083345	1.00072	0.109644	0.078194	0.480105	0.699751	1.84938	0.518065	0.183101	0.431481	0.360948	0.915462	0.053903	0.419584	0.411261	5.50046	-1.28187	0.126781
YPK_0543	40	3.7627	2.44901	1.2521	0.73294	0.258554	0.946231	0.560089	2.27929	0.407648	0.524823	0.363971	0.335574	0.252606	0.042258	0.1659	0.390704	0.384321	0.624359	0.044446	1.36813	0.134022	0.04999	0	0	0.297855	0	0.0315033	0.411403	2.04919	-1.28137	0.127241
YPK_4095	40	3.23973	2.97543	2.16906	2.58936	0.842583	0.298554	0.028978	0.139059	0.659929	3.59187	0.855107	0.193281	0.226617	0	0.080689	0.084692	0.145239	0.549409	0.702675	0	0.378167	0.054342	0.125745	0.22886	0.253874	0.02406	0	0.411467	2.7434	-1.28115	0.127446
YPK_2556	40	0.367419	0.439185	2.712	3.59137	0	0	0	0	0.043803	0	0.134727	0.136316	0	0	1.47551	0.000257	3.36022	1.51711	0.057124	0.057594	1.56499	0.044078	0.568958	0.303865	0.100399	0	0.106867	0.411818	1.77749	-1.27992	0.128582
YPK_1512	40	1.2444	1.58433	0.998733	2.19298	1.52381	1.79113	1.04214	0.040396	0	0.554136	0.281911	0.014886	0.071069	2.16365	0	0.065979	0.164024	0	0.172186	0.126011	0.039193	0.513986	0.474651	0.100685	0	0.316145	0.0185182	0.411935	1.50511	-1.27951	0.12896
YPK_0158	40	3.23436	2.9354	0.604602	0.85266	0.519434	0.770121	0.046241	0.940005	0.034065	2.11752	0.579363	0.024103	1.20453	1.78721	0.001462	0	0.278734	0	0	0	0	0.067037	0.003002	0	1.10323	0	0	0.412003	1.90676	-1.27927	0.129179
YPK_2856	40	3.15659	1.21712	4.64243	4.06467	0.001238	0.289291	0	0.054427	0.007452	0.028852	0	2.60249	0	0	0.237433	0.188016	0.085691	0.15103	0.280357	0.270312	1.27779	0.183909	0.263023	0.242883	0.728984	2.593	0	0.412443	3.2702	-1.27773	0.130599
YPK_2786	40	0.978891	1.97909	8.42958	7.95007	1.12289	0	0.552277	1.52499	0	0.883659	1.38204	0.673753	0.214493	0.079645	0.03387	0.373922	0.082742	0.05256	0.193418	0.270996	0.95601	0.436771	0.219936	0.066559	0.002468	0	0.379501	0.413152	4.83441	-1.27525	0.132887
YPK_0564	40	6.69669	3.01407	0.580472	1.27154	1.03131	0.993654	0.131391	0	0.427407	0.446627	0.353996	0.414711	0.021899	0	0	0	0	4.83588	0	0	0.002414	0	0	0.848263	0	0	0	0.413372	2.89069	-1.27449	0.133594
YPK_1456	40	1.38386	1.78632	5.3449	7.76136	0.314329	3.2543	0	0.803294	0.611002	0.117954	0.36757	0.051795	0	0.076653	0.149503	0.074572	1.38171	1.23569	0.043337	0.033685	0.366232	0.277423	0.084564	0.120987	0.106505	0.038821	0.0299574	0.414778	4.06911	-1.26959	0.138114
YPK_0601	40	1.8076	2.08378	2.10739	2.49305	0.164993	1.18153	1.52156	1.26341	0.139715	0.096622	0.213425	1.04474	0.642206	0.027507	0.000419	0.662039	0.139403	0.295346	0	0.22235	0.386619	0.465642	0.363017	0	0.521462	0	0.202816	0.415427	2.12296	-1.26733	0.140195
YPK_0702	40	2.3842	1.71931	3.33939	2.72762	0.414599	0.251154	0.008418	0.355495	1.37236	0.122551	1.21785	0.0612	0.356051	0	0.190583	0.316213	0.359763	0.064187	1.77822	0.277238	0.084403	0.014511	0.463389	0.053501	0.268432	0	1.52824	0.41558	2.54263	-1.2668	0.140686
YPK_3931	40	9.39199	8.78354	4.55396	2.64958	0.74048	0.058975	2.27772	0.78503	0.084228	0.292393	0.126037	0.268712	0.223228	0.534919	0.000388	0.401856	0.172026	0.008234	0.209289	0	0.017376	0	0.059024	1.92766	0	1.37912	0	0.415943	6.34477	-1.26554	0.141848
YPK_0743	40	8.77784	9.5007	19.051	17.5462	0.601487	0.28026	0.098985	0.3713	0.06953	0.509349	0.894618	0.276308	0.093449	0.439405	0.253427	0.145123	0.105226	0.696352	0.64637	0.544148	0.95345	0.984313	0.519154	0.473336	0.291264	0.050404	0.271426	0.41603	13.7189	-1.26524	0.142124
YPK_1833	40	3.39528	2.79087	4.50972	4.98857	0.041426	0.3128	0	0.09708	0.636259	0.851445	1.17017	0.764447	0.280094	0.182557	0.127796	0.108962	0.183547	0.000139	0.014897	0.405671	0.065225	0.053769	0.503655	0.095643	1.88321	1.6028	0.189627	0.41614	3.92111	-1.26486	0.142478
YPK_2564	40	4.11939	5.1158	0.428985	1.70087	0.353459	0.039571	0.019803	0.147209	0.203756	0.553735	0.001866	0.958545	0.015179	0.000311	0.004121	0	3.17936	0.032048	0	0.109932	0.445766	0	0	0.331995	2.86696	0.182906	0.127805	0.416275	2.84126	-1.26439	0.142908
YPK_1974	40	1.09689	0.861795	1.69449	1.94579	0.011874	0.460988	0.233151	0.496571	0.430005	1.26322	0	0	0	1.28216	0.069379	1.33881	0.012061	0.739789	0.008284	0.805339	0.310779	0.006028	0.300418	0.613016	1.16165	0.033251	0	0.416381	1.39974	-1.26402	0.143249
YPK_2104	40	2.27425	2.70845	1.50413	2.02376	1.38239	1.24627	0	0	0.21284	0.718307	0.336154	0.027463	1.59695	0.014696	2.92307	0.082454	0.194262	0.000416	0	0.087486	0.003034	0.154267	0.063342	0	0.544205	0	0	0.416852	2.12765	-1.26239	0.144754
YPK_4066	40	2.36275	3.54991	11.2394	10.4167	0.11465	0.26329	0	0.146775	0.42755	0.203125	1.19472	2.33396	0.276349	0.110333	0.291776	0.228373	0.033922	0.057601	0.455845	0.89323	0.411378	0.443525	0.328823	0.436719	0.501565	0.008534	0.429297	0.417015	6.89219	-1.26183	0.145272
YPK_0977	40	1.68423	3.78751	2.85142	2.64277	0	0.337758	0.256407	0.040047	0.85412	1.66585	0.304385	0	0.132582	0	0.062	0.000489	0.403516	0.433493	0.390342	0.169054	1.61218	0.105378	0.00291	0.028811	2.74499	0	0.0705056	0.418036	2.74148	-1.2583	0.148526
YPK_2485	40	1.13444	1.2917	0.378044	0.3148	1.01599	0	0	0.149201	0.399405	0.019937	0.425572	0.533707	0.025048	1.63445	0	0	0.000394	0	0.119359	0.157687	0	4.11601	0	0.713469	0	0.07878	0.230178	0.418226	0.779745	-1.25765	0.149131
YPK_2764	40	5.40938	3.4436	0.174276	0.31812	0	0.007995	0	1.52333	1.97688	2.87035	0.257739	2.71421	0.000376	0	0	0	0	0	0	0.218471	0.00965	0	0	0	0.053973	0	0	0.418825	2.33634	-1.25558	0.151037
YPK_2855	40	0.699974	0.636906	0.839204	1.96891	0.096751	1.34141	0	0	0	1.29389	0.089905	0.028485	0	0	0.442386	2.7826	0.007145	0	1.21338	0.468955	0.784195	0.176433	0.803419	0.054137	0	0	0.0558075	0.419083	1.03625	-1.25469	0.151855
YPK_3409	40	8.63033	5.01694	2.8179	4.13694	0.317352	0.466122	0.09235	1.00074	0.570051	0.219792	0.886077	0.71635	0.038953	0.604567	0.230245	0.073229	0.47575	0.367685	0.491951	0.052797	0.461525	0.215773	1.58528	0.049077	0.560608	0.066837	0.0975866	0.419161	5.15053	-1.25443	0.152103
YPK_1961	40	1.01376	0.843894	3.34475	2.43286	0.12076	0.536531	0.286121	0.302542	0.688747	0.41336	0.203561	0.18488	0.326661	0	0.25529	0.022307	2.07173	0.003176	0.074498	0.017683	0.534971	0.16026	3.01919	0.29626	0.122498	0	0	0.419175	1.90882	-1.25437	0.152149
YPK_1638	40	3.51596	5.96496	1.24406	2.9246	0.400786	0.119453	0.224657	0.136277	0.25281	0.562038	0.124795	0.005779	0.098721	0.263984	0	0.524592	0.000466	0.08037	0.064481	0.031683	0.289684	2.81111	1.78307	0.429546	1.17838	0.225022	0.0397524	0.419455	3.4124	-1.25341	0.153036
YPK_1170	40	0.53906	0.560014	0.189022	0.5741	0.802104	1.32682	0	0.034232	0.81298	0.00418	4.03205	0.259161	0.078575	0.150684	0	0.004523	0	0	1.18297	0	0	0	0.348337	0	0.610974	0	0	0.419461	0.465549	-1.25339	0.153055
YPK_0999	40	6.29709	5.44133	2.76294	1.5643	0.391715	0.072376	0.64127	0.230594	1.86923	0.383787	0.474255	1.69071	0.093712	0.893618	0	0	0.045007	0.309408	0	1.75912	0.294343	0	0	0.207665	0	0	0.291165	0.419477	4.01641	-1.25334	0.153107
YPK_2737	40	1.1103	1.08313	1.46257	1.89605	1.08735	1.78498	0	1.09405	2.86999	0.19021	0	0.204343	0.959489	0.051449	0	0.53622	0.043288	0	0.201221	0	0.399879	0	0	0.034799	0	0	0.19528	0.419676	1.38801	-1.25265	0.153737
YPK_4167	40	1.762	1.73721	1.37812	2.40396	0.007392	3.36349	0	0.017695	0.299306	0.381386	0.66253	0.01462	0.187739	0.104482	0.254639	0.57854	0.361896	0.263001	0.074216	0.047497	0.158335	1.95416	0.05226	0.11771	0.646392	0.117431	0	0.420205	1.82032	-1.25084	0.155414
YPK_0090	40	1.10494	1.88631	1.72667	2.64408	0.317062	0.180644	0.291807	0.380083	0.293546	1.47074	0.552485	0.179849	0	0.296267	0.001024	0	0.890987	0.137528	0	0.247198	2.44029	0	1.08987	0.64933	0.101116	0.137553	0.0162627	0.420593	1.8405	-1.2495	0.156644
YPK_3963	40	2.9179	1.22947	1.14888	1.67525	0.075877	0.206927	4.69005	0.12343	0.185831	0.070456	0	0.625645	0.546331	0	0	0.581427	0	0.028284	0	0.015807	0.709112	1.81901	0	0	0	0	0	0.420791	1.74287	-1.24883	0.157269
YPK_2469	40	0.541742	1.16257	3.52573	2.43187	0.865445	0.081363	1.29551	0.451036	0.507312	0.930365	1.0721	0.149807	0	0.121888	0.361523	0.009106	0.207951	0.045374	0.091151	0.008167	0.119912	0.280266	0.30257	0.304206	1.5644	0	0.915168	0.42107	1.91548	-1.24787	0.158153
YPK_1301	40	0.654382	1.18812	0.587175	0.69781	1.5245	0.205889	0.057385	0.560098	0.344313	2.54782	0.12852	0.978764	0	0.123287	0	0	0	0.241587	0	0.04742	0.387111	0	0	2.53857	0	0	0	0.421099	0.781871	-1.24777	0.158242
YPK_1935	40	2.03824	2.66289	2.15163	2.43526	0.00639	3.42789	0.027636	0.294082	0.069241	0.622459	0.386346	0.037471	0.19781	0.350973	0	0.474313	0.029934	0.178618	0.040545	0.188218	0.801668	0.202233	0.150547	1.2834	0.149072	0.157396	0.631715	0.422085	2.322	-1.2444	0.161355
YPK_1034	40	6.97292	5.01161	9.56639	6.9556	0.639699	0.293407	0.244757	0.851594	0.289214	0.44846	0.358387	1.52327	0.191874	0.353595	0.263709	0.073811	0.042907	1.25192	0.085322	0.393243	0.731258	0.001896	0.192038	0.033569	0.198012	1.01816	0.236513	0.422462	7.12663	-1.24311	0.162544
YPK_0669	40	2.4888	3.43872	0.911595	0.42452	1.18786	0.215537	0.93288	1.9247	0.239757	0.814944	0.263101	1.22133	0.21641	0.019909	0.275382	2.18113	0.222662	0	0	0.007797	0	0	0	0	0	0	0	0.422757	1.81591	-1.2421	0.163473
YPK_0381	40	1.28999	1.9023	5.26178	4.65137	0.277636	0.743995	0.919985	1.47242	1.17369	0.011076	0.148498	0	0.102731	0	0.049222	0.002994	0.21793	0.200355	1.5619	0.270013	0.438198	0.108716	0.140554	0.334738	0	0.414029	1.13773	0.422887	3.27636	-1.24166	0.163882
YPK_1274	40	0.603426	0.969742	4.86363	4.92539	0.284892	0.107503	0	0.179266	0	0	0	0.157146	0	0	0.354218	0.325528	0.000181	0.050367	0	0.40046	0.668093	0.179744	0.520525	1.01044	0.07495	0	5.4323	0.423722	2.84055	-1.23881	0.166508
YPK_1433	40	0.860888	0.866693	1.72399	1.32125	0	0.17679	0	2.6816	0	0.526744	0	0	1.09308	0	0.086138	0.037686	0	0	0	2.42086	0	0.453729	1.94626	0.321741	0.00464	0	0	0.423881	1.1932	-1.23827	0.167006
YPK_2911	40	2.11601	1.29605	4.03649	4.20794	0	0.033015	0.035799	0.118481	0.000585	2.91549	0.746666	0	0.02097	0.115477	0.005475	0.230826	0.456495	0.118434	1.06595	0.733779	0.309299	2.39093	0.391764	0.056391	0.001167	0	0.00245964	0.423889	2.91412	-1.23824	0.167034
YPK_0664	40	0.50956	0.562442	0.683697	0.49912	0	3.17776	0	0.424576	0.43974	0.990671	0.095021	0.061285	0	0	2.46422	0.040835	0.128809	0.425931	0	0	0	0.093965	0	0.040672	0	1.23758	0.146778	0.424689	0.563705	-1.23552	0.169541
YPK_1582	40	1.65741	1.09392	4.50301	2.85868	0	0.287525	0	0.297923	0.044069	0.068485	0.331519	5.92553	0.091098	0	0.223191	0.044247	0.017804	0.246327	0.072148	0.090878	0.866547	0.20612	0.364119	0.30229	0.091381	0	0.19693	0.424701	2.52826	-1.23548	0.16958
YPK_3728	40	1.15053	2.10094	0.187681	0.8867	0.061126	0.310105	0.001126	1.32624	0.237798	1.7172	0.726804	0.769386	0.336345	0.678263	0	0.433688	0	0	0	0.184752	0	0.380196	0.002887	1.03038	0	0	1.5796	0.425039	1.08146	-1.23433	0.170638
YPK_2756	40	0.860888	0.607471	0.666269	0.4244	1.03325	0.009661	0.00752	2.27877	0.011504	0.150303	0.329917	0.280726	0	0	0	0	0.075286	0	0	0.374293	0.108483	0.172691	1.63711	2.60426	0.705113	0	0	0.425169	0.639757	-1.23389	0.171045
YPK_0454	40	3.288	4.10309	4.51776	3.9973	0.057037	1.3206	0	0.759592	0.05723	0.064476	0.020468	0.235666	0.274735	0.171126	0.038153	0.256143	0.295157	1.93763	0.007657	0.512894	0.484557	0.149974	0.564416	0.188882	0	0.008381	2.37568	0.425237	3.97654	-1.23366	0.171258
YPK_3718	40	3.9102	5.39112	4.33142	5.64104	1.15008	0.334352	0.176508	0.190722	0.31122	0.549774	0.629496	0.764891	0.043692	0.162137	0.049795	0.890601	1.22901	0.406852	0	1.25225	0.305272	0.25334	0.321324	0.202454	0.034786	0.108065	0.425868	0.42576	4.81845	-1.23189	0.172895
YPK_0791	40	0.895752	1.05229	2.6825	3.76972	1.52953	0.168051	0	0.773594	2.01642	0.834307	0.001814	0.50514	0.709653	0.189131	0.000659	0.00065	0.763068	0.008154	0.176809	0.321751	0.168556	0.024495	0.083653	0	1.46891	0.039499	0.0283045	0.426615	2.10007	-1.22899	0.175564
YPK_3921	40	7.36984	7.54156	11.9499	9.87854	1.45842	0.350618	0.015813	0.341563	1.42228	0.462236	0.132874	0.178734	0.100907	0.546587	0.104667	0.059923	0.501282	0.307907	0.137236	0.311896	1.09099	0.102083	0.461966	0.833283	0.307152	0.155377	0.431322	0.426744	9.18497	-1.22856	0.175967
YPK_3335	40	0.9628	1.94703	1.58725	0.60832	0.316526	0	0	1.63243	0.401174	0.319844	1.24304	0.292575	0.144242	0.464476	1.04251	0	0	0.034252	0	0	0	2.73478	0	0.23989	0	0.961336	0	0.427264	1.27635	-1.2268	0.177587
YPK_2119	40	0.919889	1.57263	0.23058	0.63209	0	0.040684	0.886125	0.430257	0.030954	0.738388	0.095883	0.294166	0	0.504185	0	0	0	3.12482	0	0	0.223386	0	2.00775	0	1.46104	0	0	0.427723	0.838798	-1.22525	0.179017
YPK_3416	40	3.95311	4.92642	6.96432	4.29586	0.020755	0.001473	0.06322	0.107525	0.091758	0.173457	0.547846	1.65273	0.22304	0.063992	0.484846	0.030407	0.058862	0.133429	0.96755	0.441041	0.345842	1.85033	0.892224	1.50322	0.109345	0.045695	0.0291001	0.427725	5.03493	-1.22524	0.179024
YPK_2218	40	4.98832	4.21325	0.958516	1.49764	0.425562	0.391967	0.030631	0.234585	0.256365	0.52177	0.109632	0.375043	0.003379	3.14635	0.005534	0.000264	1.47743	0.063891	0	0.104965	0.448866	0.186934	1.15724	0.707493	0.108097	0.081729	0	0.427728	2.91443	-1.22524	0.17903
YPK_1019	40	5.4362	2.96788	4.9749	3.34236	0.682778	0.133405	0.409583	0.282212	0.122518	0.71468	0.281688	0.047679	0.100297	0.416833	0.167906	0.033006	0.288655	0.106394	1.7214	0.746571	0.102861	0.071919	1.37074	0.004937	1.62077	0.326596	0.0857657	0.427791	4.18033	-1.22502	0.179227
YPK_1498	40	1.76737	1.32767	1.50145	3.13001	0	0.179758	1.64558	0.281908	0.101567	0.01058	0.1337	0.260989	0.14622	1.45345	0.081243	0.000697	0.018845	1.45338	0.423743	0.235782	1.61228	0.898179	0	0.798253	0.041533	0.050351	0.0226421	0.42829	1.93163	-1.22334	0.18078
YPK_2693	40	0.536379	0.763801	7.84776	4.23463	1.17518	0.063571	0.234172	0	0.004616	0.839848	1.53187	0.111634	0.001694	0.047944	0.1462	0.15017	0.016311	0.04714	0	0.418891	0.589329	0.514701	1.43851	1.26576	0.683507	0.495935	0.0823614	0.428667	3.34564	-1.22207	0.18195
YPK_1509	40	6.21931	6.98559	5.77388	6.1329	0.260919	0.197109	0.024672	0.620323	0.422592	1.82484	0.640191	0.041293	0.731256	0.256411	0.040876	0.162336	0.280193	0.000216	0.623808	0.207753	0.163668	0.476561	0.7508	0.179388	0.107587	1.68053	0.199556	0.430125	6.27792	-1.21717	0.186469
YPK_1441	40	2.52366	2.59943	1.45721	2.52519	0.123338	0.324276	2.83976	2.64873	0	0.714208	0.714455	0.256134	0.098581	1.35241	0	0	0	0.06647	0	0	0.049838	0.680868	0.005077	0.021107	0	0	0	0.430229	2.27637	-1.21682	0.18679
YPK_1020	40	3.36309	3.00776	3.0029	3.32101	0.052666	0.243831	0	0.115983	0.374734	0.199264	2.612	0.006032	0	0.044466	1.08472	0.4839	0.224433	0.435973	0	3.36971	0.067473	0.09445	0.102674	0.104312	0.196097	0.086751	0	0.430411	3.17369	-1.21621	0.187355
YPK_2838	40	3.10831	5.25061	0.789602	0.40691	0	0.18114	0.51324	0	0.287957	0.027199	0.555461	0.294726	2.66798	0.148888	0.00112	0	0.913035	0.000792	0	0.008134	0	2.10005	1.30424	0.134084	0.391831	0.350446	0.0195621	0.43043	2.38886	-1.21615	0.187413
YPK_0783	40	0.498832	1.93067	4.95211	2.48416	1.77535	0.505172	0.064896	0.102048	0	0.438966	0.024716	1.65193	1.2455	0.218538	0.098887	0.412843	0.077583	0.023093	0.020755	0.001997	0.663556	0.92164	1.33342	0.031161	0	0	0.318937	0.431782	2.46644	-1.21163	0.191586
YPK_2692	40	1.26853	0.816906	1.36739	1.188	0.004106	2.18975	0.006124	0.260839	0.056603	0.074513	0.203277	0.544093	0.077629	4.20598	0.569511	0.030358	0	0.04433	0	0	1.62524	0.011103	0.017264	0.011751	0	0	0	0.431847	1.16021	-1.21141	0.191786
YPK_1645	40	2.99031	3.39751	2.31921	4.35129	0.623237	2.25668	1.12155	1.66	0.079073	0.039278	1.39269	0.119076	0.099042	0.935378	0.021344	0.074909	0.325508	0.011317	0.001081	0.049057	0.098058	0.018863	0.106647	0.649155	0.119507	0.145796	0.000549262	0.432513	3.26458	-1.20919	0.193837
YPK_1478	40	2.16697	3.40504	3.62761	2.43118	0.475995	0.376502	0.043622	0.232859	0.397622	0.11826	2.31061	1.5094	0.134171	0.028055	0.031677	0.505621	0.092351	0.497328	0.064405	0.115705	0	0.614952	0	0.057412	1.83977	0.195173	0.307546	0.432567	2.9077	-1.20901	0.194003
YPK_3630	40	7.49321	3.88536	2.97207	2.33322	0.065177	0.119314	0.041993	0.065473	0.790712	0.208485	3.67264	1.08841	0.393058	0.035651	0	0	0.00039	0	0	0.248931	1.2643	0	0.161528	1.271	0	0.530683	0	0.432945	4.17096	-1.20774	0.195168
YPK_0227	40	0.764339	0.526684	3.03374	3.37885	0	0	0	0	1.25525	0.022226	0	3.35841	0	0	0.035256	0.395634	0.217673	0	1.1256	0.602365	0.019986	0.081989	1.12906	0.73158	0	0	0.994966	0.433478	1.9259	-1.20597	0.196805
YPK_3795	40	2.00069	0.642968	0.364638	0.61131	0.066397	0.499661	0	0	0.087247	0.469711	4.72007	0.318837	0	0	0	0	0	0.735211	0	0	2.65127	0	0	0	0.43536	0	0	0.434077	0.904902	-1.20398	0.198641
YPK_2538	40	4.26153	3.69356	2.46399	3.06961	0.468802	0.543319	0.176085	0.569343	1.06759	0.311853	0.162265	0.409638	0.187112	0.004742	0.121254	0.00166	1.98228	0.002029	0.840561	0.666821	0.140001	0.371976	1.26703	0.21579	0.261701	0.224556	0	0.434627	3.37217	-1.20215	0.200326
YPK_2852	40	0.466649	0.718695	4.92396	2.16112	0.055817	0.06416	0	2.33446	0.0451	0	1.16324	0	0.466402	0.46744	0.00018	0.065165	0.09798	0.511328	0.254248	0.188356	2.8649	0	0.293024	1.14028	0	0	0	0.435308	2.0676	-1.19989	0.202411
YPK_0437	40	16.1584	8.28895	3.22276	7.58574	0.034496	0.358796	0.020595	0.75314	0.360551	0.416321	0.060792	0.557016	1.02972	0.184207	0	0.021356	0.00018	4.02586	0.15557	0.0842	0.404655	0.132745	1.03995	0.154231	0.062892	0.119777	0.0361099	0.435355	8.81396	-1.19974	0.202554
YPK_1742	40	1.00571	2.15035	0.596559	0.45003	0.001295	0.880699	0.148068	0.857313	0.001231	3.29233	0.615127	0.277566	0.361719	0.449436	0	0.008184	0	0.0419	0.721085	1.01482	0	1.3484	0	0	0	0	0	0.435616	1.05066	-1.19887	0.203353
YPK_0266	40	3.24777	2.90588	0.347211	0.64236	0.571024	0.112416	0.68557	0.060736	0.785227	0.090234	0.506428	3.57544	3.06331	0.185742	0	0	0	0	0.07653	0.193194	0	0.114095	0	0	0	0	0	0.43565	1.7858	-1.19876	0.203456
YPK_0414	40	1.89878	1.48032	7.83168	5.33923	0.33883	0.134905	0	0.182304	0.152565	1.05804	1.3977	0.102945	0.328729	1.13686	1.57279	0.105337	0.218738	0.878675	0.017285	1.41446	0.190297	0.094986	0.083072	0.394997	0.017227	0.202295	0	0.435784	4.1375	-1.19831	0.203866
YPK_3494	40	0.659746	1.03683	6.0983	7.62688	0.270442	0.013866	0.474978	0.350109	0	0	0.358978	0.244963	0.370727	0.112099	2.78748	0.126804	0.144769	0.428643	0.024006	0.044911	0.11712	0.007495	0.279007	0.478501	1.27679	1.07962	1.04351	0.436296	3.85544	-1.19662	0.205429
YPK_4240	40	3.347	3.78534	3.34475	3.72457	0	0.128465	0.273913	0.019012	1.20617	0.998844	0.146229	0.001438	1.37342	0.302421	0.044134	0.326466	0.039623	0.135267	0.00075	0.265674	0.851349	0.249108	0	0	0.360235	0.332763	2.98084	0.436353	3.55042	-1.19643	0.205603
YPK_1811	40	1.84514	0.753907	2.25218	2.2182	0.458083	0.276751	0.076144	0.003104	0	0.25464	5.71671	0	0.171667	0.114042	0.038463	0.082291	0.479611	0.004162	0.088155	0.117861	0.459431	0.333694	0	0.01888	0.059161	1.2965	0	0.436929	1.76736	-1.19453	0.207356
YPK_0722	40	2.10529	1.75585	3.62225	2.01507	1.17536	0.293119	0	0.758035	0.002352	0	0.141318	0.014465	0	0	5.37693	0	0.422941	0.051756	0	0.307116	0.300094	0.001454	0.885528	0.32116	0	0	0	0.437027	2.37461	-1.1942	0.207658
YPK_3144	40	1.15053	2.72991	6.27392	5.14074	0.28299	0.101922	0.192456	0.383272	0.871566	0.041164	0.033561	0.532973	0	0.097983	0.758975	0.273496	0.201103	0.540054	0.57433	0.116522	0.217947	0.647232	1.93703	0.049368	1.65307	0	0.567529	0.438024	3.82378	-1.19092	0.210688
YPK_2857	40	2.56925	2.44669	1.4304	2.42307	0.128246	0	0.012348	0.388092	0.063603	3.62174	0.014042	0.23505	0.028035	1.15572	0.082807	0.094041	0.290907	0.573183	0	0.071707	0.048141	0.183288	0.119563	0.406385	1.45569	0	1.10975	0.438362	2.21735	-1.1898	0.211717
YPK_3713	40	2.47539	1.14481	3.60348	2.57417	0.003683	0.104153	0	0.255001	0.141533	0.235176	0	4.90146	0	0.731542	0.048569	0.000581	0.108093	0	0.294406	2.40477	0.746485	0	0.032869	0.074929	0	0	0	0.438402	2.44946	-1.18967	0.211837
YPK_3951	40	0.359374	0.336339	9.19505	6.04089	0	0	0	0	0	0	3.7625	0	0	0	0.043259	0.026176	0.344253	0.17235	0.036314	2.737	1.00205	0.961574	0.21475	0.387978	0.380667	0.008128	0.0137082	0.438726	3.98291	-1.18861	0.212822
YPK_0393	40	6.70741	5.5887	6.15595	8.29176	0.486387	0.792065	1.09858	2.17949	0.037098	0.104727	1.02152	0.061677	0.009958	0.004558	0.546935	0.156313	0.712985	0.374279	0.014578	0.074437	0.847388	0.05639	0.428857	0.978208	0.035202	0.005849	0.0781692	0.439376	6.68596	-1.18647	0.21479
YPK_3740	40	9.46708	6.51283	6.75385	8.46603	0.389039	0.429316	0.061277	0.828877	0.23878	0.260974	0.716847	0.400839	0.168115	0.875432	0.319212	0.298262	0.528041	0.035993	1.84352	0.951467	0.037346	1.17904	0.091758	0.026081	0.249459	0.017588	0.161868	0.439527	7.79995	-1.18598	0.215249
YPK_0082	40	8.83416	8.35669	12.4634	14.0681	0.898837	0.552146	0.664513	0.420938	0.282373	0.900973	0.511399	0.828426	0.103454	0.147276	0.038227	0.250801	0.368134	0.169723	0.016694	0.823001	0.822166	0.640767	0.161649	0.368648	0.21324	0.303283	0.623744	0.439583	10.9306	-1.18579	0.215418
YPK_3545	40	2.37616	3.20439	2.08997	2.3253	0.019183	0.996818	0.020436	0.771777	1.93708	0.241101	1.11983	0.359507	0.115512	0	0	0	0	0	0	1.70289	1.32273	0.530121	0	0	0	0.980089	0	0.439873	2.49895	-1.18484	0.216296
YPK_2224	40	0.817977	1.96439	3.24957	5.93914	0.749911	0.164711	0.294447	0.332169	0.00454	0.025028	2.78573	0.10713	0.000659	2.6755	0.008433	0.049868	0.145087	0.193075	0.012189	0.213696	0.074942	0.131048	0.941921	0.148919	0.606701	0.105941	0.350731	0.440103	2.99277	-1.18409	0.216992
YPK_0061	40	2.1187	3.88526	13.0559	12.4312	1.08125	0.493028	0.161961	0.821413	2.13157	0.798409	0.287884	1.3784	0.010326	0	0.111576	0.14621	0.0001	0.629508	0.561042	0.190214	0.24347	0.432252	0.081464	0.070943	0.275847	0.028975	0.196965	0.440557	7.87278	-1.1826	0.218364
YPK_1493	40	2.3547	4.26312	6.71631	4.56118	0.976752	0.45986	0.186973	0.142683	0.011567	0.977514	0.025968	0.481299	0.104129	0.199809	0.11937	0.074395	2.88283	1.36858	0.609208	0.952304	0.301499	0.089657	0.112418	0.042009	0.023123	0	0	0.440954	4.47383	-1.1813	0.219562
YPK_4089	40	1.59304	1.56509	8.54621	3.41147	0	0	0	0.11943	1.1307	0	1.01223	0	0.029769	0	0.074366	1.91856	0.091459	0.295044	0.439812	0.107194	0.026994	2.95128	0.627521	0.012646	1.28523	0.025385	0	0.441201	3.77895	-1.18049	0.220308
YPK_0583	40	3.49719	4.13575	14.5641	9.52447	0.419696	1.08251	0.001111	0.433953	0.039647	0.016416	0.466591	1.1291	0.120479	0.086235	0.210968	0.567295	0.095342	0.062645	0.474682	0.391768	1.06902	0.126346	0.506866	1.68082	0.151945	1.03647	0	0.44217	7.93037	-1.17733	0.223229
YPK_0455	40	5.63734	4.65745	0.745363	0.84485	0.67967	0.319252	0	0.26458	0.351146	0.800752	0.052457	0.095043	0.039459	0.212291	0.373562	0.083907	0	0	0	0.213482	0.385133	2.08017	1.06819	2.16584	0.987134	0	0	0.442264	2.97125	-1.17702	0.22351
YPK_1018	40	6.8576	4.75255	7.71773	8.69971	0.283922	0.356433	1.36984	0.030714	0.053616	2.44187	0.167073	0.605038	0.13616	0.747079	0.370857	0.80854	0.602858	0.019271	0.090948	0.350735	0.220173	0.153151	0.681049	0.418765	0.021005	0.113268	0.131617	0.442347	7.0069	-1.17675	0.22376
YPK_0212	40	2.07042	3.10615	8.48052	6.27075	0.066677	0.308499	1.08824	0	0.358762	1.00998	0.000615	0.740587	0.102082	0	0.186157	0.302877	0.008508	0	0.641032	0.032457	0.732801	1.77856	1.6309	1.06319	0.097791	0.023841	0.00291991	0.442456	4.98196	-1.1764	0.224087
YPK_3878	40	0.144822	0.419636	1.90899	0.45715	0	0.132079	0	0	0	3.1633	0	0	0	0.015177	0.000926	0	1.09425	0.625241	0	0	0	5.09476	0	0	0.050968	0	0	0.442465	0.732649	-1.17636	0.224116
YPK_0257	40	2.56925	2.34602	2.16102	4.31024	1.83701	0.614384	0.013608	0.834386	0.172018	0.786366	0.202585	0.496459	0.093231	0.573473	0.103077	0	0.322869	0.067956	0	1.83199	0.040594	0.54342	0.000594	0.326785	1.20503	0.037376	0.0755573	0.442555	2.84663	-1.17607	0.224385
YPK_3466	40	0.801886	1.08833	5.37037	4.81887	0.2761	0	0	0	0.247014	0.05593	0.140304	5.62926	0	0	0.21529	0.435166	0.549809	0.491282	0	0.029187	0.593683	0.133834	0.562358	0.008952	0.063882	0.299593	0.447304	0.442563	3.01986	-1.17605	0.22441
YPK_0123	40	5.72048	5.88427	5.58084	5.19736	0.272288	0.497797	0.00747	1.36107	0.193905	0.56497	0.61761	1.67504	0.424933	0.040046	0.266407	0.505501	0.178797	0.682034	0.25298	0.105065	0.401614	0.214615	0.085339	1.23955	0.016989	0.108517	0.472334	0.442821	5.59574	-1.17521	0.225185
YPK_2386	40	1.91219	1.87557	5.33149	7.46529	1.55831	2.27121	0	0.45323	0	0.21969	1.79212	0.206028	0	0	0.089695	0.288811	0.088982	0.26267	0.869289	0.807709	0.248766	0.117216	0.364034	0.209753	0.275014	0.062784	0	0.44284	4.14614	-1.17514	0.225241
YPK_2788	40	5.64539	5.46335	0.861994	0.53963	0.214315	0.546257	1.25914	0.098062	0.211835	0.811188	1.67766	0.310479	0.004027	1.15725	0	0.297957	0	0	0	0	0.011378	0	0.688898	1.32624	1.58864	0	0	0.443623	3.12759	-1.17259	0.227594
YPK_3628	40	4.74159	3.25422	2.8045	1.61096	0.011261	0.416222	0	1.0128	0.30417	0.868342	0.40119	0.826193	0.000398	0.326827	0.060831	0.000339	0.842652	0.089798	0.073654	0.177701	1.15089	0.08007	0	0	0.269504	3.30424	0.000496598	0.444243	3.10281	-1.17058	0.229451
YPK_3012	40	4.03893	3.48528	2.99486	2.15064	0.059331	1.12202	0.418067	0.683906	0.489806	1.26553	0.506028	0.041122	0.604165	0.237093	0.00059	0.000117	0.58668	0.016484	0.03298	0	0.368244	0.141762	0.079869	0.430132	2.17728	0	0.96116	0.444451	3.16743	-1.1699	0.230075
YPK_0675	40	0.815295	0.940773	1.91167	1.29801	0.138974	1.55461	0	0.062438	0.065293	0.129404	0	1.4945	0.066033	0	0.049938	0.769802	2.66936	0.001961	0.536332	1.93898	0.728377	0	0	0.02151	0	0	0	0.444675	1.24144	-1.16918	0.230745
YPK_1430	40	1.96046	1.83139	1.55507	1.44709	1.43358	0.000424	0.45773	0.635841	0.284794	0.30936	0.375199	0.000991	0.024734	0.158226	0	0.273153	0	0	0.737662	1.8856	0.091211	0.679654	1.62641	0	1.0755	0	0.184888	0.444998	1.69851	-1.16813	0.231713
YPK_3119	40	12.865	11.9787	8.10381	13.3936	0.955733	0.859723	0.920868	0.095459	0.83247	0.461247	0.176233	0.537043	0.24515	1.50368	0.040794	0.513994	0.189158	0.500463	0.492281	0.096613	0.301608	0.181993	0.530998	0.144483	0.360233	0.144166	0.155406	0.445209	11.5853	-1.16745	0.232343
YPK_2777	40	1.52868	1.67865	3.47479	2.2998	0.137164	0.021762	0	0.039544	3.49606	0.581575	0.260385	0.681944	0.240547	1.28424	0.092087	0.001405	0.000129	0.026617	0.246729	0.679211	0	0.300187	0.454835	0.016001	0.037864	0.485216	1.15642	0.445214	2.24548	-1.16743	0.232359
YPK_2902	40	2.32252	2.10705	2.02562	2.25611	0.44748	1.48106	1.81897	2.0066	0.005863	0.112222	0.477392	0.026691	1.82856	0.120146	0.093821	0.043179	0.09743	0.000309	0	0.198762	0.029932	0	0	0.467956	0.988281	0	0.00494213	0.445635	2.17782	-1.16607	0.233616
YPK_0215	40	0.174323	0.905534	3.24957	3.60135	4.60957	0.267171	0	0.427075	0.340879	0.002585	0	0.322552	0	0.880889	0.212172	0.018938	0.084215	0.131537	0.004937	0.904697	0.195188	0.248271	1.48075	0.120505	0	0	0	0.445736	1.98269	-1.16574	0.233918
YPK_4187	40	1.22562	0.497209	3.61823	2.79002	0.036129	0.000679	0	2.90531	0.843417	0	2.23421	0	0	0	0	0.331726	0.023501	0.081002	0	0	0.119924	0.001577	1.50978	0.229683	0.499366	0	1.45553	0.446602	2.03277	-1.16294	0.2365
YPK_3300	40	1.37045	1.45854	0.706486	1.55034	0.160603	0	0	0.461063	0.03794	0.418941	1.48401	2.38319	0.335413	0	0	0	0	0.37681	0	0	1.42557	0.172072	0.145523	0	0.493634	2.38264	0	0.446844	1.27145	-1.16216	0.237221
YPK_1788	40	1.5555	1.10452	3.98689	4.07015	1.93072	0.391909	0.044953	0	1.85041	0.945345	0	0	0.01992	0	0.270486	0.198173	0.042397	0.003135	0.101734	0.805373	0.089746	1.13474	1.11556	0.39844	0.142528	0.281243	0.511391	0.446878	2.67926	-1.16205	0.237324
YPK_0186	40	16.9737	10.0804	2.10203	1.8376	0.05463	0.23852	0.189386	0.132896	0.161624	0.032283	0.019124	0.150096	0.107462	0.047068	1.18753	0.247867	0.000551	0	0.655674	0.60782	0.225512	0.028717	5.8542	0	0.357069	0	0	0.44774	7.74842	-1.15927	0.23989
YPK_0189	40	1.40531	1.33836	3.09674	1.89983	1.84328	0.627904	1.68437	0	0.325944	0.054227	0.638917	3.38067	0	0.267668	0.065937	0.133922	0.194081	0	0	0.128906	0.86603	0	0	0	0.094898	0	0	0.44812	1.93506	-1.15804	0.241017
YPK_0124	40	9.2874	8.3605	8.60251	9.7799	0.716286	0.540782	0.22559	1.07204	0.23167	0.384195	0.248163	0.414241	1.12153	0.305845	0.372274	0.432813	0.141217	0.066395	0.846824	0.935313	0.270869	0.380829	0.254547	0.071751	0.50262	0	0.772827	0.448201	9.00758	-1.15778	0.241258
YPK_1661	40	0.327191	0.270361	2.17844	1.33586	0.676672	0	0	0	1.83886	0	0.395353	0	0	0	0.002841	0	2.2714	0.075731	0	1.46537	0.409017	0.604577	2.10154	0.415111	0.028461	0.028521	0	0.448411	1.02796	-1.15711	0.241881
YPK_1640	40	2.05701	1.97907	2.7616	6.60781	1.45367	0.119676	0	0.002784	0.530818	0.018927	0.316338	0.293338	0.434876	0.053901	0.060495	0.008561	0.840644	0.064039	0	0.469785	0.119388	0.521722	0.975806	0.231021	2.15413	1.45561	0.197748	0.448838	3.35137	-1.15573	0.243148
YPK_0070	40	4.56726	6.25456	2.42779	6.57116	0.541215	0.160607	0.358649	2.30757	0.081045	0.256778	1.12883	0.014213	0.085045	0.497157	0.032404	0.031338	0.000778	0.593818	0.402075	1.66324	0.359226	0.435855	0.080764	0.108141	0.32718	0.267852	0.593763	0.449024	4.95519	-1.15514	0.243698
YPK_3826	40	2.38688	4.66791	4.08207	6.76959	0.223163	1.12195	0.925513	0.460132	0.840228	0.454899	0.751968	0.283713	0.280862	0.184187	0.382627	0.46319	0.681754	0.000766	0.369691	0.606929	0.205408	0.227995	0.143914	0.296355	0.307262	0.726011	0.39216	0.44916	4.47661	-1.1547	0.244103
YPK_3742	40	3.08686	2.62562	4.13569	4.11759	0.375494	0.188057	0.27791	0.034837	1.01706	0.615245	0	0.245979	0	0.406892	0.507188	0.40633	1.40147	0.029616	0	0.408295	1.8749	1.51751	0.844929	0.046843	0.095313	0	0.0379032	0.449207	3.49144	-1.15455	0.244243
YPK_1180	40	2.8884	2.16485	1.17569	0.86958	2.05967	0	1.74348	0.235501	0.561472	0.068131	1.8533	0	0.128534	0.302275	0.384191	0	0	0	0	0	0.028244	0	0	0.215966	1.27921	1.49038	0	0.450015	1.77463	-1.15195	0.246635
YPK_3453	40	5.41474	4.66666	4.15446	3.36383	0.643152	0.084784	0.163215	0.769726	0.606102	0.844824	0.460546	0.431515	0.801489	0.160013	0.000851	0.373875	0.255052	0.00015	0	0.063457	0.282886	0.025709	0.024389	3.82663	0.125423	0.228757	0.181796	0.450189	4.39992	-1.1514	0.247148
YPK_0041	40	1.9551	2.53605	4.88106	5.96728	0.472954	0.025523	0.229493	0.884287	0.523027	0.702518	1.70923	0.75184	0.038785	0.261798	0.790478	0.20505	0.040157	0.306754	0.658205	0.061837	0.641465	0.000246	1.91277	0.092928	0.005344	0.000201	0.0600475	0.451084	3.83487	-1.14853	0.249792
YPK_2793	40	0.809932	1.16709	1.54167	0.52588	0.102911	2.24056	0	0.040853	2.76505	0.72215	3.29378	0.105702	0.139724	0.478839	0	0.031411	0.000376	0.005675	0.108945	0.267456	0.081711	0	0	0	0	0	0	0.451528	1.01114	-1.14711	0.251101
YPK_2018	40	2.34934	2.26898	0.829819	0.61766	0.109207	0.125317	0	1.11454	0.375714	1.22992	0.719245	0.474937	1.20924	0.087714	0	0.032881	0.000699	0	0	0	0.347877	1.51638	1.97164	0.057524	0.446767	0	0.576256	0.451994	1.51645	-1.14562	0.252473
YPK_4158	40	1.17199	2.10483	2.74551	3.88633	0.606735	0.49035	0.635301	2.10714	0.687657	0.007786	0.775335	0.765377	0.051035	0.000756	1.86606	0.000277	0.320758	0.000455	0.209091	0.131991	0.034753	0.372251	0.051457	0.235091	0.2269	0	0.821196	0.452076	2.47717	-1.14536	0.252715
YPK_3044	40	2.07847	2.63709	3.50294	2.62213	0.641006	0.018806	0.352621	1.04488	1.52658	0.507809	0.98653	0.248348	0.128582	0.013283	0	0.03362	0.139653	0.137365	0.327474	0.525039	0.059703	0.883206	0.535809	0.079851	1.41581	0	0.793496	0.452151	2.71016	-1.14512	0.252935
YPK_3962	40	0.640972	1.27203	2.4841	3.13337	0.235694	0.373684	0.607072	0	0.084982	0.068098	1.79762	0.069884	0.062064	0	0.000712	0.531431	1.26438	0.941353	0	0.469475	0.404596	2.79269	0.031091	0.447904	0.230541	0	0	0.452751	1.88262	-1.14321	0.2547
YPK_0429	40	7.15797	4.0834	2.54174	6.28387	0.193771	0.461498	0.352217	0.558801	0.358182	0.014333	0.519317	0.358091	0.012361	0.031193	2.6166	0.0001	0	4.15378	0.121704	0.048188	0.253527	0.070676	0.049775	0.085823	0.156919	0	0.00012731	0.452912	5.01675	-1.1427	0.255175
YPK_4075	40	3.76001	2.68769	6.26588	4.58935	0.351219	0.014156	0.691355	0	0.046753	0.044424	0.952334	0.890317	0.017817	4.34459	0.049375	0.053528	0.018343	0.220807	0.389993	0.251667	0.43275	0.047268	1.41336	0	0	0.193448	0	0.453196	4.32573	-1.14179	0.256008
YPK_1706	40	1.30876	1.46316	2.73881	4.27392	0.807029	0.245288	0.177598	0.050079	0	2.71371	0.139582	0.234341	2.18037	0.056585	0.336945	0.193666	0.663413	1.27204	0.028374	0.054978	0.039502	0.098083	0.085182	0.158545	0.301594	0.067947	0.525017	0.453472	2.44616	-1.14091	0.256819
YPK_2040	40	1.0218	0.42201	1.19446	1.16682	0	0.035812	0	0	0.447068	0.965288	0.556319	0	0.055202	0	0.065863	0.002335	4.60874	0.007848	1.72849	0.957243	0.249919	0.154514	0.536132	0.039149	0.012615	0	0.00887026	0.45354	0.951272	-1.1407	0.257018
YPK_3906	40	6.65109	5.56489	2.87019	4.09194	0.368712	0.039638	0.232264	0.345946	0.310468	0.086244	0.227404	0.016952	0.147448	0.674646	0.047428	8.8e-05	0.000404	1.07164	0.054675	0.166606	5.52418	0.108535	0	0.408413	0.339585	0.096214	0.181945	0.454323	4.79453	-1.13821	0.259315
YPK_1451	40	2.85622	4.0243	0.202428	0.71058	0.20382	0.062603	0.029468	0.137234	0.696528	0.913936	1.10559	0.007213	1.74371	0.451027	0.0655	0	0	0	0	0.638056	1.04541	1.99261	0	0	1.09081	0	0.276788	0.454796	1.94838	-1.13671	0.260699
YPK_2130	40	0.512242	0.494027	1.27355	1.84537	0.083902	0	0	0	0	1.71075	0.309086	5.70296	0	0	0.025681	0.000547	0.76437	0.586366	0	0	0.4774	0	0.621025	0	0	0.18923	0	0.455275	1.0313	-1.13519	0.262099
YPK_1111	40	4.01479	4.3218	1.90899	1.22421	0.109319	0.307413	0.001613	0.615903	0.48165	0.491329	0.491553	0.487776	0.041326	0.32751	0.259301	0.710352	0.43655	0.000327	1.67009	1.22731	0.895149	0.512445	0.303665	0.600158	0.501916	0	0	0.455332	2.86745	-1.13501	0.262268
YPK_1171	40	1.762	1.98354	0.782899	0.91454	0.083522	0.099592	0.034173	3.42678	0.183378	0.494543	0.023095	1.18809	0.018269	0.081072	0.001129	0	0.180065	0	0	0	0.369213	0.384652	0.759715	1.30426	0.478754	0	1.36435	0.45542	1.36075	-1.13473	0.262522
YPK_0245	40	2.84549	3.13498	3.35145	4.09486	0.175296	0.39282	0.057339	0.000224	0.230586	0.427908	1.70598	1.97333	0.252239	0.892837	0.107872	0.021166	0.824784	0.001492	0.129401	0.193965	0.073463	0.060493	0.204735	0.202666	2.311	0	0.241124	0.455683	3.3567	-1.1339	0.263293
YPK_1507	40	1.23367	0.489631	2.97341	1.85335	0.021113	0.001348	0.512744	2.09153	2.14145	0.573777	1.04084	1.51542	0	0.455247	0.03389	0.000587	0.923824	0.001681	0.202508	0	0	0.209577	0	0.73945	0.017865	0	0	0.455776	1.63752	-1.1336	0.263565
YPK_0150	40	14.973	14.7942	6.78066	6.03498	0.067149	0.197628	0.293131	1.18955	0.168338	0.241011	0.970209	0.428214	0.406873	0.535305	0.34663	0.039095	0.2253	0.165612	0.206515	0.796515	0.295517	0.930699	1.44907	0.451438	0.763504	0.319007	0.0127987	0.456483	10.6457	-1.13137	0.265626
YPK_4119	40	2.38152	4.53676	1.08453	2.26686	0.238978	0.515445	0	2.53776	0.279147	0.292596	0.062687	0.10317	0.006847	0.165647	0.317865	0.00193	0.156781	0.94382	1.02165	0.32264	1.60058	1.87578	0.058813	0	0	0	0	0.456615	2.56742	-1.13095	0.266011
YPK_2549	40	1.07276	1.30133	2.35138	2.14738	0.412769	0.120166	0.213048	0.026099	0.517	0.368804	0	0.295548	0.031825	0.26305	0.256003	3.43	0.00074	0.195336	0	0.01079	1.62531	1.51122	0.052534	0.800115	0	0.373385	0	0.456685	1.71821	-1.13073	0.266214
YPK_0185	40	0.59538	1.30965	2.32189	0.78207	0	0	0	0	0	0.062566	0.236102	4.48678	0	0	0.098981	0.011345	0	0	0	5.19856	0	0.412316	0	0	0	0	0	0.456811	1.25225	-1.13033	0.266583
YPK_3302	40	1.19612	1.30482	3.64772	2.45749	0.01851	0.093171	0.075239	0.15853	0.183193	2.00416	0	0.716038	0	0.33922	0.002423	0.045182	2.42669	0.628383	0	0.526549	0.088684	0.079325	2.54033	0	0	0.589382	0	0.457175	2.15154	-1.12918	0.267641
YPK_0350	40	1.22562	0.620476	10.1348	7.94613	1.3782	0.86246	0.006868	0.360828	0.022222	0.222616	0	0	3.85463	0	0.071606	0.083406	0.271956	0.077445	0.934974	1.17011	0.046742	0.150705	0.130672	0.792715	0.081802	0	0	0.457389	4.98176	-1.12851	0.268267
YPK_3755	40	5.62929	4.66429	0.387428	1.04151	2.50463	0.725697	1.46884	1.2815	0.237511	1.07614	0.013913	0.137299	0.183687	0	0.002282	1.10582	0.080598	0	0.315754	0.036543	0.08842	0.06192	0.445555	0.001219	0.611151	0	0.154439	0.457953	2.93063	-1.12673	0.269906
YPK_0873	40	0.702656	1.10417	5.31675	4.61748	3.68656	0.90546	0.293014	0.517089	1.08707	0.339245	0.005186	0.001643	0.480566	0.367698	0.008645	0.287712	0.003226	0.493416	0.211607	0.020067	0.83164	0.412983	0.089947	0.307516	0.11129	0	0.074153	0.458075	2.93526	-1.12634	0.270261
YPK_0069	40	2.12942	2.0609	0.557682	1.18801	0.024464	0.000391	3.11011	0.246826	0	0.042032	0.043529	0.102113	0.204722	0.071848	0	0	2.97267	0	0	0.701997	0	0.001237	1.23009	0	0.588438	1.20218	0	0.458376	1.484	-1.1254	0.271134
YPK_2946	40	2.95276	2.57206	5.45751	3.18707	1.22704	0.222228	0.362231	0.052797	0.458253	0.070998	0.354722	0.369599	0.000503	0	0.175734	2.40241	0.244647	0.702715	0.131553	0.118378	0.181072	0.064846	2.176	1.16778	0	0	0.0622107	0.45851	3.54235	-1.12498	0.271522
YPK_2261	40	0.303054	0.931294	2.44924	4.07756	1.45683	3.25473	0	0	0	0.010056	0.272587	0.91362	2.33885	0	0.354766	0.02653	0.023147	0.132165	0.475726	0.193572	0.322953	0	0.516839	0.04668	0.018648	0	0.189422	0.458571	1.94029	-1.12478	0.2717
YPK_1680	40	4.81936	5.19253	0.282863	0.52941	0.062154	0.062987	0.001746	0.062056	0.458781	0.316511	0.056241	0.103417	5.12374	0	2.95308	0.007619	0.004221	0	0.632769	0.08126	0	0	0	0.575263	0	0	0.0466179	0.458629	2.70604	-1.1246	0.271868
YPK_0956	40	12.2402	9.35175	5.20548	3.44695	2.73566	0.358075	0.02502	1.68102	0.160612	0.609087	0.282069	0.622719	0.772231	0.073039	0.780948	0.16426	0.110431	0.051501	0	0.528537	0.036511	1.08987	0.037189	0.102708	0.151572	0.176852	0	0.458691	7.56108	-1.1244	0.27205
YPK_0261	40	0.860888	1.00721	6.58762	5.24026	1.89403	0.261802	0.033843	0.785705	0	0.341686	0.064431	0.417876	1.31193	0.053746	0.266215	0.699648	2.3e-05	0.040506	0.137221	0.539651	1.51481	0.372852	0.686907	0.654538	0.262361	0.068069	0.143443	0.458752	3.42399	-1.12421	0.272226
YPK_3312	40	6.53577	8.18041	19.6556	14.1936	0.777535	0.555441	0.002378	0.823462	0.241695	0.09616	0.979974	1.55218	0.019143	0.122423	0.204079	0.043616	0.089479	0.247699	0.115855	1.11452	0.561862	1.24696	0.197248	0.604181	0.609349	0.04905	0.303728	0.459044	12.1413	-1.12329	0.273073
YPK_1353	40	1.8961	0.53819	4.53653	3.08381	0.001374	0.727235	0	0.866835	0	0.0087	2.52159	0.893285	0	0	1.86918	0.058468	0.072824	0.017219	0.303259	0.061171	0.25283	0.046579	0.247749	1.75046	0.01909	0.611938	0.232903	0.459247	2.51366	-1.12266	0.273661
YPK_0419	40	0.938663	1.03443	0.592537	1.0285	0.642393	0.209986	1.40089	0.123378	0.142439	0.072423	0.005535	0.021045	0.236464	0.063106	0	0.027546	0	0	0.120151	0.006437	0.862538	0.332056	5.67101	0	0	0.640933	0	0.459927	0.898533	-1.12052	0.275631
YPK_3663	40	3.85656	3.79012	15.1057	11.8635	0.153991	1.02973	0.072525	0.413149	0.172701	2.28796	0	0.739051	0.011951	0.015963	0.191525	0.000386	0.78549	0.08129	0.291644	0.719855	1.15762	0.138996	1.02976	0.436084	0.325542	0.209627	0.341637	0.461151	8.65396	-1.11669	0.279168
YPK_0871	40	1.01644	0.878726	6.25381	4.97467	0.103785	0.29865	0	0	0	0.690043	0.625575	0	0.045658	1.92243	0.001696	1.12723	1.95279	0.015288	0.015954	1.73732	0.008021	0.094286	0.494754	1.3981	0.063606	0.014514	0	0.461291	3.28091	-1.11625	0.279571
YPK_0661	40	0.362056	0.246713	0.89953	0.79407	0.010791	0	0.525747	0	0.300898	0.056937	0	1.0736	0	0	4.60475	0.00789	0	0.002084	0	0	0.390432	1.07614	2.50222	0.065523	0	0	0	0.461609	0.575592	-1.11526	0.280489
YPK_3290	40	6.00476	4.53829	5.18269	3.26342	0.170473	0.22188	0.61103	0.418258	0.415013	0.61904	0.063507	1.18286	0.358752	0.90128	0.409503	0.614095	0.047981	0.862482	0.136304	0.019268	0.567187	0.593319	0.311891	0.174201	1.27251	0.618921	0.0297663	0.461718	4.74729	-1.11492	0.280803
YPK_0751	40	32.9149	25.994	31.4474	26.0927	0.562055	0.568817	0.221075	0.296111	1.27187	0.601637	0.502034	0.478845	0.170975	0.166359	0.198923	0.259579	0.192293	0.650695	0.336412	0.359193	0.994315	0.902783	0.432135	0.720873	0.254898	0.395858	0.0943582	0.462265	29.1122	-1.11321	0.282379
YPK_3075	40	4.99369	3.80724	0.711849	1.22897	0.281143	0.26264	0.169457	0.612528	1.02436	0.252118	0.15742	0.18965	0.51908	0.230425	0	0	0.053722	0	0.030286	0	0	0.096609	4.1222	0.225091	2.0817	0	0.330439	0.46256	2.68544	-1.11229	0.283227
YPK_3338	40	5.15728	3.68769	10.0718	6.2331	0.192174	0.001935	0.094909	0.614443	0.121463	1.2221	0.118528	0.351748	0	0.165361	0.588628	1.04203	0.843842	0.015449	0.109414	1.80627	0.560923	0.288065	1.2718	0.094462	1.12509	0	0.0176285	0.462881	6.28747	-1.11129	0.284151
YPK_0970	40	4.12475	6.17851	3.97348	4.74885	1.19035	1.24687	0.445785	0.609358	0.304637	2.07117	0.49552	0.428402	0.41894	0.046643	0	0.129636	0.000146	0.741213	0.074445	0.856826	0.500306	0.274393	0.410847	0.003742	0.402887	0	0	0.463136	4.7564	-1.11049	0.284883
YPK_3403	40	1.06471	1.17275	1.90631	2.73245	0.041589	0.000781	0	0.35739	1.08367	0.005988	0.07975	1.07203	0.320036	0.063809	0.060279	0.000499	2.27725	0.036387	0.233809	2.11831	0.692009	0	0.820055	0	1.36897	0.026204	0	0.463427	1.71905	-1.10958	0.285721
YPK_2729	40	1.4965	1.22499	1.48	1.89818	1.6422	0.551298	0.138878	0.347816	0.479806	0.347831	0.177628	5.57438	0.047543	0.074085	0	0.198119	0.000392	0.001267	0	0.092404	0	0	0.896838	0.09025	0	0	0	0.46351	1.52492	-1.10933	0.285959
YPK_1086	40	0.281599	0.976544	0.167573	0.64794	0.739978	6.57128	0	1.1705	0.800116	0.309263	0.164183	0	0.716987	0	0	0	0	0	0	0	0	0	0.114748	0	0.075717	0	0	0.463599	0.518414	-1.10905	0.286213
YPK_2834	40	2.03556	2.7411	1.67037	2.14559	0.187462	0.058426	0.282446	0.623325	2.81829	0.046975	0.531301	0.107881	0.038244	0	2.1178	1.98199	0	0.09727	0	1.28176	0.02432	0.047819	0	0	0.0463	0.358922	0.0163312	0.463777	2.14815	-1.1085	0.286726
YPK_0445	40	0.480059	0.423937	3.53109	2.57875	0.151923	2.19499	0	0.682631	0	0.20433	0	0.017118	1.57832	0	0	0.013859	0.229501	0.807353	0	2.20351	1.95336	0	0	0.597871	0.03995	0	0	0.464118	1.75346	-1.10744	0.287703
YPK_0617	40	1.57427	1.94151	2.09533	3.01807	0	0.032754	0	0.378733	0.56541	0.126613	0	0	0.041329	0	1.37484	0.965214	2.95185	0.002684	0	0.162289	1.16964	0.162697	0.282876	0.634876	1.56776	0.022564	0.24299	0.46457	2.15729	-1.10603	0.288999
YPK_2666	40	7.25452	5.46861	1.90228	3.35528	0.083478	0.699887	0.276489	0.009648	0.94847	1.71329	0.164393	0.197056	0.419365	0.890617	0	0.223285	0.063167	0.05716	1.31173	0.005919	1.53331	0.894665	0.024451	0.191364	0.444479	0.018747	0.529932	0.465256	4.49517	-1.1039	0.290964
YPK_1366	40	2.16161	2.01125	4.12765	3.6058	0.000602	0.001924	0.548424	6.5642	0.459316	0.001164	0	0.620586	0.336543	0.34515	0	0.018044	0.02421	0.06071	0.152074	0.555732	0.05193	0.188616	0.080346	0	0.654068	0	0.0459316	0.465633	2.97658	-1.10273	0.292042
YPK_3839	40	2.11601	2.49217	5.54331	5.20896	1.9486	0.159573	0.100666	0.088711	0.086003	0.947858	0.280313	0.341409	0	0.120107	1.07667	6.3e-05	0	0.10687	0.104826	0.96952	0.205074	1.24853	0.490221	1.04508	1.01714	0.376563	0	0.465817	3.84011	-1.10217	0.292565
YPK_0640	40	4.24812	4.62039	3.85149	4.86851	0.356237	0.484344	0.177403	1.17928	0.282093	0.716474	0.905941	2.47131	0	0.100966	2.03547	0.296808	0.10384	0.000325	0.256963	0.638637	0.576279	0.069245	0.032651	0.034666	0.003527	0	0.000164321	0.466201	4.39713	-1.10098	0.293664
YPK_2367	40	0.646336	0.371149	1.86475	4.52974	2.30514	0	0	0.17721	0	0.252314	0.678838	0	0	0.081506	0.29579	1.83286	0.021824	0	0.583166	0.258633	0.208718	0.713825	0.181684	1.96067	0.169763	0.044219	0.963486	0.466507	1.85299	-1.10003	0.294535
YPK_4218	40	8.55792	12.1225	5.83555	6.01093	0.101048	0.50544	1.00379	1.29004	3.81987	0.652373	0.280106	0.373684	0.573733	0.202131	0	0.051673	0.155092	0.201537	0.044161	0.671693	0.545907	0.128263	0.005971	0	0.088347	0	0.0368262	0.466595	8.13174	-1.09976	0.294787
YPK_3041	40	5.14923	4.12485	3.79653	4.68002	0.860442	0.542362	0.281902	0.258148	0.161082	0.309895	0.202678	1.09119	0.093187	0.160959	0.148078	0.001996	1.35378	0.120817	0.815065	0.200121	0.551609	0.607594	0.2257	0.495643	2.07236	0.113846	0.0794569	0.4673	4.43766	-1.09758	0.296797
YPK_0238	40	5.04196	4.74061	4.04856	4.94868	0.156274	0.386147	0.371368	0.592023	0.207969	0.095807	0.046302	0.218132	0.366373	0.067507	1.50475	0.172063	1.63248	0.272434	0.017337	0.625615	0.436684	0.76328	2.22151	0.127183	0.375466	0.026371	0.0650052	0.467308	4.69495	-1.09755	0.29682
YPK_3924	40	3.32555	3.53197	1.85805	1.62949	0.329354	0.233079	0.06931	1.58221	0.185015	1.23024	1.33049	1.1896	2.77239	0.215476	0	0.270118	0.098968	0.282178	0.001349	0	0.028254	0.266255	0.594732	0	0.072256	0	0	0.467447	2.58626	-1.09713	0.297214
YPK_0967	40	0.55247	0.78721	5.02316	3.93212	0.198016	0	0	0	0.047058	0.056506	0	4.51695	0	0	0.000176	0.722568	0.100712	0.010077	0.67402	0.346335	0.224047	0.220675	2.20381	0.344656	0.100122	0.212277	0.773766	0.467468	2.57374	-1.09706	0.297275
YPK_2713	40	5.54615	4.2778	2.43584	1.35975	1.04073	0.548683	0.013075	0.163721	0.241964	0.406629	1.36445	0.029262	0.322207	0.286216	0.001452	0.133967	0.970365	0.003335	0.135435	0.244604	0.941372	0.085155	0.4544	0.024262	0	0	3.34962	0.467865	3.40489	-1.09583	0.298406
YPK_3289	40	1.87196	1.41355	1.14754	1.38831	0.00974	0.245685	0	0.046229	0	0	6.76497	0	0	0	0	0	0.373337	1.6985	0	0.53993	0.800398	0.286118	0	0	0	0	0	0.468039	1.45534	-1.0953	0.298901
YPK_0247	40	8.3085	7.53456	9.33045	8.41723	0.324472	0.334429	0.031716	0.685675	0.585874	0.19793	0.637372	0.894742	0.053592	0.118759	0.721986	2.0803	0.368444	0.019021	0.250509	0.197766	0.28591	0.003482	1.66671	0.527191	0.549602	0	0.242554	0.46861	8.39768	-1.09354	0.300524
YPK_3674	40	2.06506	2.19312	0.593877	1.49958	0.008199	0.585173	0.133562	0.099835	1.04071	0.54656	0.166231	0.430151	0.037768	0.015245	0.001489	0	1.8278	2.10977	0.17391	0.142347	0	1.42315	0.637712	0.236933	0.073607	0.04928	1.06092	0.469581	1.58791	-1.09055	0.303277
YPK_3696	40	1.48577	1.82796	0.918298	1.16005	0.225274	3.94853	0	0	0.430778	0.388067	0.136787	0.582575	0	0.939817	0.001925	0	0.322396	0.033345	0	1.16681	0	0.343675	2.18135	0.063446	0	0.045774	0.0116719	0.470531	1.34802	-1.08764	0.305968
YPK_0480	40	5.05537	5.97269	11.2662	8.19282	0.324857	0.362749	0.128968	0.780264	1.54547	1.19553	0.555419	0.627538	0.021236	0.978061	0.51814	0.009734	0.535837	0.195633	0.051399	0.26236	0.252903	0.515966	0.333898	0.420047	1.11315	0.024375	0.0727954	0.470709	7.62178	-1.08709	0.306472
YPK_3918	40	3.85388	3.9007	7.61182	7.87354	0.349761	0.572303	0.510213	0.232476	0.230322	1.25499	0.000489	0.441835	2.07203	0.090206	0.600257	0.099835	0.793791	0.064118	1.33235	0.70194	0.592984	0.264349	0.139692	0	0.036917	0.028818	0.42617	0.471124	5.80999	-1.08582	0.307643
YPK_2815	40	0.391556	1.19139	5.14247	2.99173	0.332611	0	0	0	1.1224	1.46987	0	0.462913	0.159687	0	0.49504	0.003391	0.422079	0.442452	0.852006	0.138826	0.059511	0.416933	0.071126	3.70791	0.626393	0.057124	0	0.471316	2.42929	-1.08523	0.308187
YPK_3458	40	5.69902	5.72686	0.843226	1.32807	0.017139	2.19409	0.277996	0.714248	0.904532	0.466852	0.987875	0.702943	0.230058	0.118713	0	1.14553	0.02405	0	0	0	0.30972	0.046353	0.689173	2.01415	0	0	0	0.471453	3.3993	-1.08481	0.308573
YPK_2257	40	1.15858	1.64411	2.20257	0.70743	1.25899	0	0.368269	0.031306	0.649669	0.693473	0.096358	0.017655	0.091313	0.118146	0.193034	0.093555	0.261627	0.028656	2.1406	0.072516	1.73997	0.016581	0.289923	2.6888	0	0	0	0.471758	1.42817	-1.08388	0.309435
YPK_4100	40	0.383511	0.692606	0.741341	0.32819	0	0.056382	4.12261	0	0.393819	0.811251	0.70274	0.075961	0.343825	0	0	0	0	0	0	0	0	4.34556	0	0	0	0	0	0.471833	0.536412	-1.08365	0.309644
YPK_2821	40	0.316463	0.782276	1.6583	1.80735	0.004114	0	0	0.020107	0	0.005985	0.02928	0.25974	0	0	0.344874	0.079803	0.237296	0	0.214356	0.021971	2.5561	0.212482	0.594367	5.96364	0	0	0.316331	0.472193	1.1411	-1.08255	0.310661
YPK_1384	40	1.19881	0.697165	4.52178	3.12711	0.019554	0	0	0	0	0	0.221764	0	0.883643	0.127891	0.761408	0.236071	0.090736	0.101301	0.181396	0.877862	0.096197	3.56182	0.031975	0.21588	3.10972	0.284832	0.0588211	0.472212	2.38622	-1.08249	0.310714
YPK_4112	40	14.7316	10.4167	1.80576	1.39832	1.17261	0.343696	0.112159	0.232556	0.544718	0.316675	0.222449	0.899543	0.236189	0.891104	0	0.029098	0.794331	0.126659	0	0.003547	0.017564	0.268343	4.66254	0	0	0	0	0.472773	7.08809	-1.08078	0.312295
YPK_3968	40	5.68293	8.24594	3.66515	2.63559	0.795219	0.000293	0.726522	0.483149	0.456814	0.671745	0.42267	0.230129	0.391751	0.376129	0	1.70635	0.000244	0	2.05147	0.481551	0.784993	0.205214	0.802526	0.189696	0.115405	0	0	0.47356	5.0574	-1.07838	0.314507
YPK_3310	40	3.07077	4.62306	3.19461	4.12127	0.024174	0.199334	0	2.50298	0	0.685171	0	0.305695	0.122897	0.70498	0.036247	0.148046	2.25421	0.238649	1.07143	0.164617	0.013406	0.377704	0.558012	0.483404	0.239856	0.689836	0.0736132	0.473664	3.75242	-1.07807	0.314799
YPK_3617	40	2.07579	2.07177	0.687718	1.01484	0.189476	0.139026	0	0.174116	0.013121	1.80465	0.409054	0.148863	0.023738	0.059175	0	0	0	0	0	0	7.95804	0	0	0	0	0	0	0.474751	1.46253	-1.07476	0.317849
YPK_3885	40	3.04395	1.21424	8.16548	3.41195	0.493312	0.084425	0.020207	0.022786	0.440458	0	0	0.004483	0.644848	0	0.435824	0.181969	0.042712	0.114719	0.959995	3.06505	0.081868	0.079904	2.60215	1.10457	0.554278	0	0	0.475372	3.9589	-1.07287	0.319592
YPK_0708	40	2.5773	2.40038	7.67617	4.60498	1.15213	0.676359	0	0	0.309819	1.99064	0.165395	0.011337	0.238313	0.103474	0.231342	0.314815	0.121112	0.200755	0.08824	3.04102	0.236637	0.072891	1.02497	0.524662	0.194153	0	0.247441	0.475891	4.31471	-1.0713	0.321044
YPK_3920	40	5.06073	3.11438	8.25128	4.6682	1.95042	0	0	0.196651	0.244625	0.524704	0.140961	0.000582	0	0.680448	0.301241	0.194599	1.26639	0.206453	0.135621	0.379632	2.4665	0.104556	0.858406	0.578448	0.387252	0.333876	0	0.476146	5.27365	-1.07052	0.321756
YPK_0672	40	3.57496	1.74613	2.92783	2.43725	0.158834	0	0.117538	0.042896	0.738986	0.105921	0.369472	0.037403	0.000741	0.143157	0.347194	0.235474	1.27096	0.000213	1.26376	0.298726	0.454664	0.861196	0.400784	0.982977	1.26104	0.010668	1.86191	0.476717	2.67154	-1.06879	0.323351
YPK_1607	40	3.11636	3.03522	0.167573	0.71725	0.195999	0.13397	0.162674	0.242164	0.254241	0.30159	0.376684	0	3.28156	0.95523	0	0.69763	0	0	0	0.027689	2.80319	0	0.500425	0.647515	0.225709	0.158522	0	0.47673	1.7591	-1.06875	0.323388
YPK_1172	40	1.526	1.85644	5.54732	5.77444	0.198853	1.35378	0.214261	0.906106	0.277451	0.461563	1.78077	0.21206	1.32388	0	0.000319	0.004675	0.426515	0.022868	1.09495	0.995792	0.361477	0.736373	0.271278	0.004395	0	0.064682	0.26269	0.477163	3.67605	-1.06745	0.324594
YPK_3219	40	1.32217	1.65217	4.56334	3.29309	0.79589	0.00629	0.033788	0.443245	0.653553	2.24598	0.37662	1.06292	0.878909	0.572427	0.76784	0.767655	0.013208	0.187883	0.086136	0.016583	0.082962	1.11987	0.003893	0.353738	0.164614	0.23525	0.10615	0.477191	2.70769	-1.06736	0.324674
YPK_0135	40	2.87767	2.48704	6.57287	5.73485	0	0	0.11047	0.37259	0.087761	2.20839	0.253263	0.175798	0.195144	0.987165	1.218	0.052685	0.141335	0.003993	0.183295	1.71622	0.336675	0.33584	0.372397	0.320176	0.93199	0.894461	0.0859465	0.477548	4.41811	-1.06628	0.325668
YPK_3237	40	1.44554	1.81398	1.19982	3.23134	0.996448	0.01726	0.000448	0.030813	0.013703	0.509793	0.045246	0.038004	0.029966	0	3.15685	0.042161	2.97221	1.10886	0.979476	0.0297	0.778009	0.000907	0	0.232083	0.004175	0	0.00985659	0.478086	1.92267	-1.06466	0.327167
YPK_3421	40	2.04628	4.20219	2.14761	1.49021	0.316952	0.078441	0	0.5078	1.3582	0.159896	1.52981	0.183913	0.537126	0.108741	1.02239	0.247561	0.218997	0.119301	0.422781	0.310909	0.533502	0.440649	1.80128	0	0.673214	0	0.433342	0.47847	2.47157	-1.0635	0.328235
YPK_1239	40	3.69833	3.636	1.1167	1.22288	1.19061	0.055769	4.72763	2.28988	0.137244	0.500296	0.076117	0.202074	0.106071	0.243466	0.000792	0.103248	0.670956	0.001119	0.077671	0.071716	0.3715	0.106674	0.075478	0	0	0	0	0.478622	2.41848	-1.06304	0.328659
YPK_2543	40	1.48577	1.39375	1.13145	1.54518	0	0.34537	0	1.59918	0.038328	0.559359	0.272527	1.89391	0	0.262744	0.010156	0.733164	0.939956	0.000552	0.027474	0.491535	2.77127	0.007591	0.66037	0.109224	0	0.188651	0.102033	0.478843	1.38904	-1.06238	0.329273
YPK_0104	40	7.25988	7.39573	0.959856	1.49882	0.489916	0.202193	0.118166	0.774197	0.491278	0.317188	0.475905	0.071137	0.424012	0.06889	0.318632	0.359736	4.65657	0.002605	0.041265	0.747415	0.200705	0.118333	1.11869	0.028783	0	0	0	0.479375	4.27857	-1.06077	0.33075
YPK_0706	40	8.11004	4.43599	5.1237	4.76571	0.215827	0.348458	0.020517	0.131813	0.000458	0.077581	0.080462	0.154999	0.343685	0.024407	0.002588	0.036638	1.77954	0.055982	0.187386	0.29652	0.114006	4.2059	1.28305	0	0.742702	0.539395	0.384791	0.479422	5.60886	-1.06063	0.330882
YPK_1774	40	4.71745	3.65551	4.28584	6.63199	0.506868	0.235708	1.91265	1.50559	0.077416	0.467525	0.76651	0.136479	0.000354	0.208194	0.159015	0.100997	0.309395	0.122479	0.25537	0.467323	0.147187	1.53139	0.043298	1.52553	0.328802	0.198884	0.0262938	0.479707	4.8227	-1.05977	0.331672
YPK_3172	40	2.62289	3.53093	11.045	6.36967	1.38831	0.144906	0.155266	0.390102	0.155285	0.22676	0.447051	1.33793	0.535509	0.143843	0.425599	0.032519	0.195694	1.22039	0.054244	0.042084	0.732504	0.361509	1.50777	0.812403	0	0.634664	0.0906311	0.479781	5.89213	-1.05955	0.331878
YPK_0744	40	4.54045	4.61556	5.78863	7.60131	0.381203	1.18126	0	1.72615	0.851505	0.44332	0.231168	0.159581	0	0.129013	0.188587	1.51171	0.264561	0.088415	0.049802	1.42303	0.203932	0.172195	0.280957	0.366593	0.978562	0.120295	0.294044	0.480255	5.63649	-1.05813	0.333193
YPK_0145	40	24.4696	20.0199	30.391	30.8889	0.662313	0.53344	0.158227	0.254375	0.758838	0.423561	0.318819	0.538184	0.34812	0.583743	0.442825	0.204817	0.275046	0.474332	0.410531	0.689444	0.572007	0.819025	0.488208	1.28644	0.229295	0.342258	0.240538	0.480626	26.4424	-1.05701	0.334219
YPK_0086	40	3.30946	6.32336	5.63044	2.84204	0.352992	0.667456	0.794477	0.297637	0.216588	0.591642	1.31969	0.465926	0.080641	2.07501	0.000157	1.76256	0.095365	0.116204	0.024042	0.216007	0.834897	0.428062	0.179519	0.461672	0	0	0.0781692	0.480813	4.52633	-1.05645	0.334738
YPK_0147	40	21.3988	20.3038	6.3128	9.10705	0.912795	0.488147	1.45215	0.318265	0.285735	0.431706	0.219037	0.516183	0.366454	2.01916	1.00158	0.05029	0.152803	0.289548	0.368271	0.27745	0.35526	0.124251	0.2635	0.254289	0.544602	0.392871	0	0.481928	14.2806	-1.05311	0.33782
YPK_2089	40	0.187733	0.340175	0.422283	0.90993	1.24871	0	0	0	0	0.192701	6.72194	0	0.798956	0.00468	0	0	0.416555	0.00148	0.061738	0	0.974932	0	0.648039	0	0.01887	0	0	0.482113	0.46503	-1.05256	0.338332
YPK_2924	40	4.1328	2.34335	1.18105	1.77213	0	0.030789	0.116399	0.046498	0.075487	0.041961	0.040726	0.7556	5.77255	0	0.246982	0.556097	0.000491	0	0	0	0.08834	0.087674	2.37553	0	0.8554	0	0	0.482197	2.35733	-1.05231	0.338562
YPK_2460	40	0.43983	0.281979	2.47069	3.25379	0.008883	4.3585	1.54123	0.070889	0.289912	0.215867	0.074459	0.65624	0	0.022587	0.086938	0.123619	0.156844	0.000253	1.21633	0.083911	0.043396	0.020272	0.386091	0.01521	1.54766	0	0.172039	0.482223	1.61157	-1.05223	0.338634
YPK_0695	40	8.60888	10.2616	13.8361	15.6494	1.04958	0.156888	0.020531	0.051961	0.035807	0.850759	0.308024	1.02893	0.12877	0.116368	0.26979	0.378926	0.121265	2.06838	0.318585	0.301773	0.749878	1.46131	0.410551	0.080518	0.374373	0.54785	0.262804	0.482331	12.089	-1.0519	0.338934
YPK_1635	40	11.5697	8.26768	3.80323	4.92902	0.087689	0.603175	0.58367	0.228464	0.365412	0.283453	0.209856	1.50726	0.661376	0.328729	0.01441	0.47808	1.82763	0.222969	0.082655	0.26756	0.70995	0.225408	0.192452	1.21384	1.00175	0	0	0.482426	7.1424	-1.05162	0.339194
YPK_0650	40	0.525651	1.08515	1.31645	2.77293	0.109015	0.017403	0	0.320791	1.33301	0.42502	0.209315	1.56316	0.033395	0.001467	0	2.08791	0.000441	0.086394	0	0.840804	0.414013	0.078761	2.20235	0.443888	0.922616	0.006672	0	0.482453	1.42504	-1.05154	0.33927
YPK_0535	40	0.295008	0.429868	1.6087	1.63573	0	2.13409	0.410406	1.2575	0.016786	0.174279	0	0	1.99912	0	0.024177	0	0	0.015927	0.027737	0	1.35866	0.250903	1.00938	2.35832	0.066729	0	0	0.482783	0.992326	-1.05055	0.34018
YPK_1046	40	8.34605	6.92478	6.99515	7.80129	0.250295	0.162825	0.815395	0.065644	0.256316	0.677181	0.458932	1.47942	0.094569	0.244408	0.099954	0.057427	1.39631	1.04093	0.040352	1.15217	0.207361	0.66812	0.921827	0.781734	0.001257	0.192532	0.0527695	0.483379	7.51682	-1.04877	0.341823
YPK_3411	40	1.81028	0.889117	8.83309	6.09736	0.241726	0.130474	2.61443	0.178211	0.006839	2.16443	0.414322	0	0	0.225632	0.29751	0.673344	0.829205	0.920057	0.755358	0.718078	0.094646	0.147119	0.244296	0.009365	0.265107	0.005117	0.185441	0.483509	4.40746	-1.04839	0.342179
YPK_1026	40	3.86193	3.29262	2.34334	2.80949	1.0788	0.241624	0.308977	0.032953	0.010258	1.07224	1.53619	1.38572	0.394244	0.647965	0.198036	0	0.026119	0.277342	0	1.36701	0.090685	0.681359	1.1635	0.403333	0.027065	0.178538	0	0.483563	3.07684	-1.04822	0.342328
YPK_3204	40	9.26862	9.10234	8.96179	8.31856	0.234937	0.258242	0.276481	0.286831	0.542682	1.21529	0.51501	0.257906	0.34167	0.295437	0.370073	0.048397	0.117187	0.04142	0.095218	0.283061	0.761263	1.14267	0.603767	0.469376	0.154511	0.615323	2.1971	0.483646	8.91283	-1.04798	0.342556
YPK_2728	40	3.60446	2.72935	2.65837	2.43249	1.06733	0.143747	0.488397	0.26445	0.075904	0.285637	0.160846	0.165508	0.551949	1.49454	2.8925	0.00286	0	1.18382	0.017728	0.655768	0.290242	0.593532	0.22766	0.443414	0	0.004522	0.118171	0.483849	2.85617	-1.04737	0.343115
YPK_2629	40	1.90683	1.05345	0.959856	0.35306	0.215144	0.082433	0.216628	0.000334	0.046745	0.091116	0.509133	7.65656	0.001228	1.31641	0	0	0	0	0	0.046876	0.947686	0	0	0	0	0	0	0.483926	1.0683	-1.04714	0.343325
YPK_2276	40	1.56354	1.48147	0.166232	0.33424	3.35263	0.304254	0.101866	0	0	0	0.559163	0.308595	0.035818	0.65773	0	0	0	0	0	0	1.30409	4.51687	0	0	0	0	0	0.484392	0.886371	-1.04575	0.344608
YPK_2256	40	7.31084	7.08361	3.61421	3.39911	0.90531	0.309195	0.503375	1.40705	0.453648	0.258784	0.283197	0.654615	0.276616	1.20992	0.021278	0.108745	0.02835	0.040978	0.954117	0.007302	0.02077	0.377313	0.171971	0.617465	0.243549	2.13644	0.152969	0.484476	5.35194	-1.0455	0.344839
YPK_0008	40	2.68994	2.27959	9.52483	7.751	0.024208	1.3981	0.272464	0.057719	0.014727	0.917119	0.445447	1.31711	0.173728	0.267504	0.421976	0.632475	0.379234	0.188624	0.224289	1.59686	0.990466	0.16036	0.669477	0.243769	0.061551	0.013701	0.685215	0.485049	5.56134	-1.0438	0.346411
YPK_1243	40	2.73285	3.87487	1.14754	1.55621	0	0.135424	0.086473	1.77703	1.73589	0.677296	0.012807	0.288873	0.053774	0.004931	0	0	0	0.188965	0	0.020203	1.70423	0	0.359148	0.049743	3.5409	0	0.522417	0.485135	2.32787	-1.04354	0.346649
YPK_1107	40	2.21524	1.69963	2.09265	2.06711	0.984155	1.65752	0	0.126675	1.15905	2.33615	0.632258	1.01189	0.022082	0	0.148685	0.060653	0.245179	0.472717	0.181125	0.040027	0.106917	0.122669	0.455181	0	0.885221	0	0.510399	0.485155	2.01866	-1.04348	0.346701
YPK_3307	40	0.930617	1.68837	2.3621	2.67177	0.160937	0.236824	0.92461	0.551109	0	3.40558	1.09546	0.111749	0.185504	0	0.494711	0.996235	0.706138	0.786261	0.251944	0.494227	0.311352	0.023591	0	0.316311	0.059676	0.04948	0	0.485291	1.91322	-1.04308	0.347076
YPK_2378	40	2.41102	2.89283	1.87279	3.7236	0.559614	0.072439	0.04028	0.112166	0.496009	0.018614	0.493536	0.780148	1.9005	0.142549	0	0.038667	0.496294	0.113784	1.40092	1.42026	1.24067	0.423555	0.037179	0.166301	0.509206	0.433935	0.269656	0.48549	2.72506	-1.04249	0.347622
YPK_2776	40	13.042	9.09828	5.52454	7.16007	0.375467	0.397659	0.286788	0.567033	0.084291	0.572276	0.233494	0.929792	1.12888	0.292244	0.300482	3.23564	0.022299	0.145806	0	0.011324	0.06645	1.21721	0.283948	0.181124	0.453744	0.349019	0.0331407	0.48557	8.70623	-1.04225	0.347841
YPK_1056	40	2.55584	3.60812	3.76703	5.55788	0.16255	0.388527	0.33413	0.381913	2.72169	0.094733	0.006348	1.14086	0.008609	0.046334	0.194055	0.035894	0.026629	0.242198	0.422569	0.898531	0.037556	0.880312	0.686861	0.544073	0.37072	1.10148	0.442985	0.485633	3.87222	-1.04206	0.348013
YPK_1787	40	2.44052	3.25841	1.88352	1.95315	0.193177	1.94583	0.156521	1.54612	1.42895	0.012215	1.18679	0.414792	0.327683	0.002932	0.386233	0.622789	0.077693	0.242198	0.191653	0.033039	0	0.252152	1.75763	0.005847	0.410665	0	0.00570873	0.486984	2.3839	-1.03805	0.351709
YPK_3901	40	5.01782	4.30469	1.04163	1.06137	1.0657	0.180826	0.674438	0.898965	0.815152	0.288247	0.096662	0.279416	0.884819	0.974602	0.009334	0	0.000557	0	0	0.461479	2.93839	0.048334	0.768149	0.377804	0.058933	0.122389	0.281335	0.488066	2.85638	-1.03485	0.354665
YPK_1429	40	0.675837	0.901647	0.52953	0.66993	0.003854	1.38932	0	0.651534	0.0403	5.61111	0.177821	0	0.185164	0	0	0	0	0	0	0.286522	2.2635	0.417894	0.202827	0	0	0	0	0.488254	0.694236	-1.0343	0.355177
YPK_2380	40	0.273553	0.412445	1.75884	0.59119	0	0.048645	0.861519	0	0	0.034058	0.236017	3.18458	0	0	0	0.328018	0.064516	0.050452	0.075824	0.086774	0	0	0.00433	0	4.10548	0	2.15098	0.488313	0.759008	-1.03412	0.355337
YPK_4207	40	5.21896	7.41919	3.72413	3.59181	2.27334	0.319189	0.062525	0.325049	1.2591	0.425998	0.819652	0.178014	0.310854	0.169535	2.22376	0.091905	0	0	0	0.951788	0.070079	0.287696	0.689521	0	0.628959	0.162175	0	0.489093	4.98852	-1.03182	0.357461
YPK_3394	40	7.01315	5.86527	6.41468	8.51317	0.387931	0.467471	0.055761	0.237808	1.55075	0.095797	0.134726	0.168264	0.026479	0.307017	0.051123	0.693557	0.319649	0.077448	0	2.4691	0.360572	1.73913	0.904674	0.451342	0.24174	0.0076	0.505362	0.489274	6.95157	-1.03129	0.357954
YPK_1269	40	1.1398	0.738736	6.39457	7.84024	0.044562	0.331265	0.519184	4.99761	0	0	0.847471	0.144891	0.918011	0	0.004838	0.413443	0.239206	0.000293	0.047513	1.51495	0.490966	0.111984	0.062457	0.235492	0.084628	0	0.247202	0.48939	4.02834	-1.03094	0.358269
YPK_3001	40	5.58102	4.26806	3.01899	4.86899	0.326463	2.25598	1.30905	0.312969	0.588931	0.465701	0.248648	0.120717	0.811752	0.461079	0.734906	0.297188	0.768424	0.165387	0.004318	0.568904	0.071871	0.409711	0.026328	0.108156	0.126197	0	1.07854	0.489618	4.43427	-1.03027	0.358889
YPK_0095	40	2.84013	3.84405	5.13174	3.22078	0.014215	0	0.013906	1.1153	0.789831	0.118153	0.003476	0.097693	0.85988	0	0.245281	0.194548	0.565338	0.028251	2.52052	0.045725	0.741485	0.644409	1.06109	0.522426	0.05788	0.429089	1.20301	0.490066	3.75917	-1.02895	0.360106
YPK_1208	40	1.40799	2.40712	3.95874	1.53901	0.129496	0.483174	0.388563	0.53373	0.516999	0.215916	3.74746	0.376836	0.18388	0.032411	0.008262	0.025971	0.000439	0.054934	0.17642	0.64188	0.277243	1.20192	0	0.065139	1.84323	0.379985	0	0.490604	2.32821	-1.02737	0.361566
YPK_4202	40	1.16394	1.40981	1.74544	1.29996	0.193573	0.258659	6.54656	1.00427	0.746654	0.099637	0.300562	0	0.025704	0.318477	0.091663	0.095771	0.060065	0	0.002873	1.27035	0.233769	0	0	0.037093	0	0	0	0.490682	1.40479	-1.02714	0.361779
YPK_3815	40	2.86963	2.10957	1.4666	1.47024	0.001815	1.28361	0.019855	0.196907	0.672997	1.203	0.030763	0.047299	0	0.609825	0.000603	0	0.201696	0.000426	0	2.10576	3.26745	1.35086	0.0558	0.243389	0	0	0	0.490959	1.97901	-1.02633	0.362529
YPK_4125	40	3.0359	2.15349	3.63164	1.77664	0.015444	1.30124	0	0.274572	0.045264	0.318534	4.20921	1.10106	0	0	0.914934	0.346484	0	0.404546	0.292124	0.038184	0.276443	0	1.47481	0.149276	0.123565	0.015929	0	0.491375	2.64942	-1.0251	0.363656
YPK_3639	40	4.23203	3.35046	1.91435	3.80667	0.545312	0.003734	1.20631	0.748178	0.10882	1.09076	0.157233	0.879889	0.139833	0.483761	0.468667	2.07322	1.31588	0.229157	0.023047	0.590742	0.115311	0.237189	0.02896	0.002666	0.839605	0.012294	0.0106681	0.491793	3.32588	-1.02388	0.364788
YPK_0118	40	6.04767	7.78541	8.9591	5.6922	0.237099	0.70066	3.4146	0.070811	1.28431	0.816129	0.552848	0.497038	0.143461	0.148063	0.739184	0.297376	0.209347	0.001604	0.033745	1.15407	0.578093	0	0.176559	0.050604	0.169567	0.01806	0.0247602	0.492087	7.1211	-1.02302	0.365583
YPK_3974	40	4.60213	2.40188	2.23207	1.64162	0.456746	0.869416	1.26869	0.141446	0.085274	1.33439	0.669909	2.89965	0.408435	1.6698	0.829257	0	0	0	0	0.075596	0.489906	0	0	0	0	0	0.124657	0.492312	2.71942	-1.02236	0.366192
YPK_2970	40	0.49615	0.383332	1.77627	0.5465	0	0	0	0	0	5.22792	0.383404	0.004732	0.790036	0.951149	0	0.005086	0.042009	0.092878	0.976042	0.6843	2.16811	0	0	0	0	0	0.00437328	0.49261	0.800563	-1.02148	0.366999
YPK_2413	40	1.61986	1.18348	2.65971	3.38225	2.38705	1.13877	0.251806	0.019248	0.008407	0.304642	1.31281	0	0.181531	0	0.411439	0.569131	0.246596	1.38576	0.014703	0.227984	0.267733	0.078004	0.877023	0.057403	0.702015	0.060433	0.833407	0.492865	2.21133	-1.02074	0.367686
YPK_0762	40	5.69902	9.77976	7.86787	6.40004	0.211612	0.303393	0.057826	0.167815	1.34941	0.580276	0.246499	0.333349	0.085621	0.066749	0.005505	1.18771	0.41279	0.027481	0.561909	2.12423	0.501686	0	0.364938	0.078118	0.38556	1.99543	0.288894	0.492904	7.43667	-1.02062	0.367792
YPK_0130	40	3.03054	2.61119	6.67073	4.31214	0.489478	0.426189	0.464883	0.038424	0.198532	1.35295	1.36107	0.833724	0	0.643283	0.148675	0.081134	0.027509	0.383523	0.171512	0.267846	0.235623	0.749505	0.629036	0.271612	1.97953	0.237214	0.349741	0.493087	4.15615	-1.02009	0.368285
YPK_1586	40	1.11567	0.786704	1.64757	0.66309	1.47785	0.115544	0.813034	4.02835	0.074346	0.967168	0.230491	1.54505	0.041127	0.097145	0.018241	0.187911	0	0	0	0.072373	0.00463	0	0.003861	0.128218	1.54441	0	0	0.493467	1.05326	-1.01897	0.369312
YPK_0594	40	3.43551	4.58556	0.836523	1.17969	0.368094	1.15327	1.97259	1.27819	0.282874	0.20422	0.165665	0.034024	0.346022	0.057637	0	0.000909	0	0.139695	0.003596	1.42792	0.327857	2.38433	0.00217	0.996058	0	0	0.213971	0.493873	2.50932	-1.01779	0.370407
YPK_0692	40	9.89618	13.54	3.5579	2.14009	0.290972	0.863337	0.093295	0.365412	0.205784	0.143339	0.799431	0.030013	0.610019	0.043743	0.195276	0.020115	0.049508	1.58164	1.21807	0.10593	0.738684	2.67522	0.086253	0	0.293988	0.00028	0.955109	0.494149	7.28355	-1.01698	0.371149
YPK_0240	40	4.57799	2.75812	1.44112	1.94054	0.387465	0.698691	0.110454	0.521647	1.68012	0.653593	3.6311	0.641314	0.468768	0.025977	0	0	0	0.616182	0	0.684727	0	0.208473	0	0.674183	0	0.144857	0.219939	0.494239	2.67944	-1.01672	0.371391
YPK_1061	40	1.58768	2.28585	1.82721	2.13013	0.201791	0.539018	0.057499	0.58314	0.656542	0.488541	0.640455	1.927	0.027743	0.282095	0.693713	0.000763	1.25164	0.002394	0.41213	0.784581	0.757987	1.03973	0.695671	0.27879	0	0	0.0493444	0.494372	1.95772	-1.01633	0.371751
YPK_0652	40	2.58803	2.22886	0.601921	2.30306	0.12178	0.782494	0	0.007376	0.000957	3.9925	0.065083	0.830227	0.008129	1.01579	3.6713	0.523584	0.01661	0	0	0.035205	0.130618	0	0.01336	0	0.157629	0	0	0.494463	1.93047	-1.01607	0.371995
YPK_1484	40	1.31681	2.52358	4.7108	3.16559	1.08298	0	0	0.121289	0.037605	0.12988	1.17764	3.35434	0.293862	0.705995	0.016512	0.201055	0.237841	0	0	0.29429	0.007758	0.175948	0.719995	0	2.22616	0.083713	0.509867	0.494641	2.9292	-1.01555	0.372473
YPK_2225	40	3.82706	3.5793	1.95591	0.98248	0.044239	1.55183	0.451701	0.400372	0	0.133433	1.07346	0.005575	0.15765	0.0516	0.000452	0.04657	0.74798	0.002556	0.167129	0	5.78317	0	0.013049	0	0	0	0.774805	0.495894	2.58619	-1.01189	0.375842
YPK_3995	40	1.20953	3.07673	0.87674	1.29964	0.00323	1.54296	0	1.45304	4.02038	0.512862	0.049009	1.48531	0.03239	0.019664	0	0	0	0	0	0.13496	0.82666	1.05563	0.171624	0	0	0.088871	0.0104183	0.495957	1.61566	-1.01171	0.376011
YPK_4013	40	0.598062	0.347772	1.41968	2.241	0	0.59657	0	0	0	0	0	0.026083	0	0	0.155035	7.41054	0.066362	0.038295	0.066393	1.04555	0.160259	0.281901	0.278001	0.707233	0.349161	0.013119	0.235578	0.49696	1.15163	-1.0088	0.378699
YPK_2511	40	0.60879	0.772323	3.17852	1.98019	1.19584	0	0.982674	0.169324	0	0.739641	1.08741	0.897314	0	0	0.000278	0	0.210369	0.000197	0	0.357653	0.320883	0.36492	4.98856	0.117272	0	0	0	0.497058	1.63496	-1.00851	0.378962
YPK_1503	40	1.97924	2.33995	2.20928	0.96519	0.003948	1.83836	0	0.043402	0.008131	0.052027	0.639515	0.175995	0.041482	1.88343	0.59535	0.00442	0.356196	0.072694	2.937	0.147442	0.13357	2.20958	0	0.186689	0.092759	0.029321	0	0.497883	1.87341	-1.00612	0.381168
YPK_0813	40	1.30608	1.14975	2.52297	2.26047	0	0	0	0.11985	0.519426	0.598651	0	0.318733	0	0.538684	0.770428	4.99935	0.017554	1.7462	0	0.409203	0.320478	0.0415	0.035161	0.821834	0.19749	0	0	0.498023	1.80982	-1.00571	0.381544
YPK_0815	40	6.04499	7.18832	5.55939	6.95291	0.155766	0.104561	0.006426	1.49327	0.100554	0.19867	0.336426	0.052999	2.2248	0.100558	0.000954	0.411669	0.444524	0.045525	0.047346	0.668035	0.471948	0.601655	0.801266	0.468673	0.485961	0.216701	2.04458	0.499255	6.4364	-1.00215	0.384831
YPK_4086	40	6.59478	9.74466	5.79936	5.0891	1.26784	0.356766	0.924523	0.346681	0.446777	0.515576	0.410549	0.517929	0.505086	0.351448	0	1.6116	0.112792	0.392444	0.045301	0.033815	0.713554	1.31854	0.424185	0.375514	0.245814	0	0.568908	0.499376	6.80697	-1.0018	0.385153
YPK_0757	40	5.40401	2.70433	3.69732	4.59071	0.196413	0.212534	1.36007	1.07293	0.147989	0.701222	0.179273	0.052326	0.301021	0.031204	0.165917	0.023503	0.732535	0.083663	0.048681	1.67933	0.526232	0.105365	1.25154	0.083754	2.48082	0	0.0522098	0.499501	4.09909	-1.00144	0.385488
YPK_3829	40	0.60879	0.360894	0.347211	1.31614	0.149748	0	0.161652	0.543511	0.795102	0.635735	0	1.12603	0	1.70293	0	0	0	1.54422	0	0.409865	2.75676	0	0	0	0	1.6654	0	0.499606	0.658259	-1.00114	0.385768
YPK_3556	40	8.42383	5.92769	0.694421	0.32662	1.01018	0.953419	0.698342	0.682332	0.030421	0.41075	0.153594	0.610572	0.483827	0.304321	0.001273	2.70062	3.34884	0.0045	0	0	0	0	0	0.104893	0	0	0	0.499908	3.84314	-1.00027	0.386571
YPK_1278	40	1.51259	0.546789	0.870037	1.32407	1.08487	0.018694	0	0.177106	0.004911	4.28164	2.47146	0.587263	0	0.576546	0	0.015732	0	0	0	0.504883	0.0881	0.014387	0.635102	0	0	0	1.06084	0.500936	1.06337	-0.997301	0.389306
YPK_3479	40	1.18271	1.78747	3.11149	1.68996	0.005506	0.823432	0.337761	0	0	0.836936	0.011746	1.89591	0.327993	0	0.000852	0.44236	0.175756	0.218111	0.041733	0	1.29144	0	0.90114	2.72491	0.865062	0.610725	0.0254444	0.501601	1.94291	-0.995388	0.391071
YPK_2865	40	1.3624	0.744929	1.98004	1.38871	0	0	0.141142	0	1.65833	1.22569	0	0	6.00086	0	0.136159	0.767983	0	0	0	0.005955	0.837742	0	0.066465	0.586631	0	0	0.112385	0.50171	1.36902	-0.995073	0.391361
YPK_1751	40	6.62159	3.30718	4.3837	4.37267	0.099325	0.566203	0.138161	0.248507	0.665955	0.192549	0.038669	1.10699	1.38219	0.238788	0.178251	0.485086	0.057349	0.012117	2.98128	0.009838	0.176903	0.333867	1.063	0.148292	0.904262	0.496127	0.0162075	0.501736	4.67129	-0.995001	0.391428
YPK_0572	40	8.27096	9.15168	2.1208	1.79461	0.582449	0.717144	0.965032	0.097783	0.289028	0.39626	2.12631	0.359201	0.170692	0.81316	0.056684	0.31305	0.263883	0.035948	1.05459	0.370665	0	0.876374	0.848591	0.952441	0.252857	0	0	0.501832	5.33451	-0.994722	0.391685
YPK_1247	40	1.47772	1.52967	2.61279	4.51957	1.38016	0.026452	0	0.052965	0.1198	0.06122	0.004991	0.09488	0	0.712988	0.108936	0.4662	0.164703	0.361151	5.223	0.93654	0.359966	0.071347	0.194572	1.00037	0.09362	0.021197	0.0886191	0.501899	2.53494	-0.994532	0.391861
YPK_1345	40	0.514923	0.301971	2.83533	2.19891	0	0	0	0	1.00977	1.27923	0	0.636826	0	0.358534	0.025876	1.77867	1.09585	1.21661	0	0.012793	1.33874	0	0.020988	2.7792	0	0	0	0.502308	1.46278	-0.993355	0.392946
YPK_2817	40	1.13712	0.762393	1.68243	2.08819	0.001145	1.1629	0	0.18914	0.695676	0.11669	0.007511	0	0	0.476151	1.02346	1.72999	0.004253	0	2.40605	0	0.033809	1.17221	0.203808	0.765064	0	0	1.58782	0.50329	1.41753	-0.990539	0.395544
YPK_0038	40	12.6264	14.0745	1.63417	1.13101	0.795564	0.638654	0.760087	0.416119	0.308163	1.44866	0.239767	0.674008	0.071908	0.277946	0.26829	0	0	1.81832	0.028225	0.106798	0.892919	0.079053	0	0.503753	1.30125	0.221483	0.738526	0.503891	7.36651	-0.988816	0.397133
YPK_3715	40	0.654382	1.69254	0.311015	0.40602	0.00199	0.34315	0	0.289773	1.07834	2.28093	0.246971	1.87577	0.000765	0	0	0	0	0	0	0	0	0	5.48727	0	0	0	0	0.504564	0.765988	-0.986892	0.398909
YPK_0170	40	7.17138	6.78262	6.17338	4.42784	0.659951	0.347564	0.010653	0.926251	0.437784	1.31199	1.2717	0.619203	1.12408	0.184507	0.119273	0.790449	0.485732	0.284851	0.587582	0.955942	0.420803	0.136053	0.189338	0.141859	0.437358	0.12033	0.0456769	0.504736	6.1388	-0.986399	0.399363
YPK_0559	40	2.15088	2.33571	0.227898	0.84981	0.983331	0.019333	0	0.365362	0.56636	0.17641	0.374272	2.52976	0	4.11793	0	0	0	0	0	0	0.07224	0	0	0	1.918	0	0.48818	0.504834	1.39107	-0.98612	0.399621
YPK_2253	40	0.919889	0.575013	2.14225	2.11247	0	0.000904	0	1.93961	0.344523	0.0285	0	1.80152	3.06103	0.329502	0.047038	0	0	0	0.008893	0	0.727996	2.1905	0.959995	0	0.013932	0	0.158312	0.504881	1.43741	-0.985986	0.399744
YPK_0241	40	8.21732	6.77159	10.9941	5.70098	0.296533	0.256161	0.01631	0.112205	1.80831	0.112363	0.795721	1.26829	0.266809	0.067716	0.283251	0.218275	1.33453	0.107258	0.027271	1.08147	0.421594	0.117239	1.5569	0.982482	0.275149	0	0.210904	0.505076	7.921	-0.985427	0.400259
YPK_3957	40	0.144822	0.248144	2.04841	1.16876	0	0	0	0	0	0.84912	0	0	0.088666	0	0	7.28978	0	0.104944	0.000979	1.34358	0	1.2378	0.037287	0	0.666339	0	0	0.505152	0.902533	-0.985211	0.400459
YPK_2637	40	2.80258	1.33075	0.185001	0.86911	1.4954	0.161136	0	0.050404	0.559671	0.392318	0.207975	0.055894	0.977405	0.466611	0	0.823082	0.521451	0	0	0.078057	1.84012	0	0	0.143089	3.8496	0	0	0.505314	1.29686	-0.984748	0.400886
YPK_1359	40	0.914525	0.90403	2.03634	2.56417	1.29164	0	0	0.193429	0.285628	1.56158	0.021113	0.06823	2.06151	0.186685	0.000434	0.066545	0.220973	0.320688	2.53323	0.081956	0.900233	0.134905	0.009999	0	1.62861	0	0.0565173	0.505387	1.60477	-0.984539	0.401079
YPK_0094	40	16.0779	13.7994	21.397	22.8945	0.420323	0.946507	0.503286	0.835865	0.320545	0.81571	0.507769	0.392301	0.783504	0.191069	0.12794	0.996164	0.345071	0.067406	0.721033	0.834711	0.538182	0.326895	0.37951	0.276407	0.213473	0.694747	0.395899	0.50584	18.5422	-0.983247	0.402271
YPK_2052	40	0.560516	0.422502	0.843226	2.31258	0	0.21366	0	0.030652	0.870205	8.22864	0	0	0	0	0	0.892541	0.013065	0	0	0.161711	0	0	0.618616	0.280392	0.108187	0.20769	0.0120515	0.505974	1.03471	-0.982864	0.402624
YPK_3500	40	0.941344	0.706743	6.97907	6.83624	1.25346	0.924132	0.388602	0	0.226201	0.629393	0.243064	0	0	0	0.051295	0.22943	0.345097	0.046919	0.782677	2.76083	1.70718	1.12393	0.574171	0.118425	0.030319	0.172683	0.0434464	0.506576	3.86585	-0.98115	0.404205
YPK_0766	40	2.52902	2.43017	1.20518	3.59899	0.100933	0.068401	0.845847	0.184175	0.346572	0.170517	1.28181	0.532271	0.479838	0.182792	1.82921	0.000578	3.25235	0.07	0.39687	0.599543	0.419632	0.233771	0.086196	0.279245	0.123018	0.169853	0	0.506671	2.44084	-0.98088	0.404455
YPK_0825	40	10.0705	7.8968	8.93095	6.63759	0.708177	0.306389	0.306349	0.264371	0.054459	0.368807	0.445708	0.217789	0.070145	4.03465	0.083039	0.03015	0.170365	0.250007	0.509226	0.076035	0.510092	1.36735	1.27271	0.512923	0.097745	0.000181	0.000239545	0.506822	8.38396	-0.98045	0.404852
YPK_2596	40	2.40566	5.02383	1.02152	1.94967	0.243076	1.01536	0.391054	1.26805	2.62967	0.538708	0.00266	0.344503	1.0217	1.05662	0.018172	0.011948	0.033995	0.584826	1.12148	0	0.127529	0	0.990188	0.020829	0.206327	0	0.0388014	0.507195	2.60017	-0.979386	0.405832
YPK_1177	40	2.00069	1.88888	5.82617	4.11031	0.095039	0.009145	0.062134	0.534003	0.001238	0.001239	0.473923	0.070113	0.244607	2.99403	0.032771	0.066115	1.03094	0.018341	0.075383	0.334542	0.978318	0.109121	2.26233	0	0.880822	0	1.40257	0.507684	3.45651	-0.977999	0.407113
YPK_3161	40	0.812614	0.513287	2.97743	3.66631	0	0	0	0	0	0.045612	0	3.26935	0	0	1.32081	0.072294	0.303942	0.280612	1.5884	0.203098	1.97088	0.20789	0.031468	0.990563	0.303406	0.68663	0.402443	0.507713	1.99241	-0.977915	0.40719
YPK_0816	40	0.472013	0.797749	8.52342	8.27317	0.601496	0.001763	1.59251	0.703703	0.013114	0	0.366071	0	0	1.01388	0.24371	1.02721	0.215716	2.28059	0.668276	0.720435	0.113536	0.069627	0.419284	0.063499	0.448435	0.786784	0.328202	0.507732	4.51659	-0.97786	0.407241
YPK_3687	40	1.98728	2.79668	1.17033	0.46471	0.317187	0.505543	0.162246	1.56895	0.252295	0.234394	0.47092	0.386619	0.067564	0	0	0	0	0	0	0	0.019819	0.003163	6.70313	0.270341	0.725764	0	0	0.508171	1.60475	-0.976614	0.40839
YPK_0222	40	3.49719	2.78443	2.88895	1.90989	0.005959	3.75955	1.3126	0.398108	0	0.124439	0.78352	0.08861	0	0	0	0.026792	0.500499	0.235129	2.41158	0.853395	0.017682	1.01841	0.103362	0	0.0122	0.041992	0	0.508428	2.77012	-0.975886	0.409062
YPK_0092	40	4.11134	4.35665	2.96	5.21218	0.003168	1.40528	0.519522	0.088065	3.29569	0.392821	0.123548	1.19886	0.000297	0.134123	0.049572	0	5e-05	0	0	1.76736	1.14311	0.015748	0.090014	0.017772	0.104004	0.022601	1.34621	0.509471	4.16004	-0.972929	0.411789
YPK_0575	40	2.51025	2.93669	8.39338	11.794	0.311808	0.569521	0.128961	1.31864	0.477882	0.911209	0.83259	0.297761	0.0379	0.271081	1.12948	0.101792	0.133896	0.18293	0.139955	0.349211	0.143668	0.667006	0.347375	0.248	0.903972	1.76571	0.448297	0.509506	6.40858	-0.972828	0.411883
YPK_3604	40	13.0769	11.6254	5.55671	6.98229	0.73957	0.412181	0.028865	0.63598	0.307675	0.649259	0.590902	0.916032	0.267072	0.143119	3.22795	0.741208	0.553964	0.104251	0.169987	0.44838	0.136285	0.097405	0.52838	0.286781	0.410143	0.002062	0.329693	0.509876	9.31032	-0.971782	0.412847
YPK_1346	40	4.0577	2.86313	1.31645	1.00376	2.88349	0.056159	0.328056	1.56299	1.13312	0.309087	0.005333	0.026612	0	0	0.096689	0	0.694765	0.000475	0	0.596766	0	0.255549	0.005111	0.648532	2.0026	0	1.13123	0.510285	2.31026	-0.970624	0.413916
YPK_0410	40	9.85328	10.3075	7.47642	9.07779	0.026038	0.464145	0.394845	0.316631	1.30629	1.24355	0.048146	0.399534	0.049973	0.312487	0.733259	0.00028	0.073775	0.134821	0.076179	0.475208	0.686435	0.667014	0.20617	0.312001	1.52018	0.694607	1.59713	0.510379	9.17874	-0.97036	0.414159
YPK_3399	40	3.23973	2.26531	4.31265	3.3941	1.24739	1.3159	0.040569	1.01407	0.470395	1.73935	0.210646	0.418846	0.162826	0.018274	0.014757	8.1e-05	0.451812	0.195327	0.057895	0.032666	0.075066	0.175331	1.20103	1.48313	0.094311	0	1.34733	0.511609	3.30295	-0.966887	0.417363
YPK_0205	40	1.75396	2.87555	1.06442	1.22887	0	0.43007	0	1.05934	1.60574	0.002442	0	0.42144	1.68238	0.131778	0	0.163203	0.224806	0	0	1.66162	3.95669	0.038165	0	0	0.254494	0	0.148388	0.512199	1.7307	-0.965225	0.418897
YPK_4000	40	0.603426	2.40573	2.82729	2.40491	0.015107	8.2488	0.328324	0.581032	0.213365	0	0	0	0	0	0.031264	0	0.000668	1.22162	0	0	0.204224	0.137132	0	0.139298	0.39115	0	0.280771	0.512729	2.06034	-0.963732	0.420274
YPK_0088	40	13.1815	15.3862	12.2114	15.05	0.093862	0.415977	0.480521	0.76494	0.593843	0.478239	1.86267	0.631642	0.262945	2.08244	0.754336	0.2531	0.615317	0.126554	0.104778	0.286305	0.225785	0.483941	0.119417	0.439957	0.294672	0.05604	0.369776	0.512915	13.9572	-0.963207	0.420758
YPK_1856	40	1.01644	0.564171	1.52156	2.26107	0.001281	0.054821	0	0.000626	8.03488	0.008299	0.619128	0.189723	0	0	0.134197	0.305549	0.315995	0.902315	0	0.245892	0.025793	0	0.120191	0.454581	0.261443	0	0.12713	0.513124	1.34081	-0.962621	0.421299
YPK_0161	40	2.27425	1.41624	2.95196	3.0689	0.386541	0.559141	0.020497	0.567139	0.04137	3.39046	0	0	0.987856	0.483414	2.082	0.200248	0.244971	0	0.092223	0.35209	0.630144	0.039164	1.33833	0.319623	0.029972	0	0.0425527	0.51338	2.42784	-0.961902	0.421962
YPK_1348	40	1.15321	2.27426	1.22395	0.8841	0	0.463716	0	0.274233	0.119159	0.001029	0.555596	0.064614	0.050078	0.122514	0.011555	0	6.30101	0.009701	0	0	0	1.008	0.040595	2.12997	0.001391	0.658183	0	0.513537	1.38388	-0.961461	0.422369
YPK_0239	40	3.94238	3.09225	3.96678	3.3166	0.021473	0.313059	0.052389	0.003874	0.20788	0.313441	1.89004	0.192432	1.65237	1.87522	0.752287	0.001822	0.001352	0	0.561301	1.1535	1.10138	0.913056	0.26901	0.44267	0.093928	0	0	0.513586	3.5795	-0.961321	0.422498
YPK_1328	40	1.89074	1.28798	0.958516	1.17538	0.707407	1.05436	0.003767	0.048126	0.920594	3.44453	0	0.088738	0	0	0	0.228678	0	0.650651	0	0.297044	0	0.117222	0.545313	0	3.29101	0	0.417992	0.513715	1.32815	-0.960961	0.42283
YPK_3168	40	2.07579	0.627409	0.727936	1.00305	0.299272	0.037661	0.067372	0	0	0.141796	0	0.190842	0.759106	0	0.863368	0.102678	0	0	0.193538	0	0.030607	2.76038	0.350172	4.82756	1.19214	0	0	0.513761	1.10855	-0.960832	0.422949
YPK_4236	40	0.616835	0.379842	1.86609	1.99508	0.038004	0.032359	0.025192	0	0.232811	0.030818	4.39689	1.52836	0	1.25749	0.053526	0.382715	0.416532	0.099123	0.03439	0.730698	0.480041	0.02865	0.041121	0.352998	1.22516	0.418981	0.0299336	0.5146	1.21446	-0.958477	0.425122
YPK_2111	40	2.34666	2.01541	0.925001	0.63937	0.062713	0.425288	0.180164	0.25516	0.714304	0.157981	4.09319	0.363662	0.025687	0.04582	0	0.000754	0	0	0.390792	0.181163	0	0.618969	2.7989	0	1.52305	0	0	0.514678	1.48161	-0.958259	0.425323
YPK_3499	40	12.1677	8.43479	10.8949	12.3922	0.762613	0.207375	0.268445	0.556213	1.16577	1.85659	0.270417	0.402205	0.310711	0.017366	0.610767	0.266328	0.180014	0.030744	0.067371	0.834158	0.305917	0.022828	0.48474	0.576813	1.171	0.711604	0.765544	0.515023	10.9724	-0.95729	0.426217
YPK_0011	40	0.619517	0.610934	1.11402	1.99647	0	0	0	1.45234	0	0	0.003125	0	0	0	0	0	0	1.49885	0	0.910046	2.52922	0	0.00257	0.234534	5.22342	0	0	0.515396	1.08524	-0.956246	0.42718
YPK_0985	40	4.60481	3.5048	6.55812	4.503	2.10507	0.2906	0.031354	0.258682	0.41187	1.23911	1.46661	0.155288	0	0.206698	0.153115	0.631294	0.121909	0.004955	0	1.9204	0.74644	0.02897	1.04021	0.58445	0.22851	0.011925	0.217502	0.515433	4.79268	-0.956144	0.427274
YPK_0997	40	10.2287	10.8512	13.375	12.4766	0.452252	0.226359	0.080767	0.294931	0.846118	1.20497	0.555487	0.286056	0.030414	0.040497	0.351856	2.33913	0.116387	0.057235	0.430967	0.301988	0.537081	0.707462	1.68521	0.348239	0.250269	0.0793	0.637761	0.515684	11.7329	-0.955441	0.427922
YPK_2750	40	2.00874	2.18223	0.679675	1.8349	0.751432	0.137043	0	0.712742	0.020338	0.054714	0.092714	1.41494	0.159535	0	0	0.000372	0	0	0	1.03256	0.69091	0.468903	5.53726	0.672887	0.124988	0	0	0.516145	1.67639	-0.954151	0.429113
YPK_3676	40	3.30946	2.05811	3.4949	3.16037	0.509616	0.044983	0.320256	0	0.135789	0.378797	0.240199	0.573842	0.159724	0.734152	0.411756	0.002594	0.187222	3.48404	1.04436	0.646624	1.21313	1.48691	0.008113	0.278654	0	0	0.0186434	0.516496	3.00571	-0.953171	0.430017
YPK_3772	40	3.19413	1.8012	10.7769	8.84984	0.71598	0.985255	0.129322	0.289856	0.711983	0.674585	0.404802	3.93818	0.48429	0.048617	0.10835	0.421899	0.23184	0.635466	0.135472	0.477539	0.265691	0.579188	0.126019	0.079866	0.374036	0	0.068921	0.516833	6.15553	-0.95223	0.430885
YPK_4057	40	0.49615	0.23885	3.72011	2.02874	0	0	0	0	2.68231	0	0	0	0	0	0.239748	1.56022	0.20625	2.53181	0.040701	0.456756	2.2015	0.182069	1.38253	0.437838	0	0	0	0.518336	1.62096	-0.94804	0.434751
YPK_3355	40	3.23705	4.14478	0.790943	3.01509	0.140815	0.606594	1.7153	0.135635	0.345727	0.698713	0.640569	1.19011	0.658538	3.60513	0.736478	0.752556	0.000188	0	0.21552	0.014268	0	0.238208	0.088432	0.055554	0.02644	0	0.0570431	0.51834	2.79696	-0.948029	0.43476
YPK_0194	40	4.90518	2.45803	3.83004	2.72241	1.29142	0.092235	0.677254	0.048646	0.00101	0	3.30721	0	1.31473	0	1.35474	0.814767	0.008885	0.011911	0.112184	0.161677	0.328114	0.951356	1.1395	0.31276	0	0	0	0.518626	3.47891	-0.947233	0.435494
YPK_3984	40	3.89679	4.29498	5.05533	5.88028	0.001337	0.56408	0	0.003103	0.609334	0.322694	0.446183	0.641195	0.129874	0.168299	0.175726	0.09323	0.322519	0.490871	2.753	0.061909	0.085612	0.55611	1.61189	0.035175	0.302632	1.70256	0.894675	0.520522	4.78185	-0.941969	0.440351
YPK_2695	40	8.53915	5.87883	3.0525	2.59402	0.528468	0.147456	0.048071	0.346357	0.040449	2.10547	1.91039	0.930105	0.171055	0.465828	0.032433	0.069105	0.157038	0.029889	0.279384	0.199023	0.792839	1.33352	0.398305	0.213772	1.55266	0	0.226845	0.520803	5.01612	-0.941192	0.441068
YPK_2705	40	5.3021	4.67621	2.13555	1.81957	0.634954	0.526568	1.05724	0.746835	0.599365	0.342446	1.01227	0.382915	0.115411	0.72046	0.000414	1.05903	0	0.459125	0.336896	0	0.696731	1.21637	1.13989	0.350786	0.330946	0	0.249878	0.520806	3.48336	-0.941182	0.441077
YPK_0587	40	9.38394	8.35514	25.5059	21.3287	0.14739	0.229898	0.337387	0.568307	0.077704	2.39043	0.222737	2.08708	0.544165	0.392937	0.22322	0.686458	0.721982	0.075731	0.0985	0.089219	0.397649	0.415287	0.871841	0.10007	1.14147	0.118329	0.0584265	0.521575	16.1434	-0.939053	0.443041
YPK_0434	40	1.40531	2.80286	2.78707	2.23206	0.532875	0	0	0	0	0.680747	0.582244	0.110681	0.046637	0	0	0.254884	0.106989	6.75387	0.00018	0	0.874649	0	1.30828	0	0.660457	0.088438	0	0.52178	2.30683	-0.938487	0.443563
YPK_1152	40	2.39761	2.2365	2.30848	1.48364	0.105379	0.045441	0	0.781856	7.90308	0.249137	0.174101	0.042181	1.44206	0.004271	0	0.034292	0.000502	0.126959	0.246069	0	0	0	0.008641	0.73042	0.128953	0	0	0.522754	2.10656	-0.935795	0.446046
YPK_2209	40	1.34631	1.59177	0.978625	2.92479	0.787425	2.50432	0.853607	2.21572	0	1.35165	0.83458	0	0.327664	0.800196	0.792142	0.337321	0.457461	0.362701	0.116808	0.07072	0.095504	0.020548	0.057854	0.016487	0.023903	0	0	0.522896	1.71037	-0.935404	0.446407
YPK_3147	40	2.72749	2.91116	0.971922	1.39881	0	0.132641	0.194888	0.019597	3.66426	0.022518	0.003934	0.296634	0	0	0.001819	0.071932	2.75643	0.068155	3.42729	0.151414	0.864613	0.047154	0.016493	0.126093	0.04822	0	0.133771	0.52382	2.00234	-0.932858	0.448756
YPK_1605	40	1.99265	2.96493	0.481269	0.77354	0.30849	0.151923	0.277805	0.162859	2.98025	4.13284	2.31239	0.624115	0.164126	0.001611	0	0	0.331715	0.380448	0	0.168989	0	0	0.046397	0	0	0	0.0102904	0.524098	1.5531	-0.932091	0.449463
YPK_0610	40	5.18946	3.14777	10.234	8.24512	1.27062	0.316836	0.072112	0.137699	0.100194	0.381544	0.918042	0.000576	0.056328	0.138085	1.43335	0.260835	0.533085	0.021921	0.429103	1.64345	0.339532	0.201593	0.226059	0.066639	0.968494	1.25764	1.28231	0.524176	6.70409	-0.931876	0.449661
YPK_0533	40	1.33827	1.12364	2.89163	1.71573	0	0.165928	7.27582	0.275302	0.177612	0.310448	0.011891	0.668426	0.019581	0	0.317914	0.001327	0.215181	0.000648	0.285564	0.781195	0.849819	0	0.245062	0.133127	0.222308	0	0.108135	0.524578	1.76732	-0.930772	0.45068
YPK_2281	40	1.49381	1.28324	0.731957	0.36602	0.123801	4.82306	0.148229	0	0.496414	0.023717	2.06305	2.65078	0.57185	0.791593	0.399726	0	0	0	0	0	0	0	0	0	0	0	0	0.525749	0.968757	-0.927554	0.453649
YPK_4021	40	8.93607	8.02419	4.08341	6.15943	0.463312	4.90845	0.008187	0.572723	0.060125	0.701104	0.47788	0.307254	1.00096	0.188698	1.08408	0.142698	0.473338	0.019435	0.068512	0.254678	0.154492	0.130645	0.181479	0.055213	0.497988	0.025213	0.323579	0.526089	6.80077	-0.926622	0.454509
YPK_3652	40	2.05701	1.78131	2.52431	1.68092	0.681248	0.494875	0.200812	0.762832	0.034906	2.60097	0.353602	0.154804	1.18936	0.031284	0.0007	0.000414	0.231167	0.248299	0.086794	0.136836	0.889334	1.62016	0.132695	0	0.685845	0	1.56561	0.526198	2.01089	-0.926323	0.454785
YPK_0103	40	3.28532	1.70026	1.8862	1.34339	2.64886	2.04745	1.29713	3.53048	0.004145	0.523237	0	0.274219	0.122551	0.014046	0	0	0.727729	0.000994	0	0.014783	0.34046	0.127655	0	0	0	0.048534	0.3835	0.526338	2.05379	-0.925937	0.45514
YPK_4120	40	0.799204	0.681136	4.38906	1.72905	0.066813	0.123834	0.010532	0.096338	0.027883	0.092802	0.630506	0	0	0.002337	0.000604	0.507323	0.113152	0.101516	2.03307	3.25096	0.008878	0.59764	0.733975	0.10788	2.61737	0.98557	0	0.526477	1.89961	-0.925557	0.455492
YPK_0561	40	10.6149	13.6082	10.4123	7.29294	0.534442	0.580723	0.265934	0.660958	0.869332	1.00471	0.779292	0.735096	0.224448	0.244764	0.315633	0.424955	0.461126	0.021486	0.171948	0.473071	1.94162	0.31112	0.240808	0.285527	0.114523	0.149994	1.30944	0.526998	10.4821	-0.924132	0.456806
YPK_1756	40	4.41708	2.83899	0.246667	0.67657	0.057495	0.188097	0.010407	1.66531	0.434701	0.169877	0.125052	0.017254	0.225656	0.363412	0	6.16871	0	0	0.134148	0.11984	0.027226	0	0	0	0	0.046115	2.36914	0.527063	2.04483	-0.923954	0.45697
YPK_2701	40	0.616835	1.15461	3.00827	5.0816	0.356818	1.11638	3.9634	0.153706	0.030105	0.070968	0.505855	0.065992	0.075101	0.009653	1.61345	0.136815	1.33774	0.358959	0.0125	0.153046	0.454861	0.049036	0.219972	0.192278	0.81938	0.416798	0.0161406	0.527346	2.46533	-0.923179	0.457685
YPK_0174	40	8.4131	6.53105	4.91189	7.71455	0.856823	2.39899	0.006157	0.057633	0.158038	0.68897	0.212467	1.27833	0.117114	0.302292	0	0.435247	0.062175	0.104069	0.000204	1.773	1.0608	0.862971	0.805241	0.281437	0.361197	0	0.314913	0.527742	6.89265	-0.922095	0.458685
YPK_0941	40	0.809932	0.670141	0.479928	0.30647	0.001608	0.048261	0.932883	0.711791	0.09171	2.20092	0.125321	4.77813	0.345694	0.038014	0	0	0	1.17449	0.090887	0	0	0	0	0	1.60074	0	0	0.527846	0.566618	-0.921812	0.458946
YPK_1252	40	1.62523	3.13655	2.00149	1.86645	0.096962	0.550617	0.152179	0.580239	0.716785	1.11514	0	0.294983	0.248811	0.112691	0.453563	0.001394	0.003764	0.151428	0.562863	0.139189	0.779555	0.367527	0.031595	0.024474	0	0	5.75854	0.527926	2.15743	-0.921593	0.459148
YPK_0317	40	4.12207	3.55616	5.49906	4.57768	0.066033	0.056695	0.008325	0.236492	0.255881	0.297569	0.068702	0.308131	0.170686	0.052383	0.037453	0.072322	0.022838	6.93926	0.235499	0.021327	0.468722	0.498543	1.10781	0.745395	0.137174	0	0.360241	0.529021	4.43874	-0.918603	0.461906
YPK_2591	40	5.62125	5.08207	0.718551	1.13813	0.32181	0.057997	0.065076	0.448265	0.06607	0.381435	4.07277	1.12376	0.058318	1.0348	0	0.26537	0.000807	0.174806	0.424925	0.013083	0.053939	0.041208	0.567668	0.03345	0.787722	0.519888	1.65811	0.529186	3.14	-0.918153	0.462322
YPK_1634	40	13.4711	15.1318	3.35682	6.30796	0.411943	0.957481	0.737172	1.11948	0.379541	0.229911	0.47378	0.082965	1.27713	0.077232	0.11876	1.30543	0.048572	0.157306	0.201034	0.018887	1.14844	0.997078	0.130467	0.55783	0.848287	0.010431	0.884131	0.529273	9.56692	-0.917916	0.46254
YPK_1400	40	4.30712	3.98194	6.30207	5.26496	0.48803	0.202167	1.1704	0.099574	0.235977	0.082312	1.14994	1.27751	0.126758	0.734919	1.08646	1.9745	9.2e-05	0.213193	1.53916	0.258974	0.082789	0.15813	0.466503	0.000241	0.659464	0.120818	0.0491533	0.529437	4.96402	-0.917469	0.462953
YPK_0752	40	23.4532	23.2178	22.141	24.3786	0.633487	0.36202	0.754334	0.561945	0.548755	0.398195	1.81271	0.658073	0.151285	1.38796	0.094697	0.636612	0.234609	0.092716	0.021285	0.49814	0.789482	0.450873	0.358405	0.532174	0.426562	0.010444	0.769171	0.529736	23.2976	-0.916654	0.463705
YPK_3206	40	10.8778	15.1665	1.14888	2.08453	0.027178	1.23874	0.49265	0.585028	0.28509	0.418634	0.044929	0	0.088491	0.157259	0.004617	1.10771	2.53974	0.001632	0.18634	0.057946	0.126642	0.478146	0.340686	0	3.95255	0.052338	0	0.529841	7.31942	-0.916367	0.463969
YPK_1844	40	0.726793	0.882879	1.66634	2.83027	0.025087	0.381052	0.6022	0.164596	1.63862	1.09251	0	0.05959	0.881006	0.072136	0	0.169017	0.000348	0	0	0.643698	0.002169	4.25648	0.059786	0	0.128698	0	2.0158	0.530121	1.52657	-0.915605	0.464672
YPK_3425	40	0.177005	0.299051	2.93855	2.50424	2.35448	0	0	0	0.013988	0.649775	0	2.92403	0	0	0.002106	0.010179	2.44401	0.003615	0	0.032377	0.061288	1.61837	0.406443	0	0.521088	0.285156	0.872504	0.530409	1.47971	-0.914823	0.465394
YPK_3053	40	9.64141	7.73567	10.7863	9.45711	1.42333	0.917119	0.067287	1.55432	0.424755	0.742991	0.666942	1.02157	0.147228	0.11773	0.24716	1.03223	0.352565	0.152486	0.145812	0.298675	1.32105	0.48434	0.301731	0.133642	0.225262	0.064396	0.36003	0.53055	9.40513	-0.914438	0.465749
YPK_0039	40	3.72783	5.30563	4.40515	3.05266	0.34971	0.188071	0	0.364089	2.11409	0.10855	0.56589	1.74045	0.399317	0.379313	0.001405	0.094634	1.02124	0.012342	2.44277	0.455327	1.71949	0.132042	0	0.031592	0.030131	0.055787	0	0.530706	4.12282	-0.914014	0.46614
YPK_3332	40	1.26317	1.86849	5.88649	4.85372	0.765017	0.268626	0.066632	2.20086	0	1.21036	1.61095	0.080587	0.344248	0.011929	0.007358	1.04213	0.941442	0.018366	0.092667	0.760244	0.543884	1.07265	0.344394	0.030851	0.668592	0.013206	0.112213	0.530748	3.46797	-0.913901	0.466244
YPK_0426	40	2.64971	1.83799	4.09413	4.41628	0.000983	1.01726	0	0.766785	0.065877	0.05095	0.397737	0.318815	0	3.10205	0.781998	0.221291	0.104432	0.383725	1.26304	1.21885	0.740245	1.11384	0.107398	0.059765	0	0.493039	0	0.530786	3.24953	-0.913797	0.466341
YPK_3698	40	4.54581	3.60715	2.35674	2.35886	0.000573	0.357307	0	2.30111	0.644888	0.434851	0.879441	1.26036	1.057	0	0	0.184793	0.052926	0	0.569069	2.34999	0.035136	0.416947	1.6651	0	0	0	0	0.530847	3.21714	-0.913631	0.466493
YPK_0589	40	1.10762	1.3359	7.20428	5.47242	2.01534	0.016519	0.289347	0.103982	0.970157	0.858722	0.385772	0	0	0.020261	0.067605	0.29828	0.480284	0.263607	0.020947	0.408205	0.599066	1.80847	0.816116	1.29133	1.16449	0.116767	0.224661	0.531302	3.78006	-0.912397	0.467632
YPK_2935	40	1.2149	1.45101	1.11671	1.20962	1.60798	0.783821	2.61666	0	1.97788	0	0.159167	0	2.35204	0.131674	0	0.011242	0.590265	0.00056	0.04804	0.660728	0	0.187819	0	0.267505	0.370075	0.149386	0.340991	0.532862	1.24806	-0.908166	0.471535
YPK_0395	40	0.970845	1.34724	2.30044	1.95895	0.037561	0.53626	0	0.026872	0.071409	0.257186	0.403777	1.2631	2.04617	0.044908	0.605187	0.045394	0.309262	0.218948	0.210315	0.000842	0.853998	0.172843	1.61763	0.086153	0	0	3.45343	0.533097	1.64437	-0.907529	0.472123
YPK_3497	40	1.61986	2.79153	2.55515	4.74858	0.000804	0.149919	0.35133	0.104883	0.202526	0.801761	0.145639	0.384082	0.17803	0.623968	0.348364	0.011011	0.850782	2.09962	0	1.2935	2.95029	0.003395	0.090164	1.51998	0.017045	0.031251	0.110001	0.533407	2.92878	-0.906692	0.472894
YPK_1212	40	9.75404	9.34414	9.83987	7.60853	0.417649	0.669238	0.332816	0.505254	0.254728	1.49853	0.492287	1.08084	0.421749	0.063386	0.098725	0.315021	0.174913	0.344276	0.047539	0.407996	0.383675	0.740336	0.740982	1.45748	0.806931	0.657946	0.357709	0.533478	9.13664	-0.906498	0.473074
YPK_1930	40	4.5619	4.4613	1.5095	2.38687	0.993204	0.036826	0.990779	0.396834	1.43448	0.500105	0.638761	0.041478	0.086449	0.520693	0	0.123358	0.058261	0.322909	0.116913	0.086657	0.081022	0.722168	2.47156	0.487509	2.16116	0	0	0.533527	3.22989	-0.906366	0.473195
YPK_3946	40	17.2338	14.0808	12.3199	5.2995	0.561709	0.530934	0.415732	0.38968	0.110481	0.949542	0.470372	0.439603	0.350557	0.918042	0.370508	0.125572	0.121874	1.33793	0.020429	0.021545	0.521883	2.06164	0.81904	0.908695	0.020596	0.808359	0	0.533684	12.2335	-0.905943	0.473586
YPK_3776	40	4.69331	5.90842	10.2166	8.3856	0.017482	0.199708	1.3871	0.409585	0.352668	0.262311	1.5684	1.33536	0.134275	0.658324	0.005624	0.269686	0.264154	0.599368	0.041173	1.05571	0.752614	1.10242	0.986922	0.253013	0.372074	0.022026	0.225142	0.533702	7.30098	-0.905895	0.47363
YPK_0389	40	11.4141	11.9197	9.90153	8.78902	0.298829	1.43795	0.432459	0.419727	2.04556	0.6073	1.18433	1.04409	1.21596	0.35317	0.022497	0.130888	0.499689	0.405623	0.003089	0.031818	0.512357	0.230476	0.36288	0.396751	0.599194	0	0.0426714	0.533796	10.5061	-0.90564	0.473865
YPK_4140	40	0.399602	0.931095	2.21196	2.76829	0	0	0	0	5.2016	0.764381	2.20371	0.097422	0.00278	2.40083	0.097506	0	0	0	0	0.074118	1.05451	0.125485	0.128733	0.03988	0	0	0.0903193	0.533968	1.57774	-0.905173	0.474296
YPK_4083	40	0.75093	1.11375	13.6257	7.54586	0.001734	0.657867	1.27087	0	0.303341	0.550737	0	1.41551	0	0.035739	0.158614	0.659347	0.065546	0.100531	1.2608	0.616199	0.330723	1.91837	1.53538	1.00545	0.25615	0.028612	0.109956	0.533977	5.75905	-0.905149	0.474318
YPK_1216	40	0.748248	0.961924	0.815073	1.27601	1.99292	0.22452	0	4.08111	0	0.430787	2.04578	0.665753	0.080727	0	0.001085	0	0.615113	0.262208	0	0	0.050517	0	0.751452	0	0	1.0844	0	0.53419	0.950314	-0.904576	0.474847
YPK_1545	40	3.44087	4.80887	0.770834	1.65978	0.107115	1.49566	0.022956	0.044938	0.069439	1.36267	0.156384	0.336135	0.811966	0	0	0.000904	0.438548	1.3725	1.15904	0.0987	0.273711	0.294069	1.79489	0.100917	0	0	2.34786	0.534279	2.67009	-0.904336	0.475068
YPK_2885	40	0.461286	0.214341	2.157	2.20315	1.2959	0.109979	2.12922	0.227607	0	1.62746	0.694594	0.143888	0.748723	0	0.076222	0	0.25662	0.013327	0	0.036802	0.64091	0.066527	0.332819	0.30411	0.627374	2.94428	0.0289131	0.535012	1.25894	-0.902356	0.476895
YPK_0823	40	1.30072	1.43018	5.14917	4.74174	0.001001	0.101024	0.001991	0.138444	1.87688	2.47509	0.49113	2.18561	0.254285	0.728072	0.361698	0.542304	0.031912	0.042598	0.329006	1.08285	0.177376	0.484385	0.457421	0.350034	0.035694	0.036653	0.123259	0.535162	3.15545	-0.901953	0.477266
YPK_3272	40	3.73051	3.52229	5.63848	5.73873	0.218542	1.12606	0.031066	0.105072	0.127431	0.108341	0.13439	0.00412	6.74096	0.094925	0.028218	0.423195	0.045368	0.576645	0.03948	0.577548	0.424705	0.259244	0.079969	0.130018	0.228458	0.067001	0.744689	0.535454	4.65751	-0.901166	0.477993
YPK_0176	40	0.606108	2.03742	4.61964	2.86533	0	0.059003	3.13518	0	0.006128	0	0.249196	0	0.163252	0.227405	0.001722	0.369946	1.85469	0.003247	0.018124	1.17	1.41304	0.001536	3.44126	0.089459	0	0.103967	0.0100058	0.535529	2.53213	-0.900963	0.47818
YPK_1005	40	2.15356	3.15984	3.99225	4.23772	0.997226	0.264922	0	0.62315	1.93266	0.502337	0.72728	0.106215	0.190456	0.481705	0.26813	0.066276	1.70004	0.051968	0.087909	0.009762	0.301332	0.167062	1.27472	0.97228	0.394177	1.11647	0.0815486	0.535549	3.38584	-0.90091	0.478229
YPK_3923	40	6.53041	7.33132	8.5891	7.36992	0.432363	0.155881	0.046994	0.373094	0.353551	1.2007	1.33664	0.20811	0.042544	0.128349	0.004425	0.000668	1.78994	0.002037	0.281061	1.81055	0.925474	0.567412	0.337784	1.53824	0.381915	0	0.417478	0.536314	7.45519	-0.898851	0.480128
YPK_0897	40	8.03763	7.84756	7.37454	6.18361	0.980457	0.12965	0.038665	2.33487	0.405234	0.967183	1.38978	0.207828	0.099116	0.220944	0.410171	0.441897	0.047412	0.46403	0.195527	1.42228	0.488965	0.359586	0.151748	0.076748	0.040659	1.40161	0.0624538	0.536383	7.36083	-0.898664	0.480301
YPK_3973	40	2.65776	3.618	1.71326	2.06507	0.350365	2.3344	0.300855	1.05631	1.45329	1.25729	1.77207	0.707518	1.15256	0.520159	0	0	0	0	0.336825	0.762023	0	0.002131	0	0	0.143724	0.060918	0.138426	0.536907	2.51352	-0.897256	0.4816
YPK_0050	40	10.8268	8.74495	0.857972	1.68752	0.593992	1.19502	0.372497	2.159	0.48276	1.88926	0.624018	0.653896	0.585914	1.18981	0	0	0.659973	0.001457	0	0.050008	0.813099	0	0.440587	0.057902	0.603945	0	0	0.537963	5.52931	-0.894422	0.484214
YPK_4044	40	13.7286	17.2154	7.91479	4.34018	0.387806	0.930316	0.078475	1.00648	0.537174	0.467948	0.371422	0.228466	0.599541	0.190796	0.239668	0.000793	0.437884	0.150724	0.411997	0.07625	1.89827	2.88106	0.50565	0.271321	0.495641	0	0.210249	0.538171	10.7997	-0.893864	0.484729
YPK_4045	40	12.975	11.0768	11.8668	14.683	0.311662	0.21492	0.522949	0.830227	0.459603	2.13449	0.802823	0.588633	0.259269	0.248237	0.241787	0.663464	0.504485	0.459723	1.36934	0.418102	0.693657	0.198554	0.348346	0.20871	0.616017	0.090465	0.213885	0.539102	12.6504	-0.891369	0.48703
YPK_0382	40	3.84047	3.39555	1.24674	0.66863	0.119707	0.151588	3.25505	0.051032	0.127006	0.056537	0.302422	0.00374	0.433749	0.009378	0.001418	0	0.652898	0.049121	0	0.881025	0.229544	0	0.958602	0	0	5.11793	0	0.539163	2.28785	-0.891207	0.48718
YPK_3620	40	3.59642	2.8815	2.20124	1.07684	0.419704	0.168812	0.06697	0.199224	0.07986	0.989599	0.271585	0.550266	0.066024	0.222677	0.167451	0.018846	0.591244	0.000284	0	0	1.06041	5.00633	0.166664	0.698785	1.5273	0	0.130883	0.539257	2.439	-0.890954	0.487413
YPK_2562	40	2.09992	1.72964	5.20146	3.08488	0.873231	0.453871	0.127336	0	1.84407	0.017596	0.737159	0.00944	1.50998	3.34148	0.004078	0.106085	0.214493	0.054784	0.098895	0.079922	0.026867	0.466585	0	1.34962	0.081501	0.61192	0.400084	0.539522	3.02897	-0.890248	0.488065
YPK_1382	40	1.70568	1.68526	5.95486	9.26603	0.121403	0.023404	0.282789	0	0.10887	0.491774	0	0	0.512228	2.59241	0.946001	0.097163	0.356315	0.228142	0.007662	1.93008	0.239844	0.097126	2.62549	0.086412	0.904407	0.399837	0.35929	0.539593	4.65296	-0.890056	0.488242
YPK_0551	40	1.03521	0.959085	0.29895	0.44064	0.435288	0.833106	0.434046	3.53252	0.03468	0.070789	0	0	0.337356	0	0	0	0	1.41725	0	0	4.02648	0.009985	1.02984	0	0	0	0.262028	0.540147	0.683472	-0.888576	0.489607
YPK_2220	40	6.36413	5.36665	3.05653	3.20606	0.155526	0.170669	0.611116	0.296555	0.326218	0.207215	0.48868	0.613555	0.029904	0.022548	0.269819	0.387306	4.85182	0.038641	0.028869	0.841793	0.197233	0.669314	0.674123	1.06113	0.112465	0	0.391917	0.541148	4.49834	-0.885904	0.492072
YPK_0025	40	4.46803	2.92776	1.7146	0.58622	0.164688	0.074455	0.242429	0.004557	0.454126	0.851617	0.333139	0.018589	0	4.41416	0	0	0.000676	0	0	5.88813	0	0	0	0	0	0	0	0.541155	2.42415	-0.885886	0.492089
YPK_2654	40	0.472013	0.846782	3.68928	2.8205	0	1.07832	0	0.199518	0.217689	0	0	0.370642	0	0	0.577424	0.157189	0.071541	0.30015	0.045661	0.968598	0	1.41924	0.68083	0.430105	0	5.8846	0.0482751	0.541295	1.95714	-0.885514	0.492432
YPK_3269	40	2.49952	2.0251	4.90787	6.91979	1.63399	0.000665	0	0.830678	0.124317	0.312139	6.05668	0.260691	0.249882	0	0.010446	0	0.090159	0.101226	0.080703	0.695624	0.971925	0.261174	0.372354	0.243343	0.098189	0	0.0652448	0.541714	4.08807	-0.884397	0.493463
YPK_0478	40	15.8795	15.975	13.8254	16.9297	0.189209	1.28871	0.385383	0.895439	0.553133	2.72614	0.721188	0.828218	0.383038	0.546568	0.114508	0.033425	0.120522	0.333215	0.148791	0.701775	0.734507	0.114543	0.181574	0.328146	0.262171	0.40576	0.46394	0.541735	15.6524	-0.884341	0.493514
YPK_0111	40	2.29302	3.0149	2.10739	2.1219	0.59466	1.3068	1.04811	0.494785	0.430293	0.013978	0.171568	1.69991	0.05881	0.151036	0.252925	0.664349	0.012409	0.324109	0.012847	1.92773	0.238696	0.046284	1.25175	0.121401	1.02189	0	0.624059	0.542104	2.3843	-0.883358	0.49442
YPK_0107	40	7.26793	7.82622	13.9608	8.85246	0.14855	0.976889	0.44684	0.472426	0.359917	1.23456	0.39217	1.78561	0.102694	0.812539	0.230721	0.080546	0.032449	0.309348	0.121671	1.31948	1.74312	0.353503	0.1422	0.801863	0.40385	0.043299	0.155431	0.54216	9.47686	-0.883209	0.494558
YPK_0619	40	4.14084	1.69263	0.388769	0.43531	0.016984	0.000803	0.741443	3.06722	0.656534	0.493784	0.022553	0	2.79009	0	0	1.19867	0.258382	0	1.34765	0	1.65006	0.23234	0	0	0	0	0	0.542457	1.66439	-0.882418	0.495288
YPK_4182	40	4.07916	3.54157	2.8608	3.89044	0.034481	1.03817	0.35363	0.258011	0.231259	0.037019	0.569665	0.748401	0.225108	0.993539	0.5367	0.757241	0.948276	0.12582	0	2.13047	1.96859	0.297637	0.323568	0.291594	0.050123	0	0.560189	0.542587	3.59299	-0.882075	0.495605
YPK_0342	40	3.61787	2.878	7.07157	4.42377	0.66272	0.73515	0.030065	1.6765	0.608404	1.33815	0.128662	0.345437	0.037774	0.30427	0.812864	0.15653	1.40276	0.530834	0.091176	0.062092	1.85824	0.127563	0.691403	0.529519	0.12032	0	0.230396	0.542645	4.4978	-0.88192	0.495747
YPK_3092	40	1.45627	1.58441	2.99486	6.3011	0.719026	0.621353	0.064466	0.731017	1.56929	0.21721	2.36841	0.234729	0	0.172842	0.120126	0.214781	0.108438	2.56715	0	0	0.243091	0.104214	1.69995	0.158288	0.16447	0.245608	0.158847	0.542753	3.08416	-0.881634	0.496012
YPK_3476	40	4.5914	5.16678	2.96269	1.51799	2.24879	1.1792	0.048791	0.617274	2.32637	0.536944	0.108979	0.163272	0.281799	0.389815	1.27726	0.050002	0	2.17866	0.188687	0	0	0.723226	0	0	0.075139	0	0.0996647	0.543212	3.55971	-0.880414	0.497137
YPK_0485	40	5.54347	5.88599	3.51366	6.15937	0.338307	0.398621	0.050338	0.469247	0.108534	0.546907	1.86786	0.514419	0.676572	0.406022	0.052327	0.086038	0.057318	0.3774	0.353157	2.57421	0.467465	2.13031	0.190222	0.328805	0.150135	0.034581	0.317505	0.543317	5.27562	-0.880134	0.497395
YPK_0256	40	3.1995	4.0165	0.927682	1.18379	0.220214	1.11851	0.980835	0.763102	0.768055	2.89577	3.66012	0.149958	0.547458	0.529202	0	0	0	0	0	0	0	0	0.3985	0	0	0.494007	0	0.544597	2.33187	-0.876739	0.500527
YPK_0918	40	3.02249	5.62603	1.32584	0.95362	0.333938	0.072092	0.159372	4.07327	0.859318	0.258416	2.2249	2.89796	0.074073	0.592885	0.211344	0.048618	0	0	0.20231	0	0.067595	0.104518	0	0.314035	0	0	0.033399	0.544698	2.73199	-0.876473	0.500773
YPK_0096	40	8.33264	6.40174	10.4887	7.58251	0.359793	1.03561	0.191531	1.11072	0.066114	0.389477	0.63835	0.111088	0.061054	0.097742	0.31603	0.800866	0.292736	1.35954	0	1.7264	1.22865	0.995335	0.640736	0.320477	0.368134	0	0.423836	0.544966	8.2014	-0.875761	0.501429
YPK_3145	40	5.28601	5.20873	5.12638	3.90491	0.245639	0.75835	2.50025	1.74704	0.948741	0.15192	0.28143	0.753015	0.237538	1.20496	0	0.014194	0.112214	0.00451	0.240394	0.106361	0.394616	1.01197	1.15882	0.437073	0.231788	0.00443	0.00203846	0.545535	4.88151	-0.874257	0.502816
YPK_3079	40	2.98763	1.82071	1.7508	1.84906	0.120313	0.153382	0.008885	0.901985	0.000414	0.191591	0.053465	0.55799	0.825982	1.36156	0	0.060692	0	0.818436	0	2.54597	0	1.57034	0.4839	0.135193	1.93876	0.785156	0.0456448	0.546072	2.10205	-0.872837	0.504127
YPK_2993	40	1.34631	1.81817	2.64899	3.84821	0.062878	1.73029	0	0.084129	0	0.037341	0.246703	3.52225	0.642776	0.211043	2.13793	0.011139	0.000219	0.197452	0.1005	1.18593	0.537632	0.212538	0.109261	0.969791	0.586416	0	0	0.547227	2.41542	-0.869788	0.506939
YPK_3170	40	6.45263	3.15893	3.26834	2.64489	0.006459	1.46095	0.879367	1.16946	0.037796	0.11191	0.47311	0.04537	0	2.15066	0.550643	0.125543	0.104702	0.088717	0.032214	3.93832	0.053386	0.049322	0.362533	0.028788	0.092741	0.243791	0.582848	0.547332	3.8812	-0.869513	0.507193
YPK_3419	40	6.47409	6.47963	1.60602	1.85403	0.346003	0.176763	0.0047	0.168365	0.543258	0.355891	0.149937	0.401774	0.004594	0.252844	0	8.38135	0	0.175486	1.33425	0.22491	0	0	0	0.06981	0	0	0	0.547389	4.10344	-0.869363	0.507332
YPK_3408	40	2.07042	2.2242	13.6914	12.9456	0.32395	0.532642	0	0.623893	0	1.88413	0.889051	1.02038	0.494597	1.1482	0.238748	0.142793	0.341509	0.473177	0.052548	0.361093	0.4702	0.472708	1.55741	0.928551	0.302971	0.016453	0.34697	0.548782	7.7329	-0.865696	0.510715
YPK_3664	40	5.1546	5.35509	4.99233	4.83813	0.032088	0.1607	0.003643	0.010123	0.563199	0.858191	0.191046	0.318111	0.150808	0.097223	1.69179	2.26569	0.169852	0.099764	0.500126	0.262327	2.76308	0.428079	0.696308	0.350144	0.63323	0.230998	0.152733	0.549098	5.08503	-0.864864	0.511482
YPK_3374	40	3.65274	4.65241	3.10345	0.75237	0.248154	0.601541	0	0.683571	0.36027	1.37881	0.746679	2.5011	0.364696	0.249823	0.108233	0.169829	0.298221	0.001208	2.31712	0.470659	0	0.003894	0	1.51456	0.006526	0	0.60643	0.549188	3.04024	-0.864629	0.511699
YPK_4179	40	8.22805	8.30251	3.66515	3.87971	0.087372	0.86502	0.187985	0.962821	0.218315	1.30219	0.367373	1.60823	0.061729	0.233383	0.139398	0.808081	0.23695	1.94831	1.57078	1.15668	0.373445	0.274281	0.017182	0	0.198206	0	0.013751	0.549195	6.01885	-0.864609	0.511717
YPK_3275	40	1.81028	0.941671	7.07291	4.27129	0.035251	0.042725	0	0.007382	0.133353	1.20579	0.154047	1.03841	1.44447	0.02198	0.070611	8.5e-05	0.352135	0.040731	0.063584	0.414135	0.564148	1.03018	0.873949	4.74922	0.00689	0	0.387202	0.549403	3.52404	-0.864062	0.512222
YPK_1125	40	2.25279	1.79406	8.30356	8.51066	0.44919	0.092662	0.283375	0.239523	0.158815	0.148764	5.03971	0.237635	0.017313	0.909649	0.154037	0.564249	2.26399	0.175652	0.350502	0.191512	0.459864	0.414718	0.216896	0.039661	0.068451	0.161703	0.0091685	0.549871	5.21527	-0.862834	0.513355
YPK_0595	40	4.89982	4.17989	4.57272	2.56597	0.50528	0.890259	0	0.214667	2.07786	0.817745	0.24339	0.990011	0.036227	0.319965	0.01991	0.088298	0.177456	0.435673	0.106682	0	0.050242	0.000573	1.04711	4.066	0.075995	0.495368	0	0.550379	4.0546	-0.861503	0.514583
YPK_3157	40	2.06774	3.64251	1.70254	1.71284	0.493169	0.231674	0.002818	0.015387	0.014968	1.81057	0.515101	0.651457	0	0.062069	0.000519	0.051712	1.47669	0.000734	0	3.96184	0.675626	0.260999	0	2.34994	0.110267	0	0	0.551545	2.28141	-0.858448	0.5174
YPK_2770	40	1.68423	1.98514	1.35533	0.50545	0.116763	0.938711	0.264095	0.097852	1.25178	0.067223	0.27499	2.0078	0.713235	1.01779	0	0.201899	0.238545	0.189502	0.025524	0.772599	0.692334	0	2.6934	0.241013	0.88808	0	0	0.551875	1.38254	-0.857586	0.518196
YPK_0542	40	1.20417	1.47458	4.44269	6.54788	1.22971	0.089785	0.465086	0.090361	0	0.042867	0.222638	0.00123	0	0.292609	0.264224	2.87892	0.32712	0.000422	3.49964	0.132168	0.022971	1.04852	0.225139	1.57884	0.255857	0	0.0389149	0.552479	3.41733	-0.856008	0.519652
YPK_1778	40	0.702656	1.1479	2.71066	3.03836	1.1751	0.101791	0	0.001812	0	0.605735	0.52544	2.13358	0.040589	0	0.148374	0.202793	2.99776	1.00653	0.000925	0.052281	0.160636	0.012543	0.236266	1.88397	0.316463	0	1.12717	0.553468	1.89989	-0.853428	0.522032
YPK_2866	40	2.20183	2.1038	0.546957	2.03179	0.717474	2.66706	0.109975	0.801379	0.288434	0.156908	0.09617	1.61601	0.310049	0.087789	0.003232	0	0.628218	0	0	1.70538	0.039281	0.017315	0.042903	2.33454	0	1.10804	0	0.553485	1.7211	-0.853384	0.522073
YPK_0089	40	0.421057	0.519571	2.13421	3.40475	0	0.055306	3.12301	0	0.546871	0.139684	0	0	0	0.162413	0.604281	0.36556	0.41222	0.498064	0.8053	0.104005	0.011719	0.082226	0.582072	5.2077	0.04791	0	0	0.554276	1.6199	-0.851324	0.523973
YPK_3882	40	1.48845	1.93973	3.74559	3.05399	0.16012	0.068168	0	0.225294	0.336016	0.228113	0.047232	0.691168	0.027356	0.014775	0.467739	0.527204	5.53613	0.536721	0.316298	1.73599	0.69956	0.021598	0.391203	0.299579	0.403593	0	0.0265947	0.554802	2.55694	-0.849954	0.525237
YPK_3898	40	3.8512	3.86801	1.70924	2.59168	0.19208	0.214655	3.23321	0.396541	0.752843	0.088973	0.186528	0.643497	3.06187	0.577097	0.219789	0	0.000765	0.022667	0	0	0.416911	0.042984	0.343268	2.30709	0.009465	0	0.0559174	0.55505	3.00503	-0.84931	0.525831
YPK_3598	40	1.82369	0.998499	5.85298	3.07096	0.582019	0.170558	0	2.32763	0.665257	0	0.336438	0	1.25209	2.00755	2.20871	0.487558	0.170821	0.978526	8.6e-05	0.65683	0	0.020046	0.435792	0.252468	0.006789	0.221234	0	0.555669	2.93653	-0.847701	0.527315
YPK_3325	40	2.11601	2.03899	1.25076	1.87263	0.094168	0.07507	0.407253	0.139231	0.913853	2.4491	0.80318	0.532956	0.041258	1.11663	0.001414	0.113867	0.373375	0.0005	2.33934	0.083946	0.244239	0.407016	2.64234	0.025072	0	0	0	0.556687	1.8196	-0.845062	0.52975
YPK_0230	40	6.16299	5.83525	0.400834	0.4997	0.6217	0.704552	0.311381	0.955869	0.546175	1.38337	0.235185	0.551536	0.074744	0.236018	0	0.001739	0	0	1.172	1.08283	0	3.91589	0	0.797378	0.230718	0	0	0.557439	3.22469	-0.843115	0.531546
YPK_3993	40	0.898434	0.934593	5.68541	6.6756	0.001449	0.562818	0	0	0	3.54458	0.349232	0.854102	0	0	0.484924	0.334842	0.468459	0.680042	0.226016	0.448902	0.427178	0.972028	1.81159	0.290642	0.763356	0.162308	0.456724	0.558225	3.54851	-0.841081	0.533423
YPK_2446	40	2.61753	3.23523	1.37276	2.07763	0.114934	0.068312	0.664384	0.187672	0.322557	0.005789	0.033039	0.577579	0.100809	2.00151	0.000644	3.10233	0.545157	0.078753	0	0.232563	0.486083	0.30054	0.00864	0	1.3276	0	2.68204	0.558301	2.32579	-0.840884	0.533604
YPK_4152	40	0.691928	1.23172	0.682356	0.72424	1.43048	0.07332	0.181529	0.228067	0.674518	0.125447	0.244841	0.709928	0.220655	0.364523	0	0	0.00085	0	0	0.470659	1.13589	6.74952	0.14868	0.089363	0	0	0	0.558621	0.832561	-0.84006	0.534365
YPK_4145	40	4.71745	3.32743	2.0283	1.48099	0.765548	0.616509	0.134775	0.014568	0.910617	0.133682	1.93428	0.145028	2.95293	0.961299	0	0.564577	0.168803	0.107833	0.108267	2.21896	0.524386	0.591847	0	0	0	0	0	0.558865	2.88854	-0.839427	0.534948
YPK_1776	40	1.08617	1.30397	0.324421	0.27483	0.456834	1.9663	0.023843	4.96145	0.784161	0.057453	0.17126	0.141909	0	0	0	0	0.96274	0.003853	0	0.102354	0.792999	0.399993	2.04297	0	0	0	0	0.559483	0.747348	-0.837833	0.536419
YPK_3049	40	1.33827	2.5444	2.20794	1.54034	0.166412	0.060903	0.364299	0.614318	0.241442	0.708494	0.648141	1.67842	0.681594	0.21964	0.013612	0.004708	0	0	0.742757	0.563986	0.972493	0.001902	2.69805	2.35691	0.152875	0	0	0.560476	1.90773	-0.835275	0.538779
YPK_0811	40	9.42417	8.84023	6.94689	6.49277	0.923683	0.153817	0.022671	0.548056	1.63191	0.77754	0.353232	2.81949	1.16066	0.170379	0.548284	0.004854	0.422951	0.506538	0.314376	0.883583	0.053897	0.000226	0.779077	0.044169	0.565735	0.166077	0.0629146	0.561484	7.92602	-0.832683	0.541169
YPK_4074	40	1.85051	3.67597	6.72302	4.87908	0.865654	0.182918	0.183335	0.807041	1.65175	0.037576	0.624128	0.433314	0.035207	0.037682	0.183807	0.04642	1.56113	0.985649	0.555503	0.157702	0.249768	0.093429	0.888565	0.419505	1.76158	0.884388	0.278583	0.561941	4.28214	-0.83151	0.542252
YPK_1955	40	0.437149	0.310845	0.717211	0.46596	0	0.553624	0	3.0262	2.6507	0	0	0.204269	0.004163	0	0	0	0	0.035723	0.061516	0	0	0	0.022019	0	0	0	6.38778	0.562869	0.482791	-0.829128	0.544449
YPK_2567	40	1.51795	1.42491	1.68779	1.38876	2.02652	0.002739	0.108764	0.248163	0.097867	1.39164	1.13324	0.012732	0	0.080451	0.000524	0	0.770353	0.001852	0	0	0.225453	0	0.042462	0.544579	5.81798	0	0.450668	0.563304	1.50485	-0.828014	0.545477
YPK_0975	40	4.83009	5.6527	4.20674	4.39017	0.141019	1.14348	0.037532	1.14851	1.55936	0.312281	0.244131	0.829951	0.125925	0.458268	0.377591	0.099692	0.129775	0.517249	0.015613	0.133803	0.255209	0.176617	0.661655	4.43072	0.016202	0.106761	0.0377252	0.563438	4.76992	-0.827671	0.545793
YPK_1795	40	0.512242	1.02479	0.695762	1.60151	0.518663	0.953046	0	0	0.084587	0.086812	1.61669	0	0.7729	0.351126	0.849933	0.021493	0.713534	2.59839	0.050441	0.0062	0.107336	2.59925	0.014405	0.04675	1.21839	0	0.352511	0.563585	0.958575	-0.827294	0.546142
YPK_0758	40	0.9923	2.4441	0.890146	1.58511	0.595858	4.68427	0.808413	0.098111	1.4709	1.37743	0	0.109114	1.17078	0.355682	0.019861	0	0.199386	0	0	1.35291	0.464769	0.064727	0	0.017614	0.05416	0	0.130609	0.564113	1.47791	-0.825943	0.547387
YPK_3442	40	1.66277	1.58133	4.02711	5.61298	0.064226	0.947822	0.115645	0	3.74348	0.897184	0.53713	0.403832	0.175145	2.15467	0.002853	0.569119	0.150643	0.769517	0.330166	0.013561	0.117579	0.343131	0.521621	0.684321	0.44727	0	0.0224141	0.56571	3.22105	-0.821866	0.551149
YPK_1639	40	0.174323	0.319083	1.8071	4.22168	0	0	0	0	2.67022	0.56496	0	3.42273	2.92846	0	0.100274	0.26315	0	0.363789	0.084064	0.265747	0.039264	0.111451	0.45547	0.338751	0.384053	0	1.037	0.566495	1.63055	-0.819865	0.552994
YPK_0112	40	6.43923	4.9473	2.52163	1.18112	1.6516	1.5885	0.709564	0.338355	0.173607	0.62181	0.290514	0.530249	0.206664	1.20041	0	0.629682	0	0.397006	0	0	0.109151	3.65717	0.746707	0	0.178602	0	0	0.566504	3.77232	-0.819842	0.553016
YPK_3371	40	0.675837	0.741652	1.36337	1.91189	4.03712	0.283033	0	0.094153	0.053121	0	0	0	0	0.128807	0.081043	0.963397	0.10671	0.115506	0	0.111649	0.247253	3.60248	0.06571	0	0	3.13737	0.010827	0.566877	1.17319	-0.818891	0.553893
YPK_4117	40	0.222597	0.830867	0.178297	0.65124	0	0	0	0.44594	0	0.022542	0	0	0.056076	0	0	0.589449	0	0	1.00387	0.627587	1.53659	0.033766	1.50778	3.45664	0	0	3.76224	0.567064	0.47075	-0.818415	0.554332
YPK_3357	40	4.99637	3.67393	2.74417	1.7846	0.656343	0.268492	0.030452	0.667981	0.251245	1.03678	2.68544	0.841431	0.192691	0.055904	0.011274	0.070715	0.000211	0	0.273687	1.06815	0.753385	0.568363	1.11051	2.47659	0	0.009358	0.0227558	0.567468	3.29977	-0.817389	0.555279
YPK_1334	40	1.16394	1.50037	1.40493	1.19694	0.214832	0.230078	0.446116	0.00164	1.68795	0.062415	0.002544	0.729121	0.029328	0.263174	0	0.003475	0.057403	5.95673	0.685172	0	0	0.824143	0.032132	0.60323	0	1.2303	0	0.567817	1.31654	-0.816502	0.556097
YPK_4231	40	3.86997	3.27794	1.14217	1.39336	0.532388	0.000645	0.743985	0.312734	0.589564	0.276402	0.179928	0.228022	0.128713	1.47514	0.006191	3.11258	3.5329	0.00766	0	0.394277	0.363503	0.064169	0	0.297798	0.609103	0.207556	0	0.567968	2.42086	-0.816119	0.55645
YPK_4213	40	1.17199	1.6946	5.99642	7.74045	1.34571	0	0.070712	0.08144	1.16933	0.216901	0.531636	0.193772	0.17413	0.070466	6.09364	0.231167	0.148091	0.169451	0.161619	0.043397	0.50364	0.541197	0.259677	0.731156	0.167318	0.058317	0.109764	0.568371	4.15086	-0.815095	0.557395
YPK_3495	40	0.871615	0.742582	2.5766	1.83131	0.185279	0.723262	0.667047	0.931534	0.122148	1.1539	0.593755	0	1.281	0.083619	1.0213	1.7338	1.09985	0.877484	0	0	0.053639	0.540258	0.081199	1.66508	0	0.270134	0	0.568882	1.50553	-0.8138	0.55859
YPK_4199	40	18.7196	11.7676	2.42377	1.58957	0.283087	0.834841	0.256702	0.231859	0.603131	0.582525	0.17907	1.81162	0.623265	1.14411	0.281908	0.143915	0.0003	0	0.40419	1.34599	0.886372	0.049793	0.791925	2.25916	0.087187	0	0.286033	0.569	8.62513	-0.8135	0.558866
YPK_2909	40	1.92828	1.69934	1.50413	0.99712	0.150613	3.48966	0.043649	1.70539	1.48176	0.69022	3.07309	0.345894	0.267321	0.568717	0	0	0	0	0	0	0	1.26272	0.030859	0	0	0	0	0.569996	1.53222	-0.810977	0.561194
YPK_0814	40	5.35842	4.74182	1.20786	2.64384	1.0942	0.542297	0.083371	1.07956	0.018714	4.04262	1.2748	0.221137	0.224899	0.134308	1.38679	0	0.950409	0.214707	0	0.854322	0.480672	0.325988	0	0	0.000465	0.198915	0	0.57079	3.48799	-0.808967	0.563048
YPK_0399	40	4.06307	4.33771	15.0279	19.1669	0.290725	0.27408	0.998006	0.07392	0.954597	1.77784	1.76407	0.877454	0.323127	0.299882	0.032527	0.775591	0.263483	0.139761	0.221992	0.615632	0.469083	0.374258	0.701177	0.613055	0.886928	0.074514	0.331188	0.570995	10.6489	-0.808449	0.563526
YPK_4173	40	25.0408	24.1875	12.0022	9.31757	0.456329	0.588692	0.092253	0.462254	0.570371	0.522772	0.124998	0.589536	3.21799	0.325838	0.523044	0.090034	0.105889	0.202329	0.496717	0.619259	0.328784	0.655669	0.765762	0.172005	0.19428	0.064738	1.9747	0.571489	17.637	-0.807203	0.564675
YPK_0188	40	1.53941	1.79984	3.62091	3.86621	0.000846	0.183146	0	0.001653	0	0.118369	3.54734	0.008064	0	0.602423	0	1.27045	0.272272	4.487	0	0.314147	0.01032	0.194107	0.152519	0.643297	1.35104	0	0.00597226	0.572303	2.70659	-0.805149	0.56657
YPK_0314	40	5.07951	5.44106	5.34356	8.62152	0.360747	1.747	0.041298	0.610697	0.253713	0.292157	1.6712	0.301081	0.756158	0.274771	1.56405	0.475645	0.007258	0.657004	0.03753	0.093086	2.56883	0.240735	0.686631	0.085219	0.043814	0.397656	0	0.572447	6.12141	-0.804785	0.566906
YPK_2908	40	3.92093	2.62962	1.25344	2.95423	0.126551	0.664118	0.220279	0.023369	1.40534	0.380158	0.843437	0	0.213108	1.15585	0	2.59593	0.218295	0	0.275192	2.19958	0.165211	0.009921	1.62459	0.880974	0.049404	0.117256	0	0.572546	2.68956	-0.804536	0.567136
YPK_0403	40	6.98901	7.00914	9.24197	7.07727	0.170131	0.903066	0.439011	0.118086	0.337791	0.750531	0.195524	0.624816	0.024927	0.195808	0.20066	3.55006	0.070151	0.03178	0.041826	0.51157	0.943358	0.785762	1.39324	0.957989	0.560776	0.03572	0.335169	0.572946	7.57935	-0.803529	0.568065
YPK_0080	40	7.90354	11.057	24.8731	14.8351	0.873176	0.677876	0.484877	0.447234	1.76122	1.18741	0.386507	0.429877	0.159889	0.344727	0.530222	0.181346	0.540684	0.828534	0.517587	1.23375	0.852285	0.512194	0.184744	0.353009	0.282819	0.246861	0.179595	0.573757	14.6672	-0.801487	0.569949
YPK_0682	40	2.08383	2.41458	2.9171	2.23912	0.34499	0.234675	0	3.37818	0.083766	1.46893	0.040315	0	1.43058	0.019123	0	0	0.000199	0.18059	0	0.789256	1.0364	2.93003	0	0.526479	0	0	0.742528	0.574176	2.41366	-0.800435	0.570919
YPK_0310	40	1.47236	0.903994	1.09123	0.4412	0.160986	0.15816	0.845611	0.014261	0	1.0411	1.72503	0.738519	0	0	0.137706	0.629671	2.74507	0.238228	0	0	0	0	4.57903	0.19558	0	0	0	0.574302	0.977196	-0.800118	0.571212
YPK_4180	40	0.463967	0.829007	2.83801	1.38173	0	0.9823	3.47609	0	3.87163	0.014121	0	1.15108	0	0	0	0.014498	0.087235	0.141144	1.66043	0.335319	0.548725	0.563287	0.053809	0.035817	0.274272	0.000434	0	0.574356	1.37818	-0.799982	0.571338
YPK_0614	40	3.34968	2.40779	8.94704	8.37373	0.179237	1.06638	0.83635	0.210479	0.171116	3.3905	1.62746	0	0.043001	1.80457	0.092671	0.057635	0.066861	0.256053	0.062761	0.397983	0.564894	1.02032	0.644796	0.022125	0.038227	0.092862	0.578344	0.574983	5.76956	-0.798409	0.572789
YPK_3317	40	2.68458	1.71313	6.64258	4.21426	0.634544	0.047708	0.193903	0.753982	0.719387	0.677832	0.303054	2.65911	1.98386	0.046469	0.000532	0.700363	0.809294	0.128508	0	0.094235	0.585624	0.106429	0.043801	0.051791	2.43294	0	0.293999	0.576842	3.81364	-0.793752	0.577084
YPK_2355	40	5.83043	4.70227	3.54718	6.24226	1.20509	0.706367	1.73077	0.652421	4.40841	1.07342	0.192808	0.434806	0.409819	0.240741	0.216798	0.005282	0.100032	0.096365	0.212578	0.134133	0.24194	0.234575	0.110482	0.732425	0.09804	0	0.0385229	0.57721	5.08054	-0.792832	0.577933
YPK_0366	40	0.437149	0.884003	8.03142	5.65916	0.494548	1.95766	2.25123	0.240174	0	0.664738	0.18353	1.01791	0.322088	0.028818	1.13295	0.018637	0.190943	0.09158	0.090766	0.4307	0.333585	0.333079	1.42615	0.721789	0.70975	0.446374	0.195859	0.577515	3.75293	-0.792069	0.578637
YPK_3824	40	0.724111	1.12502	1.21457	2.35981	2.04856	0	0	0.094027	0.300899	0.347524	0.670155	0.714367	0.040263	0	1.07201	0.648063	1.77699	0.63748	0.000826	0.112895	0.771367	0.018014	0.004348	0.716795	0.407461	0	2.90459	0.57768	1.35588	-0.791659	0.579016
YPK_3933	40	2.90181	3.33906	7.00052	4.83562	0.122974	0.932896	0.338694	0.37278	1.41127	0.979496	0.911181	0.818783	0.073256	0.002384	0.408726	0.348536	1.07018	3.013	0.289051	0.081441	1.17246	0.264014	0.259793	0.315687	0.113117	0	0	0.578249	4.51925	-0.790238	0.580326
YPK_4084	40	6.69132	4.67663	9.12534	4.90864	0.197164	1.15019	0.075666	0.295938	0.772798	0.583709	0.77832	0.486845	0.373047	1.56063	0.377874	0.041918	0.504031	0.071083	0.074227	0.05832	0.563439	2.41333	0.282043	1.67464	0.866242	0.103837	0.00778627	0.578829	6.35048	-0.78879	0.581662
YPK_0479	40	4.68795	3.61884	15.1606	8.28004	0.124181	1.071	1.73741	1.03321	0.832899	0.264596	0.521635	0.65622	0.189902	0.923047	0.045711	0.216865	0.331251	0.3861	1.36841	0.248406	0.56313	0.642766	0.668503	0.219152	0.570706	0.063309	0.645089	0.579282	7.93687	-0.787661	0.582703
YPK_0965	40	5.91894	4.21088	0.753407	0.83582	0.694201	0.175356	0	0.241886	0.320427	0.385292	0.536684	0.497178	0.146606	0.257491	0	0.008331	0.440344	2.40041	4.38606	0.974037	1.41394	0	0.11043	0	0.3551	0	0	0.580164	2.92976	-0.785467	0.584728
YPK_3618	40	0.85016	0.507938	2.73747	2.30836	0.001531	0.908795	0	0	0.115037	1.0094	1.55947	6.2361	0	0.003134	0.014854	0.130117	2.82019	0.135142	0.065567	0	0.099733	0.031113	0.133281	0.117087	0	0	0	0.581763	1.60098	-0.781496	0.588391
YPK_0164	40	2.07579	2.24804	2.43316	3.39119	0.831938	0	0.184024	0.054564	5.80885	0.013538	0.213962	0.224347	0.003454	0.000708	0.000363	1.86821	0.158528	0.140486	0.036678	2.52121	1.11246	0	0.102062	0.164641	0	0	0	0.584349	2.53704	-0.775098	0.594293
YPK_2464	40	0.324509	0.20622	1.03761	0.71619	0	0	0	0	0.217452	0.022704	0	2.03217	0	1.25848	0	0.586237	0.000144	0.274028	0	0.49674	0.83577	0.264008	0.855569	0	0	0	6.59748	0.584382	0.571132	-0.775017	0.594368
YPK_0073	40	5.05269	4.64895	5.04863	4.69733	0.365497	0.513386	0	0.426294	0.990348	0.129422	0.33913	0.655983	0.044542	0.156513	0.058478	0.464292	0.000115	0.233074	0.100499	2.30629	2.80604	2.58087	0.185571	0	0.160572	0.401973	0.530073	0.584738	4.8619	-0.774138	0.595179
YPK_4134	40	4.7094	4.34166	1.74544	1.6712	0.241423	0.001766	0.285546	1.06336	0.098578	4.17364	0.013189	1.07012	0.566673	0.414758	0.040008	0.073063	0.537589	0.026494	1.13518	0.075251	0.604296	0	0.989499	0.032647	2.013	0	0	0.585047	3.11692	-0.773375	0.595883
YPK_4102	40	1.36508	0.681624	2.89432	0.82543	0	0.413677	0	0.001398	0.13694	0.36064	0	1.02736	0.045569	0	0.948888	0	1.28815	0.00108	0.012992	0.671565	0.252874	0	0	0.953127	0	0.246902	7.12312	0.586273	1.44161	-0.770355	0.598669
YPK_2399	40	0.683883	0.393474	3.84077	1.72488	0.967413	0	0	0.113515	0	0.612846	0.038808	0.281251	0	0	0.002071	9.1e-05	2.93248	0.00602	0.172179	7.46832	0.414649	0.033991	0.477123	0	0	0.000348	0	0.587874	1.66075	-0.76642	0.602299
YPK_1378	40	9.26326	5.02376	0.658225	1.04015	0.332364	0.684135	0.036065	0.323335	0.570393	0.44225	1.05509	0.970689	1.30123	0.372706	0.269924	0	0.200757	0.00095	0	4.87434	0.180022	0.266337	0.086266	0.964986	0.358448	0.003365	0.231188	0.588037	3.99635	-0.766022	0.602666
YPK_3597	40	7.8204	7.90846	7.62925	5.63149	0.721255	0.743891	1.05151	0.185352	0.681171	0.316754	1.30909	0.617766	0.956038	0.227698	0.349205	0.091167	0.214226	0.000246	0.215549	0.585609	0.720051	1.39196	1.50418	0.076612	0.887898	0	0.686333	0.588416	7.2474	-0.765092	0.603524
YPK_1225	40	2.31447	2.44203	7.97914	4.53355	2.99132	0.114268	0.076649	0.653781	0.021395	2.25293	0.022667	0.369963	0.085856	0.050203	0.02559	0.386028	0.123044	0.060931	0.187183	1.48078	0.424535	1.11898	0.200759	0	1.42729	0.144523	1.32572	0.588887	4.3173	-0.763938	0.604588
YPK_1528	40	0.871615	0.832234	1.54301	4.10644	0	0	0	0.076654	0.38775	1.38686	2.76594	1.03327	2.87539	0	0.281849	0.000226	0.337284	0.064799	0.048414	0.438014	0.236962	0.334453	0.434537	0.046352	0.665718	0	2.13317	0.589028	1.83832	-0.763593	0.604907
YPK_2607	40	2.45125	2.68195	1.8862	2.09019	0.638626	0.025107	0.527996	2.60886	0.708066	0.364884	0.138779	0.39504	0.053565	0	0	0	1.41524	1.18906	0	1.82952	2.36441	0.664083	0.114071	0.015176	0	0.085351	0.412575	0.589149	2.2774	-0.763297	0.60518
YPK_3777	40	1.75932	1.39239	3.47345	4.53718	0	0.380068	0.260919	2.79291	0	0.030265	0.374232	0.687942	0	0.500841	0	0.123898	0.212541	0.607738	0.078811	0.369807	1.19681	1.15427	3.0666	0.345959	1.36749	0	0	0.589178	2.79059	-0.763224	0.605248
YPK_2643	40	3.01713	2.08485	0.561704	1.09331	0.069065	0.053476	0.374461	0.441205	0.072216	0.177424	1.36411	0.167073	0.448816	3.25939	3.11743	0	0	0	0	0	0.157229	0	2.00262	0	1.70957	0	0.144204	0.589491	1.68925	-0.762458	0.605954
YPK_1519	40	5.1251	4.9467	1.29232	1.89112	0.65358	0.184668	0.144268	1.16385	0.420301	0.570298	0.117686	0.656474	0.436925	7.66391	0	0	0.000449	0.017892	0.279716	0	0.449617	0.206169	0.097609	0.214719	0.284054	0	0	0.58966	3.31381	-0.762045	0.606335
YPK_3501	40	8.06445	6.41839	4.54725	1.54477	0.943283	0.220487	0.077394	0.311276	0.547419	0.188944	0.468376	3.95488	0.150223	0.163225	0.444372	0	0.725272	0.000824	0	1.85527	0.502735	0.215385	0.590839	0.095289	2.07136	0	0.0381416	0.589783	5.14372	-0.761745	0.606612
YPK_3280	40	1.37849	0.546599	0.853951	0.59431	0.169114	0	0	0.031389	0.895373	0.025699	0	1.52675	0.205996	1.4506	0	0	0	0	0	0.49003	3.631	0	5.14217	0	0	0	0	0.589918	0.843338	-0.761413	0.606918
YPK_3917	40	6.85224	6.01207	2.37417	3.03338	0.379556	0.176718	1.10682	0.224077	0.149412	1.62695	1.67979	1.1859	0.017222	0.057733	0.03053	0.009145	0.000488	0.371392	0.025975	0.568412	0.028335	1.43657	2.72153	1.6298	0	0	0.17194	0.59123	4.56796	-0.758209	0.609874
YPK_0560	40	0.860888	0.727154	2.64363	1.9841	0.009077	9.48381	0	0	0.75784	0.003219	0.034123	0.129735	0	0.017516	0	0.031265	0.217371	0.037585	0	1.28351	0.001547	0.218668	0.772718	0	0.372733	0.239756	0	0.59176	1.55394	-0.756916	0.611066
YPK_2326	40	3.33359	3.21449	2.60877	3.98673	2.08582	0.609234	0.858838	0.260742	1.31092	0.637274	0.61041	0.302505	0.088576	0.332352	0	0.91133	0.055706	0.075695	0	0.054787	0.35495	0.194124	1.34919	0.529956	0.311629	2.60996	0.0695056	0.591891	3.2859	-0.756596	0.611362
YPK_1054	40	1.52063	1.73057	9.41088	7.8731	1.39688	0.664512	0.113682	0.824355	1.02009	0.464017	2.49264	0.317638	0.90191	0	0.000564	0.038835	0.562594	0.321788	0.558641	0.073981	0.730256	0.231412	0.532095	0.852612	0.069787	1.32887	0.143008	0.593051	5.1338	-0.753773	0.613966
YPK_0017	40	8.48015	6.84727	3.45602	2.58788	0.080935	0.429754	1.05628	0.976068	0.245402	0.140184	1.09607	0.863734	0.480468	3.25885	0.144508	0.128401	0.033177	0.716038	0.373554	0	1.63332	0.835425	0	0.683532	0.497137	0	0	0.594471	5.34283	-0.750321	0.617151
YPK_3105	40	0.611472	0.416151	1.52692	0.70798	0.383377	2.1993	0	0	0.076934	3.01539	0.087146	0	0.003109	0	0.002895	0.002158	4.44782	0.006548	0	0.245417	0.117065	0.931651	0	0.18461	0.031187	0	1.94349	0.5947	0.815631	-0.749766	0.617663
YPK_1408	40	2.79185	4.08447	4.16519	2.02482	2.53441	0.264528	0.583476	1.27885	0.050551	0.436194	0.264965	0.401081	1.28361	0.012864	0.001061	0.277864	0.465017	0.14043	0	0.089075	0.136437	0.389452	1.55867	1.59494	1.92856	0	0	0.595306	3.26658	-0.748297	0.619018
YPK_0149	40	7.16065	6.34137	13.7664	10.737	0.316102	0.16539	0.144577	0.507673	0.701919	1.31357	0.771146	0.931782	0.085106	0.974174	0.209965	0.117527	0.391099	0.846275	0.036492	1.57027	0.191262	3.06407	0.355069	0.112039	0.740185	0.014194	0.153885	0.596251	9.50135	-0.746009	0.621128
YPK_0826	40	3.27459	2.88046	0.636777	1.16348	0.071589	0.12902	0.03638	0.224827	0.189406	0.080464	0.518185	0.430168	0	0.446066	1.17298	3.87752	0.042778	3.57314	0	0.463644	0	0	0.3702	0.065442	1.55903	0.035755	0.434584	0.596573	1.98883	-0.74523	0.621847
YPK_2781	40	3.30946	1.88674	0.966559	0.98503	0.012199	0.055789	0	1.11402	0.046011	1.04479	0.276178	0.145192	2.45433	0.694504	0.016461	0.821877	4.06952	0.006465	0	0.085673	0.389531	0	0	1.61029	0	0	0.924774	0.598591	1.78695	-0.740357	0.626343
YPK_3865	40	3.71979	5.4437	12.8924	10.409	3.37617	0.533015	0.005396	0.690921	0.076213	0.876045	0.071879	0.384584	0.1096	1.09884	0.041549	0.078129	0.576914	0.975339	1.14604	0.336697	0.81982	0.269097	0.941132	0.075095	0.579226	0.30829	0.435426	0.600235	8.11622	-0.736399	0.629994
YPK_0052	40	9.24717	8.01192	9.01273	8.08103	0.203793	0.63586	0.188413	1.87967	0.162928	2.4081	0.392372	0.237077	0.330341	0.132152	0.329634	1.63835	0.224538	0.193102	0.17573	0.717703	1.20793	0.196799	0.938458	0.460404	0.787522	0.261303	0.10563	0.600339	8.58821	-0.73615	0.630224
YPK_3805	40	6.32658	7.64445	0.218515	1.01095	0.024908	1.0527	0.048201	0.066784	0.960393	0.893348	0.434204	0.228776	0.533298	0.036449	0	0	0	0	0	0	0.066799	0.384213	9.08151	0	0	0	0	0.600504	3.80012	-0.735755	0.630588
YPK_4206	40	7.49857	8.82037	5.84762	7.96262	0.214669	2.49338	0.02927	0.250671	0.18953	0.106701	0.604833	0.584544	0.300797	0.421491	1.58523	0.679489	0.260941	0.197381	0.786047	0.789264	0.846178	0.110631	0.684527	0.560478	0.36319	0.064589	1.69261	0.600715	7.53229	-0.735248	0.631056
YPK_0385	40	7.65949	4.82087	3.01899	2.60097	0.075834	0.050164	0.235667	0.080583	0.616769	0.438037	0.327431	0.131711	0	0.076621	0.21081	0.676352	4.42488	0.338847	0.128538	0.473962	2.49962	0.000565	0.739282	0	0.128729	0.129375	2.03432	0.600787	4.52508	-0.735075	0.631215
YPK_0926	40	2.82672	3.17002	3.47077	2.58034	0.067727	0.222429	0.756768	1.77385	0.084088	0.409146	0.213148	0.590606	0	0.950773	0.120718	1.01578	2.81003	0.063918	2.42017	0.92344	0.68403	0.565205	0	0.078191	0.074622	0	0	0.601071	3.01196	-0.734392	0.631846
YPK_2544	40	3.93702	4.0111	0.689059	2.3914	2.43897	0.350242	0	1.8716	1.48198	0.172766	0.180826	0.114881	0.003872	0.079388	1.54707	0.002531	0.104085	0	0.532608	0.35912	0.161734	2.34627	1.5556	0	0.456954	0.086644	0	0.60205	2.75715	-0.732044	0.634012
YPK_0666	40	9.67359	7.16563	2.48678	5.1457	0.42947	0.191892	0.226422	0.799737	0.382262	1.66235	1.77163	0.560029	0.622215	1.21874	0.007465	1.83634	1.71595	0.002513	0	0.377848	0.065023	0.029625	0.041353	0.015044	1.05038	0	0.856354	0.602724	6.11792	-0.730432	0.635499
YPK_1840	40	0.627563	2.19761	1.92105	4.83092	1.46098	0.629487	0.113485	0.964263	4.41091	0.414409	0	0.066042	0.2232	0.794776	0.051075	0.215189	0.144153	1.84735	1.59148	0.104127	0.250352	0.023969	0.219182	0.08458	0.097487	0.031071	0.129719	0.602926	2.39429	-0.729948	0.635945
YPK_2498	40	2.09992	3.13728	0.961197	1.33082	0.537707	0.189311	0.086329	1.04754	0.30538	0.59102	0.24275	0.596769	0.036302	0.128905	0.009196	0.044254	3.19569	0.0013	2.00191	0.007462	0.758855	0.370065	0.745548	0.235516	2.4698	0	0.266858	0.602977	1.8823	-0.729825	0.636058
YPK_2295	40	2.34129	1.60735	1.16362	3.33997	0.002225	0.966904	0	0	0	0.001456	0	0.027088	8.87312	0.00099	0	0.002697	0.05884	0	0	0.453315	2.65055	0.031596	0.571101	0.139813	0.096207	0	0	0.6033	2.11306	-0.729052	0.636772
YPK_3539	40	0.844796	0.336637	4.83548	2.55933	0.373072	0.01772	0	0.362298	0.271102	6.15477	0.02268	0	0	0	0.395034	0.200654	0.186156	0.047558	0.550253	0.315512	0	0.199302	0.301524	0.052557	0.587025	0.558037	3.28764	0.603604	2.14406	-0.728326	0.637442
YPK_0855	40	1.02717	2.03603	1.86743	2.67995	0	0.800768	1.3054	1.49606	0.443529	0.126485	0.786534	0.136328	0.846056	0.18064	2.45049	0.356118	0.007098	0.415618	0	0.991612	2.68481	0.13017	0.453456	0.073393	0.094729	0.052576	0.0623967	0.604099	1.90264	-0.727143	0.638533
YPK_0101	40	2.59875	1.59813	0.702465	3.53277	0.07417	0.950798	6.39587	0.370464	0.727424	0.032228	0.398911	0.834365	0.090701	0.149441	0.001258	0.646048	1.35348	0.884258	0	0.414994	0.037362	0.241887	0.002904	0.125717	0.173232	0	0	0.604587	2.10803	-0.725977	0.639609
YPK_1030	40	0.646336	0.693969	1.31109	1.85425	0.163214	0	0	0.167365	0	0.148437	0.489577	0.020913	0	0	3.7209	0.005148	3.83655	0.367008	0.386991	1.06194	0.215208	1.36279	0.49914	0.052695	1.41279	0	0	0.604812	1.12641	-0.725442	0.640102
YPK_0235	40	2.92863	4.45966	6.25649	7.0933	0.320628	1.74278	0.122476	1.29669	1.66508	0.863039	0.286329	0.775762	0.12827	0.165655	1.63718	0.05098	0.812288	0.373458	0.068595	0.900455	0.198198	0.037194	1.19094	0.572815	0.426201	0	0.289397	0.60541	5.18452	-0.724016	0.641417
YPK_1744	40	5.78752	4.0385	0.85395	0.61977	0.625353	0.741782	0.054928	1.3221	0.133263	0.536811	1.79174	1.36024	0.632926	0.014587	0	0	0	0	0	0	3.53136	0	0	0	0	0.040015	3.18239	0.607282	2.82494	-0.719561	0.645528
YPK_3531	40	1.99533	1.92165	5.0245	4.26029	1.0378	0.627713	0.33811	0.109703	0.053978	2.60717	0.672442	0.200144	0.225619	0.421727	0.062102	3.75866	0.149047	0.14676	0.0461	0.882454	0.317748	0.739706	0.284044	0.948365	0.010077	0	0.328391	0.607298	3.30044	-0.719523	0.645562
YPK_0143	40	0.842114	1.00307	5.08348	4.41702	0.248991	0.153078	0.951051	0.225174	0.929094	0.051347	2.83718	0.121178	0.144508	0	1.09077	1.15481	0.170158	0.607025	0.09044	0.337909	0.013899	0.027543	0.318658	0.027005	2.39289	0	2.10414	0.608558	2.83642	-0.716532	0.648322
YPK_0262	40	1.6735	3.31156	8.27139	5.4862	1.2615	0.257925	0	1.127	0.51265	0.308944	3.3551	0.865574	0.312262	0.018751	0.281807	0.053547	1.27112	0.12141	0	0.244308	1.89004	0.254613	0.482739	0.023823	1.08064	0.07703	0.210454	0.609184	4.68566	-0.715049	0.64969
YPK_4018	40	2.55853	2.47556	4.78051	7.06505	0.456596	0.116371	0.015183	0.058197	0.489187	0.170228	0.79878	0.026382	0.02248	1.36928	0.37332	0.001877	0.730693	0.359872	0.57766	0.668673	3.12955	1.75391	2.12614	0.398551	0.022393	0	0.346005	0.609188	4.21991	-0.715042	0.649697
YPK_2638	40	1.40799	1.30608	1.85671	2.78707	3.88304	0.132903	0.225321	0.01175	0.043963	0.600487	2.53991	0.720901	0.442937	0	0.345632	0.227195	0.482991	0.406912	0.010531	0.195926	0.418522	2.02002	0.022077	0.544077	0.552257	0.058197	0.133994	0.609545	1.83946	-0.714195	0.650478
YPK_0748	40	2.47807	2.3706	4.94004	6.32628	1.48258	0.163779	0.89198	0.522031	0.32922	2.9815	1.75122	0.002296	0.015832	2.91621	0.028092	0.986813	0.131001	0.133077	0.035826	0.336892	1.02963	0.070666	0.068084	0.101896	0.063005	0	0	0.610506	4.02875	-0.711923	0.652574
YPK_0739	40	2.40834	2.98491	3.87562	5.23684	0.02109	0.102908	0.098663	1.36044	0.394268	0.808644	0	0.233388	1.50671	0.158421	0.17653	0.001128	0.405305	3.07535	0.170501	1.35048	0.148884	1.3502	1.80259	0.042646	0.2356	0.10218	0.515148	0.611351	3.62643	-0.709927	0.654415
YPK_0136	40	1.42677	1.53927	0.339167	0.84336	1.46596	0.18245	4.16712	0.979828	0.000868	0.200765	1.39005	0.115502	0	0	0	0.005142	0	0	3.46643	0	0.251138	0.026074	0.805599	0.332527	0.725657	0	0	0.613701	1.03714	-0.704393	0.65952
YPK_0781	40	4.2213	4.08926	7.30081	9.5015	1.00454	0.44191	0.022086	0.751285	0.245467	0.073854	0.666536	0.189436	0	0.312261	0.207278	0.269549	0.927815	4.83952	0.29845	1.20131	0.24456	0.364528	0.730971	0.47905	0.172191	0.213187	0.464025	0.613905	6.27822	-0.703914	0.659962
YPK_0318	40	6.28904	3.84456	9.73798	4.19981	0.463039	5.44728	0.036032	1.25391	1.0242	0.260023	0.018866	0.206212	0.517744	0.250137	0.459668	0.114665	1.1899	0.137329	0	1.58466	0.225846	0	0.352233	0.294287	0.183682	0	0.119446	0.614745	6.01785	-0.701939	0.661784
YPK_3306	40	0.624881	1.1553	2.78439	2.09095	0	0.149064	0	3.99988	1.26001	0.050661	1.72978	0.25753	0.788647	0	0.808572	0.00781	2.11096	0.002244	0.051678	0.033238	0	0.040656	0.736909	1.33269	0	0.156819	0.623396	0.614806	1.66388	-0.701797	0.661915
YPK_1580	40	1.49918	2.20139	1.28428	1.27081	0	0.447683	0.041028	0.130728	0	0.273317	0.136127	5.26026	0.098181	0.674073	0	0.002443	0	0.109968	0.490715	0	0.152179	0.121104	5.14853	0.173747	0.059836	0.827189	0.0231821	0.6161	1.56391	-0.698764	0.664713
YPK_3412	40	1.46431	1.21158	4.65048	3.22172	0.112953	0.104504	0	0	0.019445	0.612541	5.37521	3.13547	0.001068	0.252311	0	0.037206	0.030018	0.702245	0	0.359016	1.0938	0.199272	0.866609	0.057898	0.574445	0	0.700933	0.618911	2.63702	-0.692197	0.670771
YPK_0749	40	0.399602	1.44427	2.775	3.3286	0	0.432898	5.78099	3.19908	0.898429	0.379313	0.525987	0	0	0.003307	0.000319	0.173559	0.34222	0.00045	0	0.222214	0.633546	1.52097	0	0.067094	0.060794	0	0	0.619181	1.98687	-0.691566	0.671353
YPK_3708	40	9.41344	9.38055	0.709168	0.99665	0.627835	0.123689	0.657666	0.707398	0.415052	1.13133	0.870672	0.515212	0.038769	0.946248	0	0.004917	0.164016	0.57189	5.93434	0.166026	1.14573	0	0.203221	0	0.030763	0	0	0.619773	5.12495	-0.690189	0.672624
YPK_3700	40	8.23878	7.11912	3.13696	1.31635	0.358991	0.790103	0.289587	0.538014	0.516302	1.06746	0.292509	0.987982	0.563743	1.41635	0.000282	0.002334	0.028438	0.288852	0.810151	1.76741	0.151571	0.617989	1.78405	1.5443	0.300004	0.045201	0.113116	0.620641	4.9528	-0.688169	0.674488
YPK_0074	40	1.06471	0.964727	1.80308	1.49061	0.12966	0.36166	0.028581	0	0.053486	10.8088	0	0.035729	0	0	0.116186	0.000967	0.562489	0.046442	0.472701	0.107681	0.290364	0	0.230476	0	1.03258	0	0	0.620773	1.33078	-0.687863	0.674769
YPK_3851	40	7.83649	6.82744	5.74841	5.39974	0.070798	0.43141	0.169701	0.51464	0.272509	0.303813	0.646353	1.59112	0.117717	0.079521	0.186523	0.35558	0.250512	4.31209	0.696783	0.456602	0.780514	0.30945	1.12765	0	0.73976	0	0.869005	0.620959	6.45302	-0.687431	0.675168
YPK_1219	40	0.236007	0.205607	0.994711	1.23703	0.154512	0	0	12.4914	0	0.273279	0	0	0	0	0	0	0.001165	1.0548	0	0.101663	0	0	0	0	0.044615	0	0.166714	0.621223	0.668339	-0.686817	0.675734
YPK_0098	40	6.81737	7.94825	1.14754	2.08798	2.41506	0.10101	0.231253	0.175474	0.726186	0.174962	0.077806	0.494615	1.36109	0.070311	0	0.724553	0.404675	5.97443	0	0.00079	0	0	0.553774	0.636299	0	0.160346	0.013731	0.621581	4.50029	-0.685985	0.676502
YPK_1341	40	2.52902	2.34314	0.975943	1.28456	0.885737	0.080897	0	0.231477	0.959437	0.013988	0.138481	1.11182	0.083403	0	0	0.009289	0.330262	3.85277	2.00814	3.6004	0	0.990433	0	0	0	0	0	0.621588	1.78317	-0.685969	0.676517
YPK_0258	40	2.12942	2.68429	6.64392	3.81135	0.198158	0.340179	0	0.085762	0.776709	5.54875	0.06684	0.365635	0.336054	0.022539	0.245333	0.125818	0.705207	1.40287	0.023619	0.104197	0.274638	1.29294	0.673347	0.041285	0.590478	1.08384	0	0.621922	3.81724	-0.685196	0.67723
YPK_4209	40	2.9769	1.80039	2.1275	1.50469	1.19697	0.058948	0.292307	0.162451	0.503193	0.014304	0.926584	0.181378	0.032349	0.642918	1.63782	0.00295	0	0.328682	1.11325	0	0	1.35695	1.93048	0.167822	0	3.75625	0	0.621983	2.10237	-0.685053	0.677362
YPK_0821	40	3.48378	3.57518	0.879421	0.82951	0.130094	0.242785	2.91891	0.098266	0.152447	0.516665	0.191662	1.28026	0.767438	1.73504	0	0.03298	0	0.062532	0	0	1.4765	1.88539	0.497607	0	2.32718	0	0	0.622424	2.19197	-0.684031	0.678305
YPK_0472	40	1.86392	1.15864	3.19058	3.00486	0.129263	0	0.027441	0.605278	0.51939	0.579913	0.265227	4.64096	0.289305	0.427365	4.94441	0.383937	0.328256	0.033884	0.477387	0.289108	0	0.096094	0.104091	0.103885	0.072652	0	0	0.622515	2.3045	-0.683819	0.6785
YPK_3948	40	3.32823	2.21415	17.0643	13.2611	0.128348	0.951807	0.000194	3.09074	0.138371	0.225218	0.110343	2.30649	0.457095	0.235861	0.340121	0.529529	0.551219	0.654709	0.342023	0.954814	0.587483	0.283178	0.944814	0.51519	0.483969	0.182481	0.311816	0.622861	8.96693	-0.683017	0.67924
YPK_4175	40	1.86928	2.89726	3.40508	1.90577	0.084303	0.589512	0.893615	0.056507	0.11656	0.218176	1.18913	0.111458	0.775476	0	0.456364	0.001639	0.632799	0.212152	0.557304	0.262214	0.146571	4.26549	0.107621	0.199085	1.92418	0.573679	0.954716	0.622981	2.51935	-0.682741	0.679495
YPK_2035	40	1.06203	0.569569	0.870037	1.77726	1.81245	0.685208	0	0.75493	0.176017	0.254845	0.050268	0.242073	3.37204	0	4.35852	0.024738	0	0	0	0.140587	0.065635	0.493186	0.066355	1.13381	0	0	0.704753	0.623279	1.06972	-0.682049	0.680133
YPK_0880	40	2.3842	4.89672	8.09443	8.36796	0.676796	0.095578	1.40015	1.06141	1.98662	2.01713	0.250248	0.008521	0.061318	0	0.304894	0.019438	0.054399	0.563577	0.136081	0.047063	1.06857	3.21177	0.143693	0.200016	0.571013	0.067531	0.395757	0.623547	5.93583	-0.681429	0.680705
YPK_1873	40	3.25582	1.94991	3.93327	3.83022	0.084402	2.85762	0.060851	1.16971	0.374533	0.489864	1.0611	0.283769	0.310626	2.24057	0.094388	0.689528	0	0.007308	0	0.250137	0.999368	0.249508	0.637901	0.424059	0.375916	0.879871	0.812436	0.624063	3.2423	-0.680236	0.681806
YPK_1318	40	3.42746	4.40789	3.12221	2.78278	0.032298	0.009948	0.033057	1.0352	0.981366	1.8308	1.58832	0.927279	0	0.526281	0.623411	8.1e-05	0.004083	4.65748	0.009474	0.729012	0.994973	0.046353	0.160307	0.081623	0.076244	0.011607	0.00514953	0.624537	3.43508	-0.679141	0.682816
YPK_0623	40	3.46769	3.5573	4.22417	5.95016	1.21459	0.561452	0	3.12296	2.27662	0.341568	1.15897	0.526816	0.261222	0	2.49057	0.034457	0.122543	0.020119	0.01448	0.052839	1.24638	0.226876	0.144344	0.440385	0.017314	0.005815	0.139845	0.626964	4.29983	-0.673546	0.687977
YPK_0013	40	3.7922	3.20476	5.44276	4.09161	0.071434	0.791493	0.503658	1.55849	0.763904	2.17404	1.06133	0.120011	0.247555	0.465513	0.005847	2.01075	0.431078	0.477974	0.208458	1.13034	1.04506	0.074513	0.18798	0.16189	0.303042	0	s	0.627017	4.13283	-0.673424	0.68809
YPK_3907	40	4.82472	4.05151	0.514783	1.17153	1.83366	1.10597	0.099706	1.4005	0.379498	0.874862	1.52781	0.313893	0.1824	1.42338	0.338269	0.01084	0	0.905589	2.90037	0.090395	0.131008	0	0	0	0	0.912055	0	0.6274	2.64064	-0.672542	0.688904
YPK_1486	40	1.37849	1.11423	5.20548	4.53791	0.153053	0.317949	0.025362	0.315736	3.23215	0	3.87318	0.008141	0.231145	0.957391	0.042282	0.295659	0.134218	0.726653	0.167684	0.739495	0.756932	0.000324	0.971187	0.969482	0.065405	0.448929	0.0122832	0.628027	3.05903	-0.6711	0.690234
YPK_2884	40	2.18306	2.65691	5.8503	6.30249	0.125281	0.123052	2.05291	0.132623	0	0.135698	8.11427	0.283368	0.762817	0.127641	0.187203	0.152914	0.172923	0.231899	0.224531	0.193762	0.057958	0.384897	0.139123	0.025771	0.169688	0	0.655841	0.628442	4.24819	-0.670148	0.691113
YPK_0252	40	5.28601	5.95773	2.72674	2.6687	0.046073	0.706745	1.85183	0.241477	2.3003	0.049906	0.101239	0.615106	0.409049	0	0.078774	0	1.40558	0.06417	0	0.063244	0.730393	0.096118	0	5.63741	0.119028	0	0	0.63115	4.1598	-0.663946	0.696834
YPK_0217	40	1.28731	1.56565	0.769494	2.13285	1.94649	1.21523	0	0.205628	0.161563	0.121122	0.119474	0.689449	0	0	0	5.74739	0	0	0	0	0.413053	0.061162	3.54004	0.01904	0.27716	0	0	0.631165	1.43883	-0.663911	0.696866
YPK_3295	40	0.327191	0.768667	0.994711	0.77278	2.42805	2.96125	0	1.73864	2.25885	0.450769	0.985809	0.630162	0.043777	0	0	0	0.032407	0	0	0.411126	1.33465	0	0	0	0	1.24822	0	0.631466	0.715837	-0.663224	0.6975
YPK_3333	40	1.84246	2.38083	0.883444	1.68625	0.050187	0.261355	0	0	0.157228	1.52908	0.271776	0.169162	5.48163	0.002006	0.001001	0	1.46447	0.00283	0	0.101076	0.90655	1.11957	0.001518	2.73692	0.226924	0	0.0590245	0.632275	1.69825	-0.661377	0.699204
YPK_4122	40	2.79185	4.77528	4.1424	2.45048	1.43257	0.183799	0.044526	0.33071	0.230582	0.910913	0.592765	0.881391	2.52079	0.76486	0.785051	0.000253	0.036881	0.428735	0.120185	0	0.767878	1.01147	0.364092	2.49906	0.384876	0.263826	0	0.632836	3.54	-0.660098	0.700384
YPK_0034	40	5.88944	6.6084	2.75758	2.96183	0.856011	0.836127	0.293743	0.341634	0.591092	0.731212	2.11193	0.242132	0.084409	0.046981	0	0.57225	0.031813	0	0.40108	0.198891	2.68425	0.274162	1.41614	0.160661	0.059213	2.37292	0.25567	0.633145	4.55431	-0.659393	0.701034
YPK_0620	40	0.868933	1.79601	4.10084	2.31217	1.26049	1.44716	1.73833	0.096663	0.105429	0.119924	0.484614	0.215154	1.00668	0.093082	0.040523	0.841902	0.10003	0.219131	0.407366	0.980447	2.82511	0.100793	0.477906	0.042808	0.749495	1.21163	0	0.633247	2.26949	-0.65916	0.701248
YPK_0018	40	1.69496	1.5592	0.958516	1.00637	0.188251	0.484785	0.029031	0	0.001461	2.91744	0.920569	1.43231	0.611747	0.448281	1.65994	2.13364	0	0	0.03086	0.016445	2.35169	0.004372	1.04195	0.276141	0.02194	0	0	0.633515	1.30476	-0.658549	0.701813
YPK_2748	40	1.96851	2.63135	2.42913	1.03531	0.343368	0	0.594985	0.173584	1.1993	0.354997	0.296678	0.857673	0.108206	0.093181	0	0.379816	0.001193	0.014921	4.8016	4.16032	0.566304	0.576214	0	0	0.049753	0	0	0.633569	2.01608	-0.658426	0.701926
YPK_0794	40	1.68691	1.78442	4.31533	2.31389	2.30453	1.52834	0.053349	0.895868	0.352259	0.083968	0	4.90648	0.124024	0	0.040353	0.062205	0	0	0	1.31011	0.047759	1.00529	0.021051	1.11435	0.597349	0.049397	0.0825882	0.633881	2.52514	-0.657715	0.702582
YPK_3858	40	6.38559	5.36301	0.777537	2.37612	2.76254	0.414038	0.45961	0.240353	1.39781	0.315617	0.016016	1.03276	0.170856	0.248191	0.632082	0	0.169445	0	0	0.02159	2.49716	0.186295	0.979719	2.10518	0.938366	0.000253	0	0.634256	3.72556	-0.656864	0.703367
YPK_3989	40	3.9397	4.04634	1.33254	1.16929	0.556023	0.864664	0	0.041348	0.359481	0.631237	1.99912	0	0.426037	0.539465	0.037147	0	0	4.83687	0	2.68311	1.54624	0	0.063586	0	0.006294	0	0	0.634375	2.62197	-0.656592	0.703618
YPK_1377	40	1.15858	1.01219	2.12884	2.38906	0.030351	1.84699	0.885745	0.69092	0.307738	0.515791	1.50481	1.23671	1.00884	0.970536	0.301033	0.156859	0	0.156459	1.8391	0.405875	0.199154	1.84548	0.420672	0.280445	0	0	0	0.634935	1.67217	-0.655319	0.704792
YPK_3485	40	4.96955	3.98132	2.24547	1.54379	0.384191	0.250862	0.291704	0.376062	1.71091	0.251091	2.04328	0.205053	0.344576	2.87135	0.092902	0.86108	1.07378	0.020872	0	0.474831	0.833125	0.538337	0.622766	0.282759	0.822236	0.058687	0.228496	0.636476	3.18503	-0.651823	0.708018
YPK_0171	40	1.41068	0.653873	2.35808	3.27986	0	0.00059	0.262068	4.32984	0	0.404591	0	0.355138	0	0	4.58407	0.060461	3.19435	0.079502	0.072927	0.262344	0.012165	0.021452	0.035956	0.042169	0.863406	0.066893	0	0.636866	1.92562	-0.650938	0.708834
YPK_4127	40	2.9474	5.29516	3.85149	3.50026	1.11306	0.125284	0.043494	0.639684	1.41296	1.12346	2.77629	2.07691	0.887225	0.101631	0	0.080737	0	0.000162	0.291459	0.008037	0.21661	2.1101	0.78959	0.856654	0	0	0	0.637102	3.89858	-0.650404	0.709327
YPK_0786	40	3.78147	3.76751	10.7716	5.60844	0.189423	0.708844	4.63019	1.38471	1.01815	0.464191	0.731566	1.15857	0.13466	0.541778	0.046283	0.055705	0.149521	0.030922	0.088715	0.903413	0.732862	0.889886	0.302621	0.42604	0.058606	0.019667	0	0.637667	5.98225	-0.649126	0.710506
YPK_2328	40	1.62523	1.37122	1.69852	0.74029	0.005609	0.164776	0.016732	0.702786	0.011426	2.05224	0.314588	0.138919	2.36055	0.070829	0.002602	1.76469	2.0778	1.75606	0.25828	0.055884	0	0	0.640695	0	2.31442	0	0	0.639516	1.35881	-0.644947	0.714361
YPK_3402	40	2.51293	2.19793	3.59008	1.29978	0.177245	0.011253	0	0.370455	0	0.116103	0.046026	0.175811	0	1.31477	0	0.336153	0.189598	0.019321	0.660417	0.096755	6.27959	0.002254	4.24281	0.258713	0.45103	0	0	0.641231	2.40018	-0.641084	0.717924
YPK_1905	40	3.55351	2.63482	0.431667	0.50688	0.015027	0.007255	0.065045	0.755125	0.500626	0.082634	0.602715	0.178331	0.493651	0	0.34197	9.66905	0	0.001448	0.033683	0.035906	0	1.35042	0	0	0	0.391809	0.263909	0.642983	1.78172	-0.637148	0.721556
YPK_4105	40	0.686565	0.490028	8.00595	10.4631	0.09864	0.398533	0.546955	0.195558	0.021638	0	0.35056	0	0.013205	0.019495	0.407411	0.062567	0.164612	9.77529	0.071329	0.040486	0.189814	0.373893	0.653255	0.181189	0.333244	0.677504	0.233711	0.643865	4.91141	-0.63517	0.72338
YPK_3864	40	0.640972	0.885023	0.725255	0.85766	0.125974	0	0	0.59167	0	1.98662	0.832479	1.87153	4.23496	0	0.09019	0.969859	0.122294	0	0.423763	0	0.100215	0	0.002985	0	3.41051	0	0.0510575	0.644092	0.777227	-0.634661	0.723849
YPK_0872	40	1.47236	1.58053	2.23207	1.94226	0.56345	0.000565	1.0048	0.917507	0.005886	2.42925	3.24494	0.017218	0.179328	1.31662	0.894599	0	0.248549	0	0	0.063045	0.376144	0.842956	0.644162	2.08413	0	0	0	0.644919	1.8068	-0.63281	0.725558
YPK_3964	40	9.6575	9.72803	6.94957	4.5259	0.071068	0.718987	0.637426	0.18732	0.342776	0.101078	1.33441	0.61467	0.206078	0.10442	1.25221	0.578984	0.66587	0.051614	0.179781	0.575837	5.03045	0.255525	0.674102	0.510279	0.437908	0.151263	0.161157	0.645357	7.71525	-0.631831	0.726461
YPK_3627	40	0.431785	0.227715	2.18649	1.20765	0.377026	0	1.16958	1.62548	5.96361	1.9534	0	0	0.181872	0	0	0	0	0	0	0.1699	0.261806	0	1.86609	0.139751	0	0.928249	0.209672	0.645497	1.01341	-0.631517	0.72675
YPK_0593	40	5.07951	5.15165	5.90258	4.95299	3.38569	0.399502	0.688299	2.03942	0.757484	0.364921	0.44053	2.44888	0.248208	0.061812	0.00015	0.043507	0.04749	0.09973	0.070925	1.83345	0.549716	0.210703	0.457063	0.044579	0.164418	0.100707	0.399179	0.645929	5.27168	-0.630553	0.727639
YPK_3177	40	1.71105	1.92891	2.65569	3.23052	2.42881	0.414122	0.171412	6.22055	0.002171	0.012137	0.130618	0.401602	0.327426	0	1.45819	0.299329	0	0	0	0.056344	0.566314	0.064429	0.119043	1.00831	1.17727	0	0.0443675	0.647933	2.38154	-0.626084	0.731762
YPK_3861	40	3.59642	2.09301	4.45475	1.04148	0.425136	0.852154	0.569422	0.010085	0.39104	2.37694	1.89229	1.50039	0.231263	0.576615	0.819693	0.216927	0.006393	0.305528	3.42061	0.073088	0.114942	0	1.0019	0.13524	0	0	0	0.648681	2.79641	-0.62442	0.733297
YPK_0267	40	2.38688	1.51535	2.29239	1.83955	3.83851	0.148084	0	0.359628	0.104251	0.037079	4.52821	0.05148	0.345044	0.237456	0.174674	0.000456	0.674276	0.001635	0.041773	0	0.729211	0.624691	0	0	1.60676	0.140252	1.27737	0.648732	2.00854	-0.624305	0.733404
YPK_4238	40	8.43723	9.07802	3.50696	0.60319	1.07788	0.111977	0.086099	0.036276	0.779273	0.634932	0.277959	1.06376	0.148981	0.08857	0.025961	0.17344	0.372572	0.501786	1.63864	0.093271	7.82682	0	0.004244	0	0	0	0	0.649671	5.40635	-0.622218	0.735329
YPK_2867	40	4.84886	3.78193	3.6933	3.65469	0.275305	0.16603	0.452385	0.307078	0.510116	0.080475	0.143333	8.04978	0.547536	0.549395	0.196733	0	0.09777	0.359044	0.065567	0.48944	0.178062	0.17767	0.580148	0.340612	0.687601	0.079596	0.609179	0.649689	3.9947	-0.622178	0.735366
YPK_3169	40	0.946708	1.52568	5.35562	2.26113	0.004127	0.411131	0	0	12.3509	0.021483	0.030025	0	0	0	0.144417	0.081754	0.206681	0.086579	0.015727	0.046835	0.809104	0	0	0.104943	0.608032	0	0.0323997	0.650181	2.52229	-0.621087	0.736373
YPK_3602	40	2.51562	2.52083	2.50823	2.73856	0.216402	3.16883	0.281307	0.076137	0.144683	1.14976	0.18778	4.43463	0.255677	0.009474	0.67452	0.233437	1.8657	0.918842	0.015991	0.438066	0.091913	0.099016	0.105789	0.068112	0.332744	0.059447	0.171258	0.652153	2.57081	-0.616718	0.740402
YPK_4081	40	3.7171	3.12773	1.75348	2.17353	0.117373	0.385954	0.271722	0.381745	2.86722	0.313628	1.97417	0.227952	0.600404	3.90338	0	0.000397	0	0.005702	0.097786	0.437749	1.33742	0.821374	0.015335	0.771804	0.028212	0.291369	0.153133	0.65234	2.69296	-0.616303	0.740786
YPK_3469	40	2.66044	2.10607	0.860653	0.34192	0.44547	0.030323	0.466037	0.028701	1.05909	2.59119	0.658872	3.29056	0.000614	0.302395	0	0	0	0	0	2.39553	0.547643	0	0	0.074228	3.13497	0	0	0.653288	1.49227	-0.614209	0.742717
YPK_3293	40	5.66416	4.56195	5.06204	2.88106	0.894655	0.257393	0.113163	0.131776	0.28457	0.224778	0.131377	2.05479	0.076315	0.090045	0.03667	0.763064	0.074644	0.168016	0.000792	0.111421	1.9455	1.35074	5.22359	0.145346	0.139202	0	0.824165	0.654001	4.5423	-0.612636	0.744168
YPK_0697	40	0.619517	1.5738	10.6241	12.23	0.027329	8.12316	0	0.1818	0.335715	0.09818	0.65734	0.36657	0.08388	0.008093	0.212578	0.0816	0.521913	0.179342	0.030202	0.544985	0.791369	0.629803	0.523029	0.12181	1.29673	0.107947	0.119798	0.654051	6.26187	-0.612525	0.744271
YPK_0834	40	0.292326	0.664751	5.06203	2.38253	0.013365	4.48373	0.205979	0	0.05082	0.031696	1.37249	2.41253	0.502304	0	0.050291	1.10336	2.23148	0.160485	0.061011	0.062505	0.024478	0.171641	1.10191	0	0.124057	0.6491	0.234952	0.654269	2.10041	-0.612044	0.744714
YPK_0116	40	3.02786	3.20018	7.85313	5.45101	1.42027	0.38207	0.501646	1.38744	0.702019	1.46241	0.253487	0.331636	0.016986	0.05821	0.002589	0.394523	0.018746	0.894418	0.093465	0.177886	0.536097	0.053242	0.307598	0	0.136571	0.890826	5.05456	0.655508	4.88304	-0.609314	0.747233
YPK_1262	40	1.20685	1.65315	0.950472	0.64294	0.353956	0.266001	0.006437	0.002109	1.65973	0.007081	5.85838	1.21263	1.90474	1.21063	0	0	0.035087	0	0	0	0	0.788798	0	0	1.33146	0.512645	0	0.658682	1.11335	-0.602346	0.753661
YPK_0592	40	5.31819	5.73798	8.74595	8.20255	0.000735	0.187658	0.22291	0.371031	0.661334	0.727074	0.431108	7.57859	0.023683	0.05827	0.014756	0.03582	0.864751	0.171912	0.304913	0.314903	0.435226	0.082914	1.69939	0.62793	0.362883	0	0	0.659904	7.00117	-0.599672	0.756128
YPK_4005	40	5.44961	7.39405	9.27146	6.94163	1.06681	3.81466	0.480453	0.911924	0.21581	1.13099	1.17325	1.44147	0.244698	0.158268	0.086377	0.092763	0.300267	0.805918	0.159254	0.056495	1.18334	0.415127	1.05741	0.162694	0.104947	0.100783	0.115398	0.664309	7.26419	-0.590073	0.764983
YPK_0509	40	0.43983	0.403616	2.88627	4.2208	0.458961	0	0	0.724812	0.365907	0	0	0	9.25409	2.73371	0.129546	0.342958	0.166054	0.037673	0.068961	0.510825	0.211633	0.03959	0.108728	0.125668	0.014528	0	0	0.664941	1.98763	-0.588701	0.766249
YPK_2217	40	1.1398	1.03503	0.618008	0.92385	6.61801	0.016053	0.034082	0	1.38156	1.94298	0	0	0	3.49496	0	0	0	0.062692	0	0.275835	0	0	0.255312	0.749949	0	0	0.533517	0.668042	0.929174	-0.58199	0.77244
YPK_0190	40	8.31923	7.36163	9.69374	9.04454	1.75333	0.36039	0	0.668499	1.50283	1.68265	1.70709	1.36797	0.408044	0.073751	0.554502	0.285889	0.628087	0.102629	0.252654	0.283941	2.41543	0.492821	0.229605	0.346118	0.141159	0	0.115419	0.668383	8.60479	-0.581254	0.773119
YPK_0007	40	3.9397	3.74694	1.54703	2.42025	0.008595	0.211522	0.086771	0.367282	0.201108	0.692922	0.827274	0.022756	1.09113	0.05269	0	0	0	0.694779	0	0.562682	8.09177	0.10356	0.099576	0	1.49286	0.146927	0.625431	0.66868	2.91348	-0.580612	0.773711
YPK_2228	40	3.43551	3.86074	4.04587	3.37221	0.423061	0.619969	0.788319	0.111871	0.16576	2.539	0.271915	5.31368	0.018102	0.801292	0.022722	0.120087	0.116674	0.025331	0.282661	0.097156	0.081015	0.688495	1.89003	0.3127	0.404058	0	0.293976	0.669038	3.67858	-0.579839	0.774424
YPK_2440	40	0.19846	0.730097	1.50011	1.28113	0	0	0	0	0	0.083372	7.40116	0.310605	0.631067	0.078507	0.000589	0.003254	0.490976	0.000833	1.75999	0.164035	0.198871	0	0.642386	0.220875	0.146472	3.28843	0	0.670496	0.92745	-0.576699	0.777321
YPK_3551	40	17.5691	16.7344	3.49892	4.21365	0.33654	0.775761	0.181125	0.56232	0.691952	0.284838	0.380843	0.616636	0.68808	0.435375	2.20142	0.999988	0.026049	0.01018	0.9622	0.184178	0.241859	2.11497	1.55946	0.073179	0.284369	0.679791	1.16256	0.671899	10.504	-0.573683	0.780103
YPK_4073	40	9.17476	9.45114	7.56624	6.45548	0.336137	1.60002	0.086305	0.200644	0.11159	1.20784	0.85508	0.752457	0.017117	2.24965	0.591139	0.149016	0.460208	0.269993	0.051089	0.478307	0.110317	0.675716	0.269267	4.01058	0.544496	0.164264	0.268527	0.672163	8.16191	-0.573116	0.780626
YPK_0054	40	5.90821	4.97555	2.54978	2.67994	0.819564	0.135134	0.213142	0.255896	0.701735	0.40701	1.31044	0.113396	0.027572	0.445117	0.802541	0.002599	0.090038	0.069358	1.20475	0.219191	0.548647	0.325974	0.162634	6.17344	0	1.14786	0.287018	0.672307	4.02837	-0.572808	0.780911
YPK_0377	40	3.05199	2.46964	4.9387	5.9871	1.27206	6.00863	0.033942	1.20821	0.079909	0.022751	2.59066	2.02159	0.015721	0.047063	0.639499	0.137557	0.045632	0.261164	0.135729	0.282461	0.076905	0.036478	0.324162	0.143911	0	0	0.0807286	0.672381	4.11186	-0.572648	0.781058
YPK_3557	40	3.12709	2.29146	3.63432	5.54355	1.67507	0.07633	0.001449	0.01343	0.059779	1.19027	0.135774	4.60064	0.441108	0	2.43024	0.217712	0.217047	1.31797	0.534291	0.087161	0.125142	0.851916	0.084633	0.779876	0.472562	0.160367	0	0.672729	3.6491	-0.571903	0.781746
YPK_3615	40	2.27693	2.61508	13.2543	7.644	0.034319	5.14505	0.362833	0.125199	1.09502	0.21307	1.02695	0.949033	0.525094	0.06819	0.071358	0.276157	0.141686	0.415323	1.02631	0.747263	0.681467	0.320225	0.165352	0.665348	0.786501	0.15972	0.525324	0.675078	6.44758	-0.566874	0.786385
YPK_0076	40	3.18609	7.57895	2.62352	1.43233	0.162279	0.72123	0.096932	0.134809	0.961292	0.359254	0.506206	0.17881	2.12567	2.25476	0.113544	0	0	0.000238	0	0.06354	0.004287	2.18175	2.28577	0	3.37878	0	0	0.67518	3.70522	-0.566655	0.786587
YPK_3910	40	0.466649	0.715608	2.00551	3.27428	0	0	0	0	0	0.863692	6.64681	0.446187	1.41971	0.436082	0.101373	0.425663	0.115973	0.022124	0	0.661022	0.002813	1.41414	0.773614	0.039917	2.14702	0	0.0364782	0.676201	1.61551	-0.564476	0.788597
YPK_3326	40	2.64435	1.33147	3.90511	3.63227	0.376275	0.745071	0	2.05958	1.66619	0.446614	0.735404	0.144429	0.40436	0.95544	0.314178	3.13303	0.108937	0.00064	0.114135	0.18769	0.008452	0.836529	0.657135	0.168038	2.4949	0	0	0.676392	2.8783	-0.564068	0.788974
YPK_3705	40	2.34129	4.79166	12.1886	7.05653	0.674737	0.448995	0.074664	0.662871	2.18325	1.89866	0.411087	0.239282	0.093724	1.15134	0.303648	0.436257	0.611861	0.190315	0.450581	1.60605	1.25759	0.059614	0.707025	1.2086	0.460923	0.241252	0.192507	0.676732	6.59451	-0.563343	0.789642
YPK_3802	40	0.927935	0.872041	4.44805	2.57313	1.00771	0.100381	0	0	7.13623	1.44704	0.05472	0.010402	0.932027	0.250134	0	0.026485	0.051147	0	0.375117	0	0	0.250069	0.35969	3.50531	0.066728	0	0	0.677096	2.20529	-0.562568	0.790357
YPK_0764	40	4.01211	4.19931	3.39033	3.9017	0.026618	0.286267	1.00294	0	0.103676	0.020628	0.009545	0.508485	0	0.131186	0.788945	0.104482	1.00392	0.856171	7.76284	0.713763	0.859902	0.302414	0.040741	0.170744	0	0	0.933268	0.679414	3.87586	-0.557637	0.794907
YPK_3010	40	0.868933	0.934841	4.07805	2.90893	0.002998	2.81009	1.72716	0.063709	2.37357	1.76055	0.359348	1.21483	0.46655	0.110704	0.224557	0.013203	0.974052	0.049649	0	0.093289	0.09708	2.59044	0	0.387366	0.276999	0.008147	0.0385949	0.680126	2.19769	-0.556127	0.796299
YPK_0083	40	4.49753	4.23507	2.74551	1.92387	0.001448	0.836194	0.038724	9.70079	0.199011	0.67276	1.138	0.581726	0.03606	0	0	0.133459	0	0.07238	0	0.534121	1.0738	0.375602	0.006664	0	0.007012	0	0.245438	0.680573	3.3505	-0.555178	0.797175
YPK_2120	40	0.901116	0.421247	0.817755	1.05534	0	0	0.119989	3.0117	0	0	0	0.060292	5.00791	6.82982	0	0	0.022606	0	0	0.039201	0.599181	0	0	0	0	0	0	0.682204	0.798865	-0.551724	0.800361
YPK_0562	40	3.26655	3.54828	5.24301	3.88555	0.08851	1.45301	0	0.434204	0.158417	0.003959	0.034427	0.437659	0.003283	0.016602	0.406477	0.322862	4.77783	0.03087	0	0.313011	0.320742	0.630353	3.89167	0.049967	0.376559	1.8926	0.053282	0.682448	3.98585	-0.55121	0.800836
YPK_2240	40	1.97119	1.58266	4.25366	5.38766	0.099765	0	0.301851	0.03906	0.349188	0.338749	3.23935	0.119213	1.364	6.3328	0	0.023735	0.109889	0.035112	0.46899	0.204855	0.233027	0.109096	0.003332	0.650761	0.147283	1.11859	0.452991	0.684419	3.29879	-0.547048	0.804675
YPK_0547	40	4.2508	1.99606	1.40359	1.69885	0.005515	0.492452	0.101744	0.030986	0.016892	2.6085	0.134829	0.528058	0	5.18873	0	0.707008	0.216471	0.345493	0	0.259087	0.92512	1.43309	1.09563	0.086647	0	1.58484	0	0.685265	2.33733	-0.545266	0.806319
YPK_0438	40	2.20452	3.81565	1.84598	4.8043	0.007089	0.152035	0	2.27248	1.55104	1.54005	1.57873	1.20909	0.002035	2.68849	0	0.226297	0.888107	0.001693	0	0.147068	1.0127	0.590046	0.081648	0.110141	0.341565	0.06284	1.33769	0.686993	3.16761	-0.541632	0.809671
YPK_3322	40	2.51025	3.18254	0.191703	0.50098	0	0.018885	0.277266	1.29811	0.010357	0.356778	0.097158	1.01182	0.301335	4.14132	2.94179	0.03687	4.12939	0	0	0.059443	0.006128	0	0.209829	0	0.621821	0	0.282925	0.68701	1.59637	-0.541597	0.809704
YPK_0698	40	5.76071	7.37334	0.581812	0.81528	2.56732	0.017613	0.008766	0.587084	0.097995	0.355936	1.15144	0.078488	0.084604	1.49125	1.16681	0	1.15657	0.038667	0	6.32026	0.293678	0	0.10692	0	0.016546	0.262732	0	0.687073	3.63278	-0.541466	0.809825
YPK_0019	40	4.82204	5.67022	4.42392	1.72891	0.297362	1.48809	0.814338	0.219317	0.818723	1.60902	1.72989	0.225563	0.150187	0.149102	0.0002	0.082591	0.4976	0.140833	0	0.05264	4.2682	0.8817	2.13537	0.067522	0.185857	0	0	0.68757	4.16127	-0.540422	0.810788
YPK_0016	40	4.55922	5.43228	2.63022	2.92253	2.01871	0.041043	0.33159	0.807255	1.12713	0.543024	0.706595	1.14416	0.476252	0.001465	0	0	0.332283	0.000238	0	0	3.67299	0.025577	3.17214	0.415958	0.415873	0	0.596955	0.688228	3.88606	-0.539041	0.812061
YPK_0671	40	2.45661	1.53175	2.06852	3.09677	3.16919	0.019974	0.069842	0.053877	0.001008	0.600668	0.403736	0	0.054075	0.054051	0.129053	0.541387	0.792723	0.000604	0.310729	2.42535	0.487686	5.36976	0.000827	0.444182	0.782176	0	0.137821	0.689075	2.28841	-0.537267	0.813698
YPK_1827	40	2.34129	1.58569	0.723914	0.80427	1.36561	0.510093	0	1.10859	2.24564	0.091539	0	9.62528	0	0	0.572672	0	0.195739	0.063016	0	0	0.02672	0	0.044624	0	0	0	0	0.68911	1.36379	-0.537195	0.813765
YPK_2934	40	2.07042	1.47996	1.49073	0.8283	1.3499	0.173932	0.270497	0.500651	2.6369	0.02531	0.684832	1.51757	0.05072	0.11296	0.001186	0	1.23037	0.004192	0	3.46205	0	1.62625	0	0.006133	0	1.62876	0.569105	0.689187	1.46735	-0.537032	0.813915
YPK_0068	40	4.12743	4.91646	6.78468	7.83717	0.027136	0.167042	0.001098	5.69433	0.624474	0.027619	0.142868	1.62766	0.44514	0.459858	1.34375	0.088773	1.71011	0.379937	0	0.103035	1.34579	0.590439	0.037293	0.039993	0.257895	0.640308	0.13706	0.690939	5.91644	-0.53337	0.817294
YPK_3688	40	4.63699	5.74703	3.12489	3.77182	1.55457	1.96645	1.6395	0.083296	0.587621	0.423255	0.073731	0.532223	0.149305	0.351843	1.73738	1.59424	0.195826	0.364359	0.043961	2.06981	0.029299	1.4697	0.384043	0.202865	0.048775	0.379392	0.0373666	0.692122	4.32018	-0.530901	0.819571
YPK_0779	40	1.90683	0.903967	3.46808	4.30928	0.004781	2.91961	0	0	1.30951	0	1.42314	0	4.21637	0	0.637446	0.000503	2.5955	0.741656	0.174201	0.109053	0.016383	0.290817	0.620531	0.208483	0.017077	0.043	0.605892	0.692781	2.64704	-0.529529	0.820836
YPK_1347	40	2.61216	1.4344	0.328442	0.62135	0.078775	0.768259	0	0.359062	0	0.248087	0.042582	0.328839	8.80615	2.43087	0	1.11126	0	0	0	0.002656	1.70933	0	0.094906	0	0	0	0	0.694816	1.24909	-0.525296	0.824741
YPK_0568	40	2.25815	1.82594	1.34058	0.93573	2.42459	1.67059	7.11571	0.810416	0	1.87837	0	1.30852	0.318248	0	0	0	0	0	0	0.29532	0.249313	0	0	0	0	0	0	0.698743	1.5901	-0.517167	0.832241
YPK_1060	40	1.56354	2.35257	3.06189	1.46257	0	0.000532	0.147416	1.01702	0.832951	0.961311	3.4733	0.02005	0.267362	0.672715	0	0.000228	0	0.119394	0.067953	0.308867	0.83531	0.344749	3.57424	3.10691	0.342965	0	0.000546982	0.699732	2.11014	-0.515127	0.834123
YPK_4109	40	8.5606	6.30338	8.4041	5.28118	0.903218	0.174289	0.089245	0.266104	0.600436	0.557119	0.594109	0.84645	1.42123	0.311948	0.17628	0.008855	0.045041	4.4071	0.03818	0.409513	1.363	0.298912	0.15826	0.038204	2.28466	0.885048	0.23174	0.700389	7.13732	-0.513772	0.835373
YPK_2747	40	0.946708	0.444231	0.439711	0.82642	2.14742	0.149343	0	0.301117	0.030077	1.54415	0.988234	0.163354	0	9.89209	0	0	0	0	0	0.326372	0	0	0	0	0	0	0.586784	0.701258	0.664268	-0.511982	0.837024
YPK_1585	40	0.415693	0.269657	0.769494	0.65383	0	1.00634	0.33175	0.336763	0	0	1.06174	0.38348	0	0	0	0.786599	0	0.063344	0	0	4.40842	0.549241	0.505835	6.45504	0.324503	0	0	0.704916	0.527169	-0.504477	0.843948
YPK_0449	40	4.55654	5.77419	3.39033	2.52165	0.284964	0.08396	0.428266	0.686515	1.73558	1.41259	0.459808	2.93482	0.321189	0.793575	0.000261	0.206879	0.510603	0.026911	0.268255	0.029528	0.483271	0.008138	2.8956	0.690417	0.961053	0.161164	0.831428	0.70499	4.06068	-0.504325	0.844088
YPK_0946	40	2.24206	1.67233	2.94123	3.35481	0	0.227386	0	0.069817	0.131966	0	1.43125	0.103058	0.023217	0.065692	1.59522	0.264901	0	5.54427	0.05199	0.026142	0	1.94774	3.24333	0.882446	0.458431	0	0.157365	0.705401	2.55261	-0.503484	0.844864
YPK_0713	40	1.00035	1.35798	9.0449	9.54031	1.48938	0.221979	0	3.00492	0	5.73574	0	0.237797	0.000953	2.25345	0.000684	0.542926	0.629069	0.31118	0	0.071806	0.437904	0.093104	0.731491	0.295678	0.003728	0.01283	0.176775	0.706582	5.23588	-0.50107	0.84709
YPK_3754	40	3.25582	5.21809	3.06993	2.78651	1.63124	0.519823	0.123889	0.224755	0.764275	0.13415	0.542829	0.674134	0.380965	0.346316	0.5655	0.718993	0.00048	0	0	5.25421	0.931951	2.39443	0.060725	0.004098	0.036971	0.134864	0.812981	0.706851	3.58259	-0.500522	0.847596
YPK_0329	40	3.04395	1.8142	2.78975	2.90505	0.133062	1.90845	0.124217	0.983547	1.02896	0.126465	1.46031	0.573995	0.055644	0.028084	0.18314	0.0125	0.13981	0.086465	4.55653	0.140122	0.161667	0.91576	0.158854	0.705441	0.198843	2.4497	0.127729	0.706926	2.63824	-0.50037	0.847737
YPK_0812	40	1.1103	0.782412	4.39577	1.85625	0.001173	0.79399	4.43351	0.224083	0.061325	0.038899	0.658671	3.57775	0	0.55554	0.080435	0.000252	0.023905	0	0.060564	0.660547	1.65532	0.288215	0.328716	2.75698	0.01718	0	0.0643448	0.707887	2.03618	-0.498409	0.849545
YPK_0137	40	8.47478	10.7224	2.5833	2.90632	0.980134	1.88605	0.486802	0.643465	0.356723	2.75592	0.829891	0.1851	0.08775	0.446806	2.25423	1.33325	0.056862	0	0	0.37862	1.34135	0.733298	0.261114	0.733512	0	0.424076	0.179457	0.711061	6.1717	-0.491954	0.8555
YPK_2771	40	1.77541	2.11111	0.60058	0.98861	0.726949	2.66447	0	0.195689	0	7.72173	0.226031	0.024062	0	0	0	1.45089	0.000994	0.841773	0.747144	0.239346	0.872498	0.094891	0	0.584022	0	0	0	0.71263	1.36893	-0.488775	0.858433
YPK_3278	40	7.3618	8.0146	10.8895	8.93612	0.708691	1.88379	0.129546	0.305893	0.684423	1.49503	0.835445	0.358326	0.12208	0.993687	3.18911	1.1658	0.17927	0.19563	1.3461	0.187764	0.233583	0.640026	0.260508	0.528956	0.16689	0.682489	0.158253	0.715273	8.80052	-0.483434	0.863361
YPK_3817	40	5.96721	3.52966	1.92508	1.23152	1.18707	0.991223	0.185211	0.235558	0.596873	0.043113	0.117346	0.175267	0.312401	0.115928	0.005969	0.001268	8.68908	0.01266	0.506032	2.608	0.518449	0.052366	0	0	0	0.074542	0.0362073	0.715851	3.16337	-0.48227	0.864434
YPK_1799	40	1.18003	1.2855	0.705146	0.34587	11.0156	0.483482	0.131132	0.122407	1.04701	0.198511	0.785459	0	0	0	0.185525	2.01101	0.466467	0.001773	0	0	0.017752	0	0	0	0	0	0	0.71592	0.879138	-0.48213	0.864564
YPK_3684	40	2.6953	3.6143	0.860653	0.83214	1.09733	0.001543	0	0.583834	0	0.315454	0.417727	0.095871	0.224517	0.10176	8.83776	1.04044	0	0.166274	0	3.36853	0	0	0	0.251616	0	0	0	0.717507	2.0006	-0.478935	0.867511
YPK_3985	40	9.16403	5.60459	4.08207	5.01685	0.190294	0.933765	0.274621	0.855872	0.500783	0.360911	1.5172	0.142749	2.2293	0.976959	2.25614	0.458739	0.301147	0.046232	2.71004	0.050464	0.669986	0.37923	0.04395	0	1.08738	0.173296	0.379021	0.719047	5.96688	-0.475842	0.870364
YPK_3834	40	0.94939	1.15576	1.95323	3.24565	0.016461	0.182209	0	0.137399	0.697626	0.67859	0.292312	0.389282	0	0.345775	1.2599	0.001055	9.20466	0.132774	0.05031	0.0311	0.28089	0.197803	2.34684	0.06412	0.020406	0.237425	0	0.720302	1.82601	-0.473326	0.872685
YPK_0079	40	5.24846	8.62807	3.267	4.19612	0.91539	1.39112	1.73024	1.09648	3.65677	0.68975	0.198435	1.34885	1.05225	0.179366	0.002435	0	1.26408	0.152258	0.046346	0.118302	1.11193	0.337085	1.11934	0.170558	0.023674	0	0	0.721941	5.33491	-0.470047	0.87571
YPK_0179	40	0.201142	0.757834	2.10471	1.36281	0.012951	4.8914	0	2.68899	1.45252	0.006178	0.030224	0.490749	0.044403	0.476913	0.00042	0.000497	0.882246	0.002672	0.747503	0.064352	0	0.518407	2.64505	0.24302	1.04302	0.368063	0	0.722155	1.10662	-0.469619	0.876105
YPK_4161	40	0.429103	0.450393	2.27765	2.89551	0.136578	0	0	0.191294	0	0.992824	0.118661	1.22048	0	0	0.436602	0.832156	0.189751	0	0	0.010285	0.285176	4.21373	0.338237	5.83829	0.235503	1.59692	0	0.723326	1.51316	-0.467283	0.87826
YPK_0711	40	0.683883	0.930797	10.4793	6.58381	0.053322	1.86185	0.073845	0.882993	0.186453	2.1983	0.026658	0.001949	0	1.24698	0.806304	0.020473	0.263072	0.38135	3.92132	0.063084	0.32077	0.941944	1.41979	0.286407	0.162251	0	1.53489	0.724087	4.66945	-0.465765	0.87966
YPK_3967	40	5.2726	3.70581	4.69472	2.91144	0.638506	1.21014	1.20179	0.18368	0.1606	0.423906	0.676788	0.621728	0.17881	1.4625	0.097719	7.4e-05	0.017864	0.215104	0.065998	3.26517	1.01531	0.080046	2.98521	0	1.84591	0.062649	0.262829	0.724884	4.14614	-0.464178	0.881124
YPK_4131	40	3.51864	1.69898	2.7254	2.26615	0.122143	0	0.248591	0	0.527752	0.205319	0.743722	0.011746	0	0	0.000649	13.0653	0.377099	0.000229	0.232525	0.340269	0.105655	0.605406	0	0	0.147206	0	0	0.72755	2.55229	-0.458882	0.88601
YPK_0892	40	4.42781	2.27621	6.66805	5.55235	0.003824	0.024606	0	0.0651	0.10261	8.53272	0.094756	0.003188	3.07433	0.28399	0.623839	0.483814	0.150431	0.005248	0.73828	0.595744	0.25984	0	0.881479	0.760813	0.051025	0	0	0.727636	4.7311	-0.45871	0.886168
YPK_1444	40	3.7627	1.22737	1.0242	0.35489	0.525761	3.20207	0.340699	0.576671	1.70166	0.534086	0.018662	0	1.70084	0.321709	0	0	0	0	0.198253	0.013976	2.73324	0	0	4.92	0	0	0	0.729897	1.59229	-0.454236	0.890297
YPK_3203	40	0.581971	0.702419	0.238623	1.04333	1.15025	0.325826	1.17147	3.08333	0.002127	1.37652	0.095107	0.059403	2.01202	1.86549	0	0	0	0	0	0.009518	0	0.11239	0	0	1.82203	0.917926	2.78797	0.73006	0.641586	-0.453913	0.890594
YPK_0584	40	2.68189	4.20484	6.66269	7.50103	0.943056	0	0.967831	0.976103	0.517923	1.51332	0.531101	0.343865	0.312716	0.222647	4.44163	3.44638	0.339229	0.155039	0.034539	0.024486	0.819269	0.22843	0.079296	0.043646	0.716796	0.014011	0.160399	0.731814	5.26261	-0.450452	0.893787
YPK_2566	40	2.50757	2.39597	0.265435	0.87871	0.005194	0.076946	0	0.721688	0.062206	0.734796	0.111529	1.27433	0.024848	0.222613	0	0.787786	0.728864	11.8915	0	0.022601	0	0.1935	0	0.027438	0	0	0.015409	0.734836	1.51192	-0.444505	0.899273
YPK_3480	40	0.485423	2.03136	8.15476	4.76421	0.010731	0.116505	0.257419	0	1.51999	2.71877	1.39534	0.97793	0.059252	0.367599	0.511949	0.000179	0.118041	0.030423	0.026867	0.614412	1.81114	0.906977	0.287903	3.30405	0.730579	0.052097	1.08571	0.734951	3.85894	-0.444281	0.89948
YPK_1710	40	0.775067	1.21773	0.859312	0.93198	0.299095	0.122325	0.104418	0	13.3419	0	0	0	0	0	0.195444	0.091873	0.287342	0.363611	0.08635	0.072791	0.23714	0	0.470407	1.36972	0	0	0	0.740973	0.946022	-0.432506	0.910342
YPK_0731	40	1.42945	1.69436	5.03925	3.9816	0	0.036654	1.11558	0.03116	0.155023	4.9701	0.811087	2.5997	2.68336	1.12668	0.416423	0.006064	0.00651	0.078745	0.059098	0.944221	0.129518	1.0904	0.376045	0.418136	0.01417	0	0	0.742116	3.03616	-0.430283	0.912394
YPK_3899	40	2.99836	3.57188	2.78439	4.2542	0.224997	0.026351	0.050961	1.02779	2.75725	1.37446	0.179014	0.434259	1.83993	0.331192	0.40762	0.210145	0.768227	1.34166	0.997005	0.409964	1.99941	0.047891	0.925069	0.428927	0.727641	0.105848	0.474667	0.743056	3.40221	-0.428458	0.914077
YPK_3382	40	0.386193	1.12613	2.46667	3.1899	0.0607	0.618056	0.003353	0.751334	3.34665	0.386684	3.68818	2.4342	0.019538	0.063623	1.01306	0.611968	0.01588	0.013427	0.440657	0.0415	0.119323	0.118549	0.849534	2.47272	0.033835	0	0.00174614	0.743675	1.79222	-0.427256	0.915186
YPK_0982	40	0.831387	0.824254	4.24294	2.08571	4.55377	0.112038	0.232848	0.39646	0.241227	0.065328	3.87182	0.070432	0	0.500296	0.000208	0.001808	0.073807	0.428149	0.781538	0.530755	0.856548	0.673243	0.223718	0.33462	1.63352	0.318021	1.21671	0.744212	1.99607	-0.426215	0.916146
YPK_3475	40	1.46968	1.8532	6.14522	5.62222	3.61372	0.010752	1.54717	0	0.000842	2.3308	1.14016	0.453251	0.82966	0.177843	0.115936	0.65971	0.478784	0.016881	0.203231	0.915325	0.043678	0.995898	1.39083	0.089603	0.994508	0.498486	0.609994	0.74422	3.77258	-0.426199	0.916161
YPK_3246	40	0.415693	0.429404	1.50815	0.37443	0	0	0	0.393398	0	1.63018	0.208915	0	0	0	0	0	0	0	0	0.441925	1.07395	1.99645	0	11.4074	0	0	0	0.745747	0.68192	-0.423242	0.918889
YPK_0202	40	3.27996	4.2234	5.3945	4.13041	0.156841	0.610576	0.232334	0.575796	2.26803	0.22284	0.497131	0.103093	0.096835	1.09175	0.000655	0.001228	0.615345	0.203071	0.351498	0.485949	0.153094	0.820098	0.75975	7.76527	0.061168	0.082873	0	0.745879	4.25707	-0.422986	0.919125
YPK_0910	40	4.58872	3.95257	2.32055	2.0708	0.0491	0.059991	0.026808	0.244197	0.30459	0.22034	0.018833	0.31257	0.069744	0.057603	0.001905	0.000546	0.189374	9.63238	0	0.532978	0.312773	0	0.323136	0	1.5677	0	3.24767	0.746619	3.23316	-0.421555	0.920445
YPK_3116	40	2.7704	1.53675	5.49102	3.91616	0.032437	0.985253	0.147232	0.877394	1.09391	0.236134	4.6055	1.06602	0	3.14755	0.207984	0.358667	0.007746	0.18482	0.199504	0.039296	0.384862	0.429676	0.060884	1.63342	1.25395	0	0.27612	0.749059	3.42858	-0.41685	0.924786
YPK_0914	40	7.33498	8.34675	0.994711	0.54064	0.512954	0.289016	0.483182	0.235095	0.609287	0.118085	0.144981	0.193008	2.16272	0.610981	0	0.000701	0	0	0.249998	10.6725	0.49397	0	0.265556	0	0.170132	0	0.0206237	0.749253	4.30427	-0.416476	0.925131
YPK_0491	40	1.97119	1.82573	1.93446	1.86299	0.561591	0.046411	0.048283	0.515524	0.743595	1.16434	0.347089	1.65546	0	0.017441	0.670332	1.6997	0.348036	0.000646	0.045615	5.66763	2.77799	0	0.436245	0.011578	0.184327	0	0.291494	0.749275	1.89859	-0.416434	0.92517
YPK_3380	40	6.59478	8.25733	2.33127	2.14216	0.526095	0.085881	0.080799	0.79699	0.672981	0.422168	0.766043	0.189166	0.071785	0.276694	0	0.312395	0.000128	0.000268	0	0.255681	0	12.0563	0.269284	0.37556	0.081296	0	0	0.749543	4.83138	-0.415916	0.925647
YPK_4051	40	0.632927	0.244736	2.37685	2.39405	0	0.028909	0	0	3.48943	0.114793	0	5.6189	0.317293	0.221193	0.900724	0.004041	0	0.004207	1.50545	0	0.203868	0	0.123155	0.152653	4.25352	0.367703	0	0.752428	1.41214	-0.410375	0.930759
YPK_3838	40	3.05468	2.54289	2.7321	3.97949	0.000853	0.501505	0.247137	3.48251	0	0.150989	0.163632	0	0	0.137121	0.390508	1.90702	0.000212	0	0.690541	0	0.044739	2.37423	2.53191	1.8402	1.66145	0	1.22197	0.754196	3.07729	-0.406988	0.933884
YPK_0668	40	6.02621	5.16336	2.21196	2.69237	0.440875	0.251038	0.059628	0.164511	0.089158	1.0016	0.444707	9.82462	0.81337	0.418134	0.015185	0.001419	0.090432	0.184199	0.821644	0.516875	0.003421	0.065329	0	0.646638	0	0.784105	0.715125	0.754435	4.02348	-0.406531	0.934305
YPK_0139	40	2.72212	2.54861	1.66232	1.38988	0.275578	3.16949	0.053753	0.740777	0.140983	0.598928	0.204456	0.518925	1.03391	0.016867	2.57206	3.10762	0.221624	0.000752	0.109482	0.016671	0.072884	0.141314	2.25043	0	0.141185	1.65799	0.308221	0.754517	2.08073	-0.406375	0.93445
YPK_0129	40	3.46232	3.18548	6.28062	4.74277	0.223057	0.033629	0.002057	0.382636	0.993295	0.127881	0.357118	9.72447	0.422131	0.756727	0.468241	0.064096	0.316127	0.290236	0.551844	0.731975	0.517128	0.037086	0.227038	0.545004	0.075768	0.063655	0.482686	0.756256	4.4178	-0.403054	0.937513
YPK_3228	40	1.52331	1.66421	2.03232	3.15835	0	0.32976	0	0.340858	0.121091	0.012661	0.545932	0.324853	0	0	0.013048	0.002698	11.0949	0.012607	0.999855	0.020432	0.454851	0.047338	0.118514	1.63642	1.29465	0	0.0264727	0.756388	2.09455	-0.402802	0.937745
YPK_0372	40	1.82905	2.50039	1.97736	2.16808	0.065508	0.279641	0	0.020178	0	0.356736	0.125955	1.58897	0.045549	0	0	0	0.291228	8.94435	0	0.562493	0	0.920114	1.01342	2.81229	0.273791	0	0.0984281	0.756463	2.11872	-0.402658	0.937878
YPK_3122	40	0.581971	0.719386	0.199747	0.845	0.01119	2.23076	0	10.0722	0	0.035799	0.130009	2.15617	0	0.216896	0.07523	0.946723	0.026108	0	0.218371	0.411231	0	0.038166	0	0.740343	0.013065	0	0.100828	0.757527	0.586526	-0.400631	0.939748
YPK_1337	40	3.49182	5.28622	3.20667	2.9167	0.576989	0.029296	1.38341	1.04035	4.17715	1.71571	1.1771	0.210032	0.969028	1.41741	0.067535	0.682924	0.803057	0.859217	0.117419	0.451023	0.173652	0.05126	0.203051	0.536864	0.439411	0.03504	0.35463	0.759633	3.72535	-0.396626	0.943443
YPK_0180	40	4.98296	3.2255	6.76189	5.58045	0.456338	0.020362	0	0.281575	1.72991	0.047179	0.14143	1.88195	1.18648	1.91277	0.236478	0.036547	0.091572	0.51864	0.274635	2.22153	4.23935	0.362206	0.390051	0.771536	0.464384	0.145848	0.0726286	0.760148	5.1377	-0.395648	0.944345
YPK_3367	40	1.94169	2.65572	9.86802	6.09588	0.002683	1.36335	0	0	0.38701	1.24916	4.14843	0.210401	0.006335	8.01321	0.177808	0.007544	0.168486	0.163193	0.221061	0.33008	0.287027	0.199333	0.068554	0.18714	0.084701	0.203318	0.0228597	0.760943	5.14033	-0.39414	0.945736
YPK_0719	40	1.86928	1.33582	2.82863	3.0738	0.312825	0	0	0	0	6.62659	0.258626	0	0.767333	0	0	0.409169	0	0.807254	0.050338	3.95672	0.897775	0.07725	1.63563	1.31939	0.206282	0	0.178226	0.761018	2.27688	-0.393998	0.945867
YPK_1483	40	0.402284	0.7847	1.22127	1.31852	7.38776	0.002068	0	2.87405	0.058471	2.1153	1.08242	0.147964	0	0	0	0.421626	0.033843	0.744507	0	0.323787	1.23853	0.464673	0.295559	0.358015	0	0	0	0.762982	0.931693	-0.390279	0.949298
YPK_0785	40	1.54745	1.03492	1.38482	2.23664	2.80762	0.930854	0.233047	8.94941	1.29522	0.669599	0	0.48557	0	0	0.051064	0.247584	0.168363	0.000451	0	0.028114	0.256644	0	1.21046	0.254735	0	0	0.0032057	0.764867	1.55096	-0.386719	0.952582
YPK_0571	40	0.498832	0.474162	4.17591	4.77637	0	0.878632	0.6892	1.08172	1.71241	0.365371	3.05531	0	1.42206	4.2544	0.027729	0.116802	0.424836	0.032623	0.061471	0.346091	0.77377	0.2455	1.47503	0.119285	0.501732	0	0.0238403	0.765557	2.48132	-0.385418	0.953782
YPK_4190	40	3.33628	3.19692	3.17316	10.3816	0.757303	0.143087	0.265672	0.773205	0.22264	0.276083	7.27322	0.896044	0.102422	1.8701	0.586103	1.47838	0.266085	0.151247	0.003476	0.853691	0.121228	0.048427	0.157805	0.157066	0.195633	0.067841	0.997332	0.768004	5.02198	-0.380814	0.95803
YPK_0005	40	0.21187	0.399527	4.7403	2.62663	3.34395	0	0	1.02714	0	1.254	0	0	0	0	0.220037	0.060267	0.065543	0	0.153467	0.438463	0.403186	9.0368	0.126889	0.37006	0.668636	0	0.518996	0.769019	1.99458	-0.378909	0.959787
YPK_2841	40	1.6735	0.981599	2.85008	1.19637	0.021012	0.033794	0.077377	0.685936	0.034768	2.30395	0	0	1.21959	0.22546	1.66082	0	0.302909	0.113358	0	0.781456	1.28801	2.00436	0	0.46351	0.013324	0	6.47266	0.769665	1.67539	-0.377697	0.960905
YPK_0390	40	1.8666	2.2149	4.50569	4.1667	0.182802	0.78863	0.58099	0	0	3.31477	3.11096	3.7604	0.442332	0	0.305454	0.442715	0.165399	1.14047	0.000111	0.066321	1.2185	0.195939	0.748828	0	0.032378	0.180239	1.09846	0.772856	3.18847	-0.371728	0.966412
YPK_3686	40	2.98226	2.27672	2.8112	2.45242	0.274248	2.39021	2.90284	0.269482	0.080947	0.17584	0.879442	0.0757	0.404741	0.334278	0.000943	3.88902	0.162046	0.053795	0	0.818445	0.06759	0.929979	1.19909	1.68887	1.03519	0	0.156172	0.773429	2.63065	-0.370659	0.967398
YPK_0413	40	6.69937	6.18006	3.21874	4.41222	0.8956	0.598486	0.111816	4.77614	0.278479	0.148499	1.64617	0.602665	0.44606	3.3363	0.171089	0.125582	1.20126	0.245208	0.350625	0.822441	0.955204	0.236527	0.023825	0	0.038915	0.202914	0.605292	0.774744	5.1276	-0.368209	0.969658
YPK_3560	40	0.812614	0.868309	1.19982	1.56317	0.052889	0.216971	0.278862	0.006265	3.25105	0.02157	0	0.022983	2.51745	0	0	1.22833	0.148374	1.51772	0.251555	0.384258	0.013748	6.76159	0.075443	0.254899	0.832443	0	0.0269964	0.776669	1.11098	-0.364627	0.972962
YPK_4215	40	1.44554	3.2852	3.89439	4.25939	4.03084	0.681772	1.00283	0.471446	1.95862	0.095493	1.83306	0.160146	0.559807	0	0.041764	0.009223	0.006777	0.261396	2.5309	0.488328	0.025945	0.178256	1.40668	0.420361	0.672622	1.03733	0	0.777113	3.22113	-0.363803	0.973722
YPK_0685	40	2.80258	1.77878	3.19997	4.01282	0.001394	0.643061	0.511013	0.162338	2.9936	2.87844	2.38538	2.1061	0.641731	0	0.001381	0.644326	1.28643	0.781535	0	0.70678	0.211126	1.07096	0.020444	0.190681	0.160149	0	0.508777	0.778506	2.94854	-0.361219	0.976107
YPK_3088	40	2.22597	2.43895	4.12765	2.70822	0.012286	0.487949	0	1.02109	0.745245	8.05167	1.17233	0.522172	0.50252	0.698504	0.003855	0	0.058171	0	0	0.102038	1.14478	0.642429	1.50994	0	1.2508	0.027915	0	0.780595	2.8752	-0.357354	0.979672
YPK_3091	40	1.90146	3.60574	0.973262	1.05985	0.002055	0.834529	2.51902	0.139547	0.373713	1.29403	0.491241	1.81431	0.018306	0.110391	1.5358	0	0.003436	0	0.409534	0.187357	1.04845	3.77829	0.024192	0.272982	2.80963	0	0.324565	0.782234	1.88508	-0.354329	0.982463
YPK_4068	40	5.53275	5.83199	2.38758	2.6115	0.240334	0.09936	0.011936	1.12456	1.26892	2.18741	0.093603	0.704581	0.551684	0.276827	0.000741	1.11322	0.342153	0.561157	0.106254	0.006969	2.23918	0.06623	2.56036	0	0.828899	0	3.6467	0.78396	4.09095	-0.351149	0.985396
YPK_3657	40	5.25919	5.32569	2.08863	2.45005	0.135456	0.756999	0.064755	3.07923	0.254931	1.34297	0.171314	0.923832	0.604617	0.58596	0.000846	0.515916	1.88707	0.423961	0.070813	0.624053	1.79161	0	0.216612	2.52954	2.09492	0	0	0.785887	3.78089	-0.347606	0.988665
YPK_3550	40	5.8948	3.77453	16.3806	11.8394	0.842638	0.761296	0.054917	1.30517	0.426115	0.277873	0.438932	4.5175	0.13098	0.102924	0.650894	0.130765	0.423525	1.387	0.053226	0.292525	0.528394	0.69577	1.19989	1.36922	0.907859	0.551649	1.02699	0.785915	9.47233	-0.347554	0.988713
YPK_3867	40	4.16766	3.37243	2.72808	3.47501	0.246243	0.351612	0.04878	0.549951	0.059112	0.199237	0.13074	2.23031	0.048738	0.121333	0.000324	0.055232	0.096673	0	2.50821	0.578554	3.75596	0	0.327573	6.14823	0.638807	0	0	0.786766	3.4358	-0.345993	0.990152
YPK_3400	40	1.97119	2.13261	1.56848	2.7331	1.24079	1.35096	0	0.033249	0.445278	1.21525	1.99319	0	0.000607	0.760019	5.42821	0.224129	0.070193	0.021514	0.305904	0.940847	0.272921	0.407047	2.88827	0.455929	0	0	0.0536058	0.787301	2.10135	-0.345013	0.991057
YPK_0867	40	3.4811	3.35068	3.18656	3.17697	0.501698	0.371983	0	0.61089	2.30199	0.885265	3.25782	1.24476	0.037853	1.10051	0.038835	0.0256	0.393307	0.518313	0.423865	0.668247	0.439623	0.637148	0.838466	1.15711	0.348593	1.56936	0.752664	0.787995	3.29883	-0.343741	0.992231
YPK_4144	40	0.303054	0.393862	1.61272	0.74916	0.042976	0.079583	3.44389	1.00574	0.355395	0.808397	8.50498	0	0	0.14957	0.728426	0	0	0.213506	0	0.128103	0	0	0	0	0	0	2.66464	0.788053	0.764699	-0.343636	0.992327
YPK_0900	40	3.03322	1.19287	0.154166	0.36971	0.148131	0.083901	0.308865	0.058739	0.213866	2.61422	0	0.723927	0.045568	0	0	0.036188	0	0	13.893	0	0	0	0	0	0	0	0	0.788104	1.18749	-0.343542	0.992414
YPK_4019	40	8.52842	6.40398	1.50681	2.27832	0.312898	0.170363	0.072197	0.468932	1.3253	0.126124	0.611898	0.022663	0.021018	0.02884	12.9914	0.064494	0.000483	0	0	0	0.083535	0.008361	1.27947	0.339193	0.232013	0	0	0.789529	4.67938	-0.340936	0.994818
YPK_4163	40	3.90215	3.96332	1.83928	1.1978	2.647	0.135765	0.613243	0.815502	0.827403	0.001772	1.24974	0.254047	0.686078	0.089987	0.005767	1.97924	0.00063	0.135563	4.02339	0.136767	0.010252	0	0.077058	0.074161	4.3465	0.059275	0	0.789962	2.72564	-0.340144	0.995548
YPK_0898	40	0.860888	2.09322	1.83794	0.49865	1.07409	3.94056	0.79193	2.4532	4.39317	1.5099	1.7617	0.498347	0.948453	0.005324	0	0.001138	0	0	0.148941	0.311922	0.024626	0	0	0.343548	0	0	0	0.791602	1.32267	-0.337152	0.998309
YPK_4183	40	4.12743	2.80437	13.8509	17.1321	0.798938	0.279075	0.314513	0.175905	0.242051	8.03102	1.12234	0.971014	0.04615	1.02648	0.640412	0.144305	0.550211	0.363011	0.924912	0.25798	0.456354	0.596066	0.628225	0.273385	0	0.011995	0.353466	0.791644	9.4787	-0.337076	0.998379
YPK_3296	40	1.45895	1.59447	1.90229	2.65458	4.95608	0.057575	0.397624	0.43353	0.9597	0.278977	2.18109	1.98773	0.032468	0.009986	0	0.525647	0.255857	0.388293	0.576139	2.42294	0.093665	1.07726	1.24298	0.18117	0.127975	0.027198	0	0.791908	1.90257	-0.336595	0.998823
YPK_4046	40	5.58638	4.59521	4.79258	4.38424	0.264137	0.824169	0.249527	0.505851	1.00831	0.407582	6.81207	2.08414	0.029009	0.471565	0.257844	0.243901	0.914815	0.015516	0.677471	0.36912	0.421489	0.423585	0.669569	0.497824	0.116091	0.80502	0.169815	0.792975	4.8396	-0.334653	1.00061
YPK_2752	40	0.490786	0.277637	1.06844	1.55842	0.265362	0.008472	0	0	0.027747	0.396323	12.416	0.339785	0.368261	0	0.194417	0.094184	0.150473	0	0.106988	1.34316	0.114244	0.738318	0.330668	0.361526	0.708281	0.401881	0	0.798525	0.848822	-0.324591	1.0099
YPK_1095	40	1.92292	2.13031	5.55135	5.65411	0.515411	6.60391	0.743436	1.72306	1.52453	0.6429	0.526836	0.00511	0.048602	3.4462	0.568765	0.745249	0.113603	0.112231	0.051659	0.356456	0.133552	0.128323	0.018137	0.302978	0.071146	0	0	0.799221	3.81467	-0.323333	1.01106
YPK_0425	40	0.94939	0.770446	2.88359	1.29477	0.056243	3.49701	0	0	0.002608	0.003038	0.165987	0.211924	0	0	0.026362	0.341193	0.516934	0.00065	0.153873	0	13.4731	0	0	0	0	0	0	0.802128	1.47455	-0.318096	1.01589
YPK_2589	40	1.05667	0.716691	1.91167	2.65604	1.29044	0	0.077203	0	2.29983	1.43078	0.878866	0	0.341299	2.5259	0.231194	0.06814	0.13925	0	0.015998	0	0	2.87461	0.016408	3.41978	0.210562	0	2.70415	0.80541	1.58527	-0.312206	1.02132
YPK_4104	40	1.41336	1.38522	0.596558	0.73203	0.003686	0	0	0.043671	0.112993	0	2.39206	0	0.541895	0.058619	0.031115	0	13.1654	0.017807	0	0.531208	0.129995	0.578665	0.886084	0	0.055285	0	0.00326489	0.806598	1.03179	-0.310077	1.02329
YPK_3998	40	2.38688	3.23584	5.90258	1.79257	0.068204	1.83868	0.018988	1.75415	1.30598	1.1634	1.06943	0.945257	0.389963	0	0.07922	0.002008	0.39856	0.054629	0.188481	5.02534	0.037672	0.077682	0.852419	0.257669	3.05075	0	0	0.80776	3.32947	-0.308001	1.0252
YPK_4056	40	1.526	1.26021	4.74968	2.01365	0.133138	0	0	0.764748	0.132236	0.390129	8.72411	0.611824	0.821587	0.013898	0.069789	0.762645	0.433975	0.275505	0.065023	1.64185	2.42685	0.273692	0.007638	0.371802	0.238751	0	0.424304	0.807978	2.38738	-0.307612	1.02556
YPK_3566	40	2.46198	3.7592	3.9574	3.58596	1.34945	4.46342	0.600117	0.01008	0.096545	0.773494	0.242194	0.442542	0.322934	0.482411	0.100513	0.001234	0.000439	0.619952	0.656002	3.85212	0.129257	0.029839	1.53644	1.04567	0.038648	0	1.89832	0.812679	3.44113	-0.299243	1.03328
YPK_0160	40	10.7195	7.81561	10.0718	6.08739	0.391696	0.176117	0.358709	0.721586	0.195984	1.62595	2.62143	1.50462	0.642999	0.342854	1.35085	0.277942	0.376312	0.495992	0.017522	0.090789	0.455849	0.006983	0.750938	4.23516	0.492398	0	1.60564	0.81471	8.67358	-0.295642	1.0366
YPK_0153	40	2.20988	2.12547	2.04841	1.26414	0.220411	0	0	0.056149	0.401665	0.330443	0.201156	0.148516	0.470685	0.472675	0.479421	0.026568	0	0.395371	0.084442	0.171476	1.50793	0.418577	5.29332	0.754853	7.28505	0	0.0611008	0.816514	1.91197	-0.292451	1.03955
YPK_3996	40	1.27122	0.956787	1.34326	1.59849	0.003073	2.02223	0.517972	0.470023	0.066222	1.56601	0	0.001896	0	1.65409	1.17133	2.70913	0.000111	0.313091	0.354954	3.01235	1.35191	0.979312	0.080194	1.59085	0.06675	0	0.891166	0.818377	1.29244	-0.289163	1.04258
YPK_0199	40	0.463967	1.22909	0.711849	0.72257	1.44561	4.75555	0	0.034287	1.61429	1.97145	2.72075	0.023617	0	0.003886	0	0.001469	0.000815	0	0.486679	0.588538	0.220906	0.286021	1.17089	0.003515	3.63228	0	0	0.824372	0.78187	-0.278632	1.05229
YPK_2269	40	0.182369	0.222777	0.274819	1.02623	0.257089	0	0	0.062807	0	0.525449	11.1296	0	0	0	0.012867	0	4.94041	0.006823	0	0.037087	0	0.028561	0.604582	0.624441	0.733783	0	0	0.8245	0.426549	-0.278409	1.0525
YPK_4067	40	1.96315	1.97291	3.46808	3.24534	0.490918	0.817204	0.094323	5.07329	1.73922	0.454487	1.21126	0.334714	0	0.109754	0.675423	1.23025	0.165915	2.94446	0.000144	1.73357	0.606291	0.020774	0.015009	0.26119	0	0	0.994925	0.824919	2.66237	-0.277676	1.05318
YPK_0981	40	0.619517	0.772409	4.02577	5.25541	0	0.531609	4.52208	0.116065	0.009992	1.80646	0.756162	6.6375	0.159177	0	0.196075	0.031007	0.083307	0.479963	0.024161	0.515425	0.858607	0.032911	0.308315	1.70394	0.097081	0.187616	0.0136355	0.829178	2.66828	-0.270246	1.06003
YPK_3014	40	5.18946	3.17044	0.423624	0.88982	1.20085	1.59588	0.032189	0.128748	0.047473	4.82418	0.101142	1.24285	2.96362	2.25735	0	0.015641	0.195827	0	1.06161	0	1.58341	0.052707	1.37723	0.225315	0.191589	0	0	0.830331	2.41834	-0.268242	1.06188
YPK_2102	40	0.185051	0.309067	2.09265	3.73595	0	0.844924	0	0	0	0	0.080284	0	0.205185	0.061818	3.09915	0.166373	0.153288	0.008361	0.008146	0.114715	1.27026	0.412738	0.002746	0.183755	0.698909	2.07979	9.751	0.832236	1.58068	-0.264935	1.06493
YPK_0059	40	1.89342	3.10958	4.39443	3.48812	0.048148	5.8718	0.397	0.421429	0.240611	0.140789	1.76779	6.69527	0	0.026113	0.286838	0.022065	0.072178	0	0.039475	0.052656	0.113522	0.913119	0.386615	1.52464	0.141345	0	0.139479	0.839169	3.22139	-0.252967	1.07597
YPK_0043	40	1.91219	1.28251	10.9472	7.52116	0.308529	1.01904	0.024378	0	0.14761	0.385171	0	0.331006	0.534838	2.37738	0.738738	0.252454	0.832222	1.6475	0.651299	1.5955	0.555057	1.27532	2.71645	2.7683	0.259274	0.012432	0.902438	0.840649	5.41576	-0.250425	1.07832
YPK_0730	40	0.952072	1.90122	2.40903	1.69629	0.001368	0.262935	0	10.2231	0.184643	0.006157	0	0.327296	3.30901	0	0.002202	0.202897	0.551291	0.000519	0.426436	0.168762	0.26601	2.94741	0	0	0.544429	0	0	0.84454	1.73965	-0.243762	1.08446
YPK_4007	40	0.209188	0.426086	0.914276	1.34275	0	0	0	0	0	0.005494	0.277737	0.340621	0	0	0	4.07105	0	0	0	0	0.041147	0.15501	8.06705	1.96094	0.000916	0	4.60711	0.849003	0.723075	-0.236158	1.09148
YPK_1939	40	0.624881	0.446944	1.23736	1.27337	2.68857	0.400609	0	0	2.12379	0.277621	1.24274	10.7565	0	0	0	0.214317	0.066228	0.000505	0.188008	0.018196	0.050622	0.058702	0.608048	0.185351	0.127135	0.528126	0	0.849352	0.895638	-0.235565	1.09203
YPK_3894	40	1.31681	0.812437	0.541595	1.50464	0.674515	0.066947	1.07186	0.175411	0.032905	0.152727	0.140962	0.044661	3.59062	0.344914	0.365589	0.001287	0	0	0.556357	0.476187	4.6759	0.430575	0.483916	5.15878	1.13789	0.039877	0	0.853126	1.04387	-0.22917	1.09792
YPK_4141	40	1.64132	2.78068	1.81381	2.41922	0.880765	0.350136	0.299796	0.649762	0.833457	0.23911	0.033635	0.429947	0.150334	0.046952	6.52105	0.346235	0	1.96003	0	0.021887	0.513881	0.399877	4.24646	1.45608	0.132315	0	0.139227	0.854388	2.16376	-0.227036	1.09989
YPK_0529	40	1.14785	1.06857	8.65345	3.26123	1.30706	0.865832	0.756959	0.325406	1.19716	0.51706	3.96009	0	0	0.71669	0.000102	0.469784	0.018079	0.251019	0.066976	0.113657	0.261665	0.399107	5.36465	0.089494	2.85585	0.102323	0.0212435	0.854791	3.53277	-0.226356	1.10052
YPK_4008	40	0.163595	0.54794	1.63015	0.91155	0	0	0	0	0	0	0	0	0	0	0.961937	6.07294	0.690711	0.000383	0.234051	0.049015	0.656651	6.20195	0.390949	0	2.44871	0	1.98204	0.856058	0.813308	-0.224219	1.10249
YPK_0725	40	3.43551	2.69674	1.21859	1.22976	10.0409	0.039459	0	0.000371	1.57544	1.6269	0.220121	1.09386	0	0.369593	0	0	0	0	0	0.009416	0.364429	0.889157	3.32316	0	0.09175	0.077901	0	0.857498	2.14515	-0.221795	1.10473
YPK_3871	40	0.504196	0.630925	1.51218	1.10711	0	0.478354	0.09631	3.72176	0.324106	0.025975	1.08304	3.34412	0	0.166554	0.107556	0.775922	0.002299	0.156209	0	6.85585	0.23845	0.011914	0.231576	0.259035	1.91203	0	0.0553784	0.862889	0.938602	-0.212754	1.11307
YPK_1163	40	3.71442	3.33304	3.81529	1.47553	0.232813	0.297567	0.525186	0.09816	0.008999	0.354716	0.334436	3.99245	0.160755	0.01242	0	0.068783	0	1.6764	0.118137	0.03701	6.29928	0.870196	4.56452	0	0.028261	0	0.186177	0.863751	3.08457	-0.211313	1.1144
YPK_2976	40	2.60412	3.23786	3.06993	1.92296	0.064515	1.07052	0.056686	0.176176	9.86393	0.067244	0.020043	0.062754	0.003997	0	0.009214	4.11781	0.389793	0.308391	0.051444	0.008607	0.17719	0	0.261316	1.26105	0.785752	1.14313	0	0.865199	2.70872	-0.208896	1.11663
YPK_0742	40	0.316463	0.897021	0.39145	2.99575	0	0	0	0	0	9.41921	0	1.41369	0.349156	7.40153	0	0.790407	0	0	0	0	0	0.212344	0.113821	0.210942	0.079423	0	0.00132855	0.869211	1.15017	-0.202222	1.12279
YPK_3366	40	1.33827	2.2821	5.34356	5.7289	8.92978	0.712807	0.020803	0.079405	1.14615	0.201072	0.689181	0.558062	0.052175	0.092791	0.548369	0.701075	0.37843	0.054029	1.47973	0.1837	0.195572	0.854033	0.365177	1.80632	0.297143	0.130496	0.55805	0.871059	3.6732	-0.199158	1.12561
YPK_0746	40	0.86357	1.52103	1.37142	2.80838	0	0.150237	0	2.40064	0.005734	5.73964	0.124233	0.089454	0	0.107817	0.094748	3.12927	5.73766	0.005924	0.44345	0.954515	0.016394	0.436326	0.038342	0.062353	0.049349	0.426296	0.0578412	0.872618	1.6411	-0.196577	1.12799
YPK_0168	40	14.5841	13.9556	0.235943	0.81893	0.097426	1.20164	0.484472	0.389797	1.43414	1.25936	0.320453	0.326681	0.211814	2.91039	0	0	0	0	0	0	0	6.83359	0.184704	0.512889	4.06003	0	0	0.879451	7.39865	-0.185324	1.13837
YPK_1809	40	1.63059	1.94013	0.191703	0.92967	0.071085	0.790565	1.78758	0.648573	1.40608	1.14637	0.16528	0.00748	0.332204	0.611385	0.013834	0	10.3524	0.016301	0	1.01454	1.34054	0.40992	0.159949	0	0	0	0	0.881483	1.17302	-0.181996	1.14144
YPK_0181	40	8.37287	7.69429	6.2699	4.46775	0.66822	1.27032	0.092019	0.360759	0.384722	0.582681	1.82082	0.129209	5.51172	2.12019	0.953169	0.041626	0.145398	0.095283	4.16842	0.349259	1.11785	0.032479	0.331681	0.022154	0.023607	0.060724	0	0.88184	6.7012	-0.181412	1.14198
YPK_2953	40	9.19889	9.72021	0.286884	0.95708	0.354368	0.128563	0.009713	0.408398	0.056523	0.331175	0.224838	0.393063	0.347646	3.59016	0	0	0	0.045743	0	14.1685	0.173193	0	0	0.177665	0	0	0	0.887372	5.04077	-0.17239	1.15031
YPK_0036	40	5.49788	4.18813	6.64794	4.39229	4.22244	4.21547	0	0.487606	2.68948	0.594773	0.908296	0.582615	1.19652	1.54421	0.000266	0.102378	0.148786	0.301177	0.186806	0.394439	0.464045	0.21958	0.912913	0.665919	0.577439	0.00617	0.0364389	0.889468	5.18156	-0.168985	1.15345
YPK_1417	40	2.07847	2.05936	2.92783	2.32635	0.822092	0.047216	0.131143	0.51249	0.016677	0.004548	0.200199	0.125975	1.3782	0.047934	0.033512	0.572626	0.409307	7.51664	0.138363	0.051923	0.266538	0.848694	0.008816	0.661104	0.810299	3.11716	2.78583	0.891621	2.348	-0.165498	1.15666
YPK_0115	40	3.75465	4.82995	1.95055	3.25832	0.356924	0.118283	0.014312	0.618919	0.301363	1.60441	0.440234	0.086766	0.13103	0.063292	0.000906	0.436962	0.336208	0.000641	2.61356	1.8841	2.6774	0.099867	0.033833	0.755138	0.030866	0	7.95456	0.893895	3.44837	-0.161823	1.16005
YPK_3343	40	1.62791	1.30025	9.31302	11.6675	0.0152	8.28038	0	1.10775	1.69585	1.6763	0.424239	0.015348	2.1211	1.33961	0.402909	0.364209	0.327712	0.110917	0.164788	0.087788	0.233623	0.150374	0.419918	0.174557	0.437491	0.009299	1.01175	0.894396	5.97718	-0.161014	1.1608
YPK_3691	40	0.359374	0.777153	3.77776	3.25288	0	0.002315	0	0.293922	0.506389	0.01205	9.07749	0.604607	0.00333	0.065559	5.73962	0.187544	0.389984	0	0.624024	1.21679	0.019816	0.188802	0	0.019115	1.71889	0	0.0308434	0.900047	2.04179	-0.151927	1.16918
YPK_1396	40	3.03054	1.34664	5.84359	4.39488	1.28364	0.015368	0.759495	1.45865	0.13358	2.09839	1.42447	5.93705	2.47187	2.92152	0.003933	0.064176	0.140574	0.002674	0.16902	0.203316	0.215822	0.119064	0.009916	0.702772	0.489472	0	0.174296	0.904307	3.65391	-0.145115	1.17547
YPK_0416	40	2.81867	2.92684	9.12266	7.19637	0.128449	0.157266	0	0	9.5185	0.119984	0.016956	2.45209	0.148575	4.44982	0.060171	0.052173	0.035271	0.554034	0.02594	0.118647	0.890637	0.554414	0.213401	0.473272	0.000511	0.267996	0.653932	0.908349	5.51613	-0.138681	1.1814
YPK_3845	40	5.09291	2.44456	1.7012	1.26438	1.36733	0.100756	0.192598	0.05235	0.209291	6.62345	2.33069	0.389617	3.31368	4.55851	0.061832	0.043759	0	0	0	0.664832	0.388443	0	0.59615	0.024083	0.007759	0	0	0.909788	2.62576	-0.136397	1.18351
YPK_3013	40	0.901116	0.906712	1.26417	1.15944	0.208119	5.33917	0	0.002824	0.78171	0.023238	4.22913	0.246102	0	0	0	2.60893	0.071706	0	3.82635	0.00571	2.84605	0.264214	0.002208	0	0	0.583558	0	0.91474	1.05786	-0.128566	1.19073
YPK_0369	40	1.11567	1.69043	0.613986	1.16242	2.19692	3.0936	1.70731	0.135742	2.6387	0.613531	0.65941	0.704021	0.030625	0.527446	0.005759	0.196693	0.56649	0.002036	0	0.856954	0	4.98074	0.110279	2.05119	0.044313	0	0	0.918338	1.14563	-0.122904	1.19596
YPK_3143	40	1.08885	1.5158	1.87011	1.03704	0.022726	9.29017	0	7.11674	0	0.077225	0.355099	0	0	0	0	0	0.00031	0.155383	0.045576	0.832909	0	2.62467	0.034608	0.403793	0.170302	0	0	0.918675	1.37795	-0.122374	1.19645
[truncated: 87 more rows]

## Sheet: Sheet2
0		0
0		0
0		0
0		0
2.36087e-05		2.36087e-05
0.000328174		0.000328174
0.00152383		0.00152383
0.00198335		0.00198335
0.00218691		0.00218691
[truncated: 17 more rows]
