# Supplementary material for: Identification of MrtAB, an ABC Transporter Specifically Required for Yersinia pseudotuberculosis to Colonize the Mesenteric Lymph Nodes
Source: PLoS Pathog. 2012 Aug 2;8(8):e1002828. doi: 10.1371/journal.ppat.1002828 (PMC3410872; doi:10.1371/journal.ppat.1002828)
Supplement: Table S2 — Screen data from genes only hit in Library A. Similar analysis as in Table S1, but only including data from genes hit Library A and not hit in Library B. Column B, H: The number of reads for each gene in Library A Input sample normalized for the amount of DNA added to sequencing run (total number of reads) and normalized for the number of unique insertions in a particular pool. Column C–G, I–M: Output Liver samples, normalized as in B and H, then divided by the values in the corresponding Input sample. Column O–U: Statistical analysis, including the average ratio of Output/Input, the Log2 value of this ratio, and the number of Standard Deviations away from the mean. (XLS) [file ppat.1002828.s003.xls]

## Sheet: Sheet1
Supplemental Table 2 - Screen data from genes hit only in library A
Gene	@10KNewInput	@10KNewL1	@10KNewL2	@10KNewL3	@10KNewL4	@10KNewL5	@10KOldInput	@10KOldL1	@10KOldL2	@10KOldL3	@10KOldL4	@10KOldL5	Average input	Average output	Ratio	Lg2 ratio	St Dev off Mean		St Dev	Average
YPK_2758	0.348646	0	0	0	0	0	0.226523	0	0	0	0	0	0.287585	0	0	#NUM!	#NUM!		1.88688	-1.6672
YPK_2199	0.606108	0	0	0	0	0	0.222158	0	0	0	0	0	0.414133	0	0	#NUM!	#NUM!
YPK_1364	1.3329	0	0	0	0	0	0.737477	0	0	0	0	0	1.03519	0	0	#NUM!	#NUM!
YPK_3188	1.44286	0	0	0	0	0	2.61784	0	0	0.004851	0.000494	0	2.03035	0.0005345	0.000263255	-11.8913	-5.41851
YPK_4078	2.91522	0.019657	0.043649	0	0	0	1.63301	0.008602	0.010519	0.004444	0.06261	0	2.27412	0.0149481	0.00657315	-7.2492	-2.95833
YPK_0208	2.39493	0	0	0	0	0	1.58315	0	0.172407	0	0	0	1.98904	0.0172407	0.00866785	-6.85011	-2.74682
YPK_1324	2.74894	0.029374	0.180618	0	0.036573	0	1.25452	0	0	0.008677	0.036107	0	2.00173	0.0291349	0.0145548	-6.10236	-2.35053
YPK_1920	0.922571	0.063525	0	0	0	0	0.656189	0.057084	0	0	0	0	0.78938	0.0120609	0.015279	-6.03231	-2.31341
YPK_1333	1.28999	0	0	0	0	0	0.866593	0.067539	0	0.186318	0	0	1.07829	0.0253857	0.0235425	-5.40859	-1.98285
YPK_0441	0.654382	0	0	0	0	0	0.726102	0.164438	0	0	0.003564	0	0.690242	0.0168002	0.0243396	-5.36055	-1.95739
YPK_1104	2.2072	0.145742	0.093823	0	0	0	0.834397	0.12065	0	0.013045	0	0	1.5208	0.037326	0.0245437	-5.3485	-1.95101
YPK_2438	3.04663	0	0.110011	0	0.119676	0.180417	1.11523	0.050382	0	0.004881	0.148542	0	2.08093	0.0613909	0.0295017	-5.08306	-1.81033
YPK_4088	5.00173	0.135398	0.02544	0.007767	0.035621	0.210384	6.0483	0.318177	0.497036	0.052191	0.397788	0.026061	5.52502	0.170586	0.0308753	-5.0174	-1.77553
YPK_2093	0.909162	0	0	0	0	0.034041	0.789367	0	0.026599	0	0.201665	0	0.849265	0.0262305	0.0308861	-5.0169	-1.77526
YPK_2402	6.83615	0.28767	0.040025	0.001136	0.223953	0.406373	6.13297	0.77339	0.02303	0.271847	0.020047	0.057114	6.48456	0.210458	0.0324553	-4.9454	-1.73737
YPK_1381	5.12778	0.098544	0.081905	0	0.381955	0.709551	3.18753	0.013221	0	0.047809	0.022331	0.007992	4.15765	0.136331	0.0327903	-4.93059	-1.72952
YPK_0673	0.729475	0	0.093488	0	0	0	0.391298	0.083762	0.014633	0	0	0	0.560387	0.0191883	0.0342412	-4.86812	-1.69642
YPK_1860	1.06203	0	0	0	0.052725	0.12123	0.470104	0	0	0.108055	0	0	0.766067	0.028201	0.0368127	-4.76365	-1.64105
YPK_2699	10.2663	0.136372	0.23428	0.122725	0.555413	0.905126	10.597	0.271298	1.05063	0.08577	0.391672	0.183452	10.4316	0.393674	0.0377385	-4.72782	-1.62206
YPK_0402	8.75102	0.78802	0.246526	0.122372	0.554367	0.16877	5.73024	0.359534	0.080609	0.132337	0.151098	0.170879	7.24063	0.277451	0.0383187	-4.70581	-1.61039
YPK_2403	2.66312	0.063085	0.523713	0.040114	0.018637	0.057643	3.07829	0.02814	0.11037	0.052452	0.051713	0.208441	2.8707	0.115431	0.0402099	-4.6363	-1.57356
YPK_2391	12.0632	0.148015	0.117686	0.389655	1.30516	0.248968	8.41602	0.88266	0.338151	0.064238	0.541612	0.105564	10.2396	0.414171	0.040448	-4.62779	-1.56904
YPK_3093	6.47677	0.084856	0.876257	0.064677	0.303973	0.044536	6.22014	0.600708	0.28047	0.09129	0.224089	0.061177	6.34845	0.263203	0.0414594	-4.59216	-1.55016
YPK_3580	7.80431	0.013517	0.115943	0.281318	0.606449	0.526644	6.87936	0.329426	0.753013	0.410601	0.145801	0.037262	7.34183	0.321997	0.0438579	-4.51102	-1.50716
YPK_0065	2.98763	0.025283	0.264731	0	0.239606	0.053868	3.13914	0.147668	0.070532	0.008091	0.48938	0.047677	3.06338	0.134684	0.0439656	-4.50748	-1.50528
YPK_4129	5.68293	0.031855	1.13198	0.14036	0.060128	0.032023	6.43887	0.273061	0.181122	0.502367	0.61707	0.001236	6.0609	0.29712	0.0490224	-4.35041	-1.42204
YPK_2393	4.12475	0.336581	0.4456	0.044108	0.304062	0.572957	3.6276	0.050984	0.047355	0.0015	0.074208	0.067591	3.87617	0.194495	0.050177	-4.31683	-1.40424
YPK_1423	5.05269	0.140219	0.146164	0.069067	0.090044	0.07718	2.67082	0.652166	0	0.014265	0.022291	0.758281	3.86175	0.196968	0.0510047	-4.29323	-1.39173
YPK_1724	0.418375	0	0	0	0	0	0.650018	0	0.278958	0	0	0	0.534196	0.0278958	0.0522201	-4.25925	-1.37373
YPK_0537	1.13712	0	0.157979	0	0	0.108869	0.507835	0.106032	0	0	0	0.07838	0.822479	0.045126	0.0548658	-4.18795	-1.33594
YPK_2396	6.67523	0.354111	0.794513	0.115906	0.11296	0.277632	5.78612	0.622299	0.067955	0.53239	0.114074	0.570151	6.23068	0.356199	0.0571686	-4.12863	-1.3045
YPK_2157	2.57193	0.517512	0.332741	0.092639	0.036121	0.549211	3.89473	0.268696	0.032835	0.092695	0.021267	0	3.23333	0.194372	0.060115	-4.05613	-1.26608
YPK_2843	5.33965	0.173171	0.545449	0	1.34755	0.312761	5.4916	0.066079	0.620412	0.14866	0.129384	0.020295	5.41562	0.336376	0.0621122	-4.00898	-1.24109
YPK_2850	0.573925	0	0.011592	0	0.05987	0	0.639212	0	0.310548	0	0	0	0.606569	0.038201	0.0629789	-3.98899	-1.23049
YPK_2944	1.467	0.095879	0.028913	0	0	0.111393	0.919933	0.00509	0.116191	0.345113	0	0.055383	1.19346	0.0757962	0.0635094	-3.97689	-1.22408
YPK_1217	9.33031	0.062673	0.94957	0.809804	0.48087	0.220388	7.15511	0.626589	0.165126	1.23301	0.416204	0.369385	8.24271	0.533362	0.0647071	-3.94993	-1.2098
YPK_3830	2.90717	0.179192	0.19167	0.4031	0.087551	0.026828	2.73983	0.052979	0.306528	0.008608	0	0.667705	2.8235	0.192416	0.0681481	-3.87518	-1.17018
YPK_0367	7.65412	0.144118	0.349656	0	0.128525	0.318628	5.32163	0.574111	0.158532	1.29238	0.277976	1.19077	6.48788	0.443469	0.0683535	-3.87084	-1.16788
YPK_2484	5.93771	0.896866	0.1706	0.15451	0.060441	0.051498	5.06041	0.487624	1.01538	0.352409	0.453194	0.153226	5.49906	0.379575	0.0690255	-3.85673	-1.1604
YPK_2387	1.09153	0.036988	0.033525	0.060502	0.062377	0.273335	1.93009	0.379663	0.017801	0.16637	0	0.056094	1.51081	0.108665	0.0719254	-3.79735	-1.12893
YPK_1977	0.362056	0	0	0	0	0	0.67595	0	0	0	0.377188	0	0.519003	0.0377188	0.0726755	-3.78239	-1.121
YPK_3653	4.71745	0.063773	0.055181	0.031429	0.0116	0.052485	5.22766	0.886275	2.20969	0.127362	0.02649	0.30152	4.97256	0.376581	0.0757318	-3.72296	-1.0895
YPK_1929	2.58534	0	0.013833	0	0.108541	0.615316	1.95662	0	0.564824	0.021326	0.386951	0.039873	2.27098	0.175066	0.0770884	-3.69734	-1.07593
YPK_1643	2.56121	0.204922	0.069165	0	0.000248	0.630782	2.54913	0	1.15385	0.01708	0	0	2.55517	0.207605	0.0812491	-3.62151	-1.03574
YPK_0424	3.7466	0.642035	0.374701	0.316241	0.111584	0.346618	4.75424	0.670204	0.248514	0.081279	0.319317	0.420626	4.25042	0.353112	0.0830769	-3.58941	-1.01873
YPK_2189	1.1103	0.178292	0.215726	0	0.05903	0	0.820521	0	0.090723	0	0.264988	0	0.965413	0.0808759	0.0837734	-3.57736	-1.01234
YPK_3919	4.23203	0.097245	0.063082	0.059665	0.575417	0.342841	3.99587	0.970827	0.384526	0.550719	0.14996	0.267362	4.11395	0.346164	0.0841441	-3.57099	-1.00897
YPK_2720	3.76806	0.541948	0.21895	0.040207	0.447846	0.904486	5.51002	0.363707	0.868098	0.353945	0.180626	0.008091	4.63904	0.39279	0.0846707	-3.56199	-1.0042
YPK_0959	8.1315	0.314398	1.38474	2.5218	0.067767	0.13291	5.82395	0.603383	0.12585	0.193132	0	0.617024	6.97773	0.596099	0.0854289	-3.54913	-0.997381
YPK_2731	2.2662	0.468944	0.10606	0.125135	0	0.143672	1.59748	0.792854	0	0.059054	0	0	1.93184	0.169572	0.0877775	-3.51001	-0.976645
YPK_1128	0.587335	0	0.001417	0	0.393273	0	0.567665	0.07836	0.01345	0	0.038759	0	0.5775	0.0525259	0.0909539	-3.45872	-0.949465
YPK_3544	2.27156	0	0.000366	0	1.36	0.007085	1.5972	0.476382	0	0.031804	0.021068	0	1.93438	0.18967	0.0980521	-3.35031	-0.892009
YPK_3050	1.35972	0.004789	0.065447	0.202845	0	0.208497	1.96512	0.509899	0.040794	0.011078	0.041491	0.585783	1.66242	0.167062	0.100493	-3.31483	-0.873205
YPK_0807	0.981573	0	0.066935	0.137857	0.051213	0.157652	0.954964	0.044128	0.515672	0	0	0	0.968268	0.0973457	0.100536	-3.31422	-0.872882
YPK_2315	0.860888	0	0.336189	0	0	0	0.62689	0.224073	0	0.20547	0	0	0.743889	0.0765732	0.102936	-3.28018	-0.854841
YPK_0799	1.44018	0.902494	0.053705	0	0.153316	0	2.04579	0.179667	0.196862	0	0	0.325314	1.74298	0.181136	0.103923	-3.26642	-0.847548
YPK_2536	3.37919	1.45298	0.207968	0	0.481307	0.547334	2.2562	0.058109	0.026226	0.063523	0.160615	0.019053	2.81769	0.301711	0.107077	-3.22327	-0.824684
YPK_2248	2.67653	0.357639	0.000311	0	1.99154	0.10962	4.54619	0.224012	0.179276	0.474476	0.024482	0.517275	3.61136	0.387863	0.107401	-3.21892	-0.822377
YPK_0917	2.69798	0.456165	0.040382	0.19294	0.265801	0.327163	1.83173	0.589209	0.339701	0	0	0.330301	2.26486	0.254166	0.112222	-3.15558	-0.788806
YPK_0246	1.63327	0	0.450646	0	0.222849	0.898958	2.44065	0.003837	0	0.631077	0.082193	0	2.03696	0.228956	0.112401	-3.15328	-0.787586
YPK_1282	1.74055	0	0	0	0	0.840707	1.07442	0	0	0.547077	0.120456	0.091876	1.40749	0.160012	0.113686	-3.13687	-0.778894
YPK_2893	3.36041	0.009302	0.417269	0.325418	0.171936	1.53292	2.43824	0.066253	0.52371	0.131697	0.024948	0.135824	2.89932	0.333928	0.115174	-3.11811	-0.76895
YPK_0611	5.82775	0.861942	0.583535	0.378064	0.325378	0.353056	3.29494	0.610345	0.068935	0.824239	0.061667	1.21239	4.56135	0.527955	0.115745	-3.11097	-0.765168
YPK_2653	2.11065	0.141919	0.024036	0.0227	0.125114	0.381837	1.4255	0.921354	0.35483	0.001273	0	0.079301	1.76807	0.205236	0.116079	-3.10682	-0.762966
YPK_3881	3.86461	0.073802	0.623869	0.333725	0.048737	0.092578	3.62833	0.605238	2.12054	0.0915	0.291064	0.072404	3.74647	0.435345	0.116202	-3.1053	-0.76216
YPK_2897	0.265507	0	0	0	0	0	0.292758	0.28789	0.039118	0	0	0	0.279133	0.0327008	0.117152	-3.09355	-0.755935
YPK_0193	2.22865	0.291016	0.255249	0.231247	0.075947	0.001666	2.49526	0.424085	0.011474	0.038533	1.3864	0.051684	2.36196	0.27673	0.117161	-3.09343	-0.75587
YPK_1499	3.22632	0.416584	0.502149	0.013445	0.652821	0.205286	3.41469	0.472388	0.068754	1.43288	0.087931	0.058284	3.3205	0.391052	0.117769	-3.08597	-0.751915
YPK_0087	4.43585	0.114209	0.054372	0	0.482991	1.07308	2.96754	2.43066	0.150508	0	0.016573	0.10194	3.7017	0.442434	0.119522	-3.06465	-0.740619
YPK_1841	2.26084	0.000576	0.244259	0	0.138193	0	2.54663	0.043208	0	1.81444	0.112314	0.5333	2.40373	0.288629	0.120075	-3.05799	-0.737086
YPK_0159	6.3239	1.02353	0.275386	0.430819	0.034513	2.38066	5.39924	0.768787	0.614055	0.582298	0.190324	0.741051	5.86157	0.704142	0.120129	-3.05735	-0.736747
YPK_2310	1.63059	0.435292	0.184125	0.023426	0	0.001518	2.15635	0.951077	0.564732	0.115261	0	0.014029	1.89347	0.228946	0.120914	-3.04795	-0.731768
YPK_4039	1.07812	0.059191	0.073284	0	0.038954	0.149275	1.40119	0	0.963083	0	0	0.256803	1.23965	0.154059	0.124276	-3.00838	-0.710796
YPK_1321	0.565879	0	0.00147	0	0.251882	0.096259	0.64443	0.010898	0	0.343451	0.050207	0	0.605155	0.0754167	0.124624	-3.00435	-0.708658
YPK_0971	4.63431	0.371796	1.18102	0.24379	0.759299	0.694814	4.70826	0.533046	0.300399	0.75715	0.039858	0.960048	4.67129	0.584122	0.125045	-2.99948	-0.706077
YPK_2526	1.43213	0	0	0.450731	0.11019	0	2.0478	0.161198	0.753118	0	0	0.709078	1.73997	0.218431	0.125538	-2.99381	-0.703072
YPK_1287	5.57566	0.651919	0.800546	0	0.225737	0.046627	5.04176	0.990464	0.441425	0.557017	2.76901	0.187267	5.30871	0.667001	0.125643	-2.9926	-0.702433
YPK_0166	8.36214	0.457888	0.751195	0.044985	0.349504	0.120213	3.11051	0.18967	1.86237	1.29071	0	2.38683	5.73633	0.745337	0.129933	-2.94416	-0.676761
YPK_3231	1.19881	0	0.211593	0.163103	0.566885	0.120824	1.76298	0.277542	0.28907	0.307683	0	0	1.48089	0.19367	0.130779	-2.9348	-0.671798
YPK_3276	7.47712	0.316483	2.33814	0.024332	0.462103	0.424519	5.83678	1.32685	0.122958	1.39775	0.256325	2.07068	6.65695	0.874014	0.131293	-2.92913	-0.668796
YPK_3069	4.9615	0.542572	0.756825	0.249766	0.195326	0.117523	2.55462	0.767976	0.104603	1.24561	0.878473	0.089748	3.75806	0.494842	0.131675	-2.92495	-0.666578
YPK_1917	0.654382	0.320423	0	0.411591	0	0	0.591371	0.091055	0	0	0	0	0.622877	0.0823069	0.13214	-2.91986	-0.663882
YPK_2864	6.24076	0.031929	4.32842	0.048968	0.819462	0.102756	3.20665	0.162811	0.03869	0.074114	0.051258	0.61916	4.72371	0.627756	0.132895	-2.91164	-0.659527
YPK_0993	1.55818	0.140418	0.410983	0.022438	0.188259	0.430621	2.99781	0.176496	0.91303	0.701993	0.085049	0.019651	2.278	0.308894	0.135599	-2.88258	-0.644126
YPK_0021	1.30608	0.071795	0.943052	0	0	0.040758	1.26283	0	0	0	0.696902	0	1.28445	0.175251	0.13644	-2.87366	-0.639398
YPK_3496	2.01142	0.224676	0	0	1.46249	0	1.16114	0.002016	0.187396	0.240611	0	0.133007	1.58628	0.22502	0.141854	-2.81752	-0.609645
YPK_3134	2.07847	0.003133	0.079227	0	1.84576	0.233484	0.888837	0	0	0	0	0	1.48365	0.21616	0.145695	-2.77898	-0.589218
YPK_0721	2.57462	0.165411	1.00429	0	0.796811	0.100977	3.75039	0.589285	0.002036	0.070141	0.313684	1.59624	3.1625	0.463888	0.146684	-2.76922	-0.584046
YPK_0793	3.69028	0.045526	1.13991	0.690733	1.76051	0.104331	3.18914	0.185728	0.046085	0.909609	0.090497	0.087867	3.43971	0.50608	0.147128	-2.76485	-0.581731
YPK_3429	1.60377	0.728416	0.002074	0	1.59617	0.182944	4.1897	0.003353	0.912967	0.334283	0.094216	0.540387	2.89674	0.439481	0.151716	-2.72055	-0.558254
YPK_2718	5.0956	0.132137	0.299823	0.035323	1.28647	1.47714	4.12579	0.035182	0.471419	2.42635	0.834725	0.070235	4.61069	0.706881	0.153313	-2.70545	-0.550247
YPK_4060	1.73787	0.083933	0.237365	0.063707	0	0	0.356493	0.742093	0.503289	0	0	0	1.04718	0.163039	0.155693	-2.68322	-0.53847
YPK_2480	2.36007	0.075049	0	0.01838	0	1.51753	2.01944	0.009274	0.200376	1.57931	0	0.01971	2.18975	0.341963	0.156165	-2.67885	-0.536154
YPK_3569	4.66649	0.31481	0.000356	0	1.0186	1.07602	3.17979	0.479306	0.124855	0.393098	2.5772	0.177754	3.92314	0.6162	0.157068	-2.67054	-0.531747
YPK_1544	1.67887	0	0.694517	0	0.098923	0.458657	1.89117	0.165884	1.27976	0.062354	0.000684	0.084189	1.78502	0.284497	0.15938	-2.64946	-0.520574
YPK_2811	4.13011	0.026488	1.0598	0.682388	0.08751	0.522755	3.74998	1.09567	0.830677	0.692294	0.116998	1.24869	3.94005	0.636326	0.161502	-2.63037	-0.510461
YPK_3340	2.34129	0.169101	0	2.35082	0.226121	0.194055	1.3321	0.029878	0	0.034047	0	0	1.8367	0.300402	0.163556	-2.61215	-0.5008
YPK_3637	0.426421	0.473394	0	0	0	0	0.324147	0.14445	0	0	0	0	0.375284	0.0617844	0.164634	-2.60267	-0.495778
YPK_3199	1.90414	0.001368	0.73115	0	0.132333	0.052662	1.11387	1.22746	0.322154	0.008144	0.001162	0.04574	1.50901	0.252218	0.167141	-2.58086	-0.484219
YPK_2085	2.95545	0.004847	0	0	0.886402	0.004608	1.77949	0.343379	1.6529	1.03376	0.001454	0.034894	2.36747	0.396225	0.167362	-2.57895	-0.48321
YPK_3291	1.42677	0.751236	0.161464	0	0.173488	1.04556	1.43297	0.049014	0.023976	0.100016	0.001806	0.108887	1.42987	0.241544	0.168928	-2.56552	-0.47609
YPK_2313	1.821	0.000715	0.561752	0.42132	0.633519	0.00068	2.30488	0.071102	1.18007	0	0.347574	0.275621	2.06294	0.349235	0.16929	-2.56243	-0.474455
YPK_2008	0.380829	0.095754	0	0	0.618222	0.146284	1.24719	0.046929	0.024486	0.414564	0.034244	0	0.81401	0.138048	0.169591	-2.55987	-0.473097
YPK_0457	0.517605	0	0	0.271435	0.050403	0	1.34786	0.010422	0.361107	0.784699	0.105622	0	0.932732	0.158369	0.16979	-2.55818	-0.472197
YPK_1965	0.632927	0.041153	0	0.051146	0.117627	0.18386	0.903186	0.23329	0.367716	0.140604	0.005732	0.17452	0.768057	0.131565	0.171296	-2.54544	-0.465447
YPK_1051	1.62791	0.008	0.007663	0	0.28886	0.034982	1.65983	0.746144	0.903856	0.802255	0.02885	0	1.64387	0.282061	0.171584	-2.54302	-0.464164
YPK_1284	1.05935	0	0	0	0.051057	0.037396	1.31254	0.590399	0.123608	0.001382	0.255383	0.994693	1.18594	0.205392	0.173188	-2.52959	-0.457046
YPK_2620	2.21793	0.856718	0	0	0.128817	1.329	1.62838	0.034505	0	0.309719	0.658877	0.045955	1.92315	0.336359	0.1749	-2.5154	-0.449527
YPK_0832	1.70032	0.646459	0	0	0.602141	0.432483	2.72837	0.093531	1.94343	0	0.192588	0	2.21434	0.391064	0.176605	-2.5014	-0.44211
YPK_2506	1.703	0.805273	0.635838	0.154353	0.323202	0.019627	1.59908	0.52267	0	0.215557	0.091456	0.173247	1.65104	0.294122	0.178143	-2.48889	-0.435477
YPK_2561	1.0218	0.043335	0.054533	0.062096	0.288328	0.488261	1.48442	0.430561	0.501473	0.086772	0.111598	0.215589	1.25311	0.228255	0.18215	-2.4568	-0.418471
YPK_1039	2.16429	0.208806	2.58959	0	0.465119	0.026884	2.09602	0.180946	0.260442	0.008655	0.150043	0	2.13015	0.389049	0.182639	-2.45294	-0.416423
YPK_1910	2.25815	0.040948	0.978195	0.112106	0.578788	0.189138	1.64048	0.098471	0.211759	0.476635	0	0.925904	1.94932	0.361194	0.185293	-2.43212	-0.405391
YPK_0896	0.383511	0.118854	0.138789	0	0.069685	0	0.623292	0.559661	0.015312	0	0.0353	0	0.503401	0.0937601	0.186253	-2.42466	-0.401439
YPK_3127	2.33056	0.26879	0.038897	0	0	0	1.78878	0.350759	0.001067	2.04665	0.893545	0.249224	2.05967	0.384894	0.186871	-2.41988	-0.398906
YPK_3722	3.52669	0.165071	0.488858	0.931144	1.3617	0.638527	3.65844	0.460752	0.136171	0.981363	1.62766	0.001305	3.59256	0.679254	0.189072	-2.40299	-0.389953
YPK_3212	1.97387	0.574683	0	0	0.207606	0	0.864187	0.254654	1.61675	0	0	0.044217	1.41903	0.269791	0.190124	-2.39499	-0.385713
YPK_0952	4.09257	0.235168	0.199557	1.55891	2.17984	1.22783	6.61666	1.10005	0.298856	0.400308	0.63961	2.38103	5.35461	1.02212	0.190885	-2.38922	-0.382657
YPK_2724	0.788477	0	0.244708	0.575617	0	0	0.949493	0.044383	0.24927	0.554097	0	0	0.868985	0.166807	0.191957	-2.38115	-0.378377
YPK_2196	1.54477	0.602798	0.009152	0.067479	1.06604	0	1.7155	0.41487	0.574115	0.177663	0.227081	0	1.63014	0.31392	0.192573	-2.37652	-0.375927
YPK_2428	1.45895	0.019639	1.54711	0.022189	0.112962	0.537127	1.40575	0.394702	0.021724	0.122601	0	0.027183	1.43235	0.280523	0.195848	-2.35219	-0.363032
YPK_1786	1.79955	0.317709	0.799989	2.1533	0.091582	0.039213	3.25289	0.066214	0	0.411591	1.1558	0	2.52622	0.50354	0.199325	-2.3268	-0.349576
YPK_2362	1.79419	0.18655	1.00865	0.464786	0.670297	0.07314	1.80584	0.075193	0.200824	0.788626	0.02795	0.104038	1.80001	0.360006	0.200002	-2.32191	-0.346984
YPK_2807	3.41673	0.06175	2.01106	0.020465	1.61	1.51707	2.68009	0.250705	0.539834	0.090029	0.053602	0	3.04841	0.615452	0.201893	-2.30834	-0.33979
YPK_1721	1.01644	0.146068	0	0	0.034431	0.12545	0.88904	0.0079	0	0.501989	1.13985	0	0.952739	0.195568	0.20527	-2.28441	-0.327107
YPK_2540	2.49416	0.440183	0.419809	0.242453	0.846241	0.046657	2.6731	0.449296	0.633357	0.042078	1.83981	0.396091	2.58363	0.535598	0.207304	-2.27018	-0.319565
YPK_2931	1.70032	0.02451	0.131085	0.779076	0.05838	0.765219	1.49049	0.372263	0.056346	0.516079	0.443708	0.164505	1.5954	0.331117	0.207544	-2.26851	-0.318681
YPK_1818	1.36776	0.03904	0	1.89724	0.024191	0	1.17215	0.623164	0.06025	0	0	0.009508	1.26996	0.265339	0.208935	-2.25887	-0.313574
YPK_3779	4.89714	1.52651	0.695105	0.12983	0.951654	1.13051	4.57337	0.72896	1.17527	0.685071	0.311571	2.59154	4.73526	0.992601	0.209619	-2.25416	-0.311075
YPK_3904	1.04057	0.533171	0.003996	0	0	0	1.04977	1.6637	0	0	0	0	1.04517	0.220086	0.210574	-2.2476	-0.307599
YPK_3129	1.72714	0.33857	0.001445	0	0.026158	0.601379	1.57625	0.00297	0	0.12085	1.83181	0.556564	1.65169	0.347975	0.210678	-2.24689	-0.307224
YPK_0733	3.31482	0.365779	0.059211	0.357629	1.40842	0.191589	2.892	2.09425	0.802556	1.04698	0.029089	0.227924	3.10341	0.658342	0.212135	-2.23695	-0.301953
YPK_2439	2.16161	0.001807	1.3897	0	0	0.000573	0.737396	0.834998	0.481451	0.378878	0	0	1.4495	0.308741	0.212998	-2.23109	-0.298849
YPK_3225	0.767021	0	0.055298	0.106357	0	0.029053	1.22838	0.030494	0	0.933391	0.303434	0.679182	0.997701	0.213721	0.214213	-2.22288	-0.294499
YPK_1388	2.93935	0.482509	2.01568	0.193396	0.736686	0	2.10453	1.00787	0.122439	0.849106	0	0.01967	2.52194	0.542736	0.215206	-2.21621	-0.290965
YPK_3972	1.79955	0.001448	0.963591	0	0.62127	0.344657	1.47286	0.157364	1.31925	0.033257	0.021968	0.142693	1.6362	0.36055	0.220358	-2.18208	-0.272876
YPK_0319	0.627563	0	0	0	0	0.082852	1.19794	0.611702	0.823751	0.364974	0.038893	0.097023	0.912751	0.201919	0.221221	-2.17644	-0.269888
YPK_0233	3.54278	0.177187	0.099299	0.423983	0.858891	0.34804	2.52919	1.55417	3.0036	0.244598	0.041448	0	3.03599	0.675122	0.222373	-2.16894	-0.265914
YPK_0801	0.834069	0.270131	0.032905	0.138173	0.337967	0	1.81624	0.623882	0	1.09276	0.301421	0.188475	1.32515	0.298571	0.22531	-2.15001	-0.255881
YPK_0646	2.99299	0.625724	0	1.54259	1.01326	0.000827	2.00471	0.089923	0.651245	1.71399	0.001291	0	2.49885	0.563885	0.225657	-2.14779	-0.254705
YPK_0827	1.09689	0.003562	1.02888	0	1.08074	0	1.13786	0.018517	0.348911	0.019132	0.038672	0	1.11738	0.253842	0.227176	-2.13812	-0.249576
YPK_0481	0.624881	0	0.396616	0	0	0	0.850362	0	0.893345	0.403215	0	0	0.737621	0.169318	0.229545	-2.12315	-0.241644
YPK_2730	2.58534	2.4754	0.716717	0	0.467144	0.780996	2.11279	0.20832	0.025295	0.497165	0	0.312737	2.34907	0.548378	0.233445	-2.09885	-0.228764
YPK_0800	2.71408	1.09982	0.462707	0.053674	0.893959	0.377222	1.95362	0.221699	0.262817	0.405809	1.21431	0.596568	2.33385	0.558859	0.239458	-2.06215	-0.209318
YPK_2483	0.565879	0	0.105818	0	0	0	0.925863	0.025287	0.82462	0	0.24602	0.589842	0.745871	0.179159	0.240201	-2.05769	-0.206951
YPK_1838	1.75128	0.43058	0.072184	0	0.814617	0.246002	1.1802	1.59291	0.29111	0.106065	0	0	1.46574	0.355346	0.242435	-2.04433	-0.199872
YPK_2558	2.03824	0.005112	0.037539	0	0.430196	0	1.34735	0.519541	3.19452	0	0	0	1.6928	0.41869	0.247337	-2.01545	-0.184567
YPK_2128	1.40263	1.0455	0.842562	0	0.249059	0.004413	1.3202	0.826376	0.187952	0.019238	0.043134	0.173665	1.36141	0.33919	0.249146	-2.00494	-0.178995
YPK_4116	0.404966	0.408427	0.002054	0.284582	0.224693	0	0.648588	0.007219	0.064744	0.201393	0.125712	0	0.526777	0.131882	0.250357	-1.99794	-0.175286
YPK_3886	0.458604	0.840588	0	0	0	0	0.209687	0	0	0	0	0	0.334145	0.0840588	0.251563	-1.99101	-0.171611
YPK_0882	3.83511	0.827236	0.2277	1.92136	0.921512	0.298914	4.11052	0.537088	0.05015	1.5284	3.18034	0.686753	3.97281	1.01794	0.256228	-1.9645	-0.157564
YPK_0030	1.57427	0	0.261503	0.067859	0.145107	0.33264	1.39247	0.391743	0.912915	0	1.70181	0	1.48337	0.381357	0.257089	-1.95966	-0.154999
YPK_1146	2.44052	0.004269	0.695522	0.013795	1.47208	0.021305	1.2642	0.898163	0.745849	0.924164	0	0	1.85236	0.477515	0.257787	-1.95575	-0.152926
YPK_0033	1.6145	0.54127	0.006181	0.122312	0.098925	1.52821	1.31867	0.818453	0	0	0.120718	0.574722	1.46659	0.381079	0.259841	-1.9443	-0.146858
YPK_2300	0.938663	0.087409	0.773492	0.212445	1.08124	0	1.35486	0.139966	0.102842	0.004017	0.528246	0.056407	1.14676	0.298607	0.260391	-1.94125	-0.14524
YPK_3537	1.57695	0.771361	0.110752	0	0.80016	0.029832	0.818639	0.657758	0.785738	0	0	0	1.1978	0.31556	0.263451	-1.9244	-0.136309
YPK_3692	1.00571	0.65266	0.09758	0	1.39005	0.087398	1.12489	0.104061	0.13235	0.170952	0.203642	0	1.0653	0.283869	0.266468	-1.90796	-0.127601
YPK_4049	2.55584	2.00563	0.000326	0.324757	1.60533	0.242186	2.07827	0.268105	0.731976	0.951491	0.090297	0.021451	2.31706	0.624154	0.269374	-1.89232	-0.119309
YPK_2721	0.225279	0	0	0	0.090386	0	0.278581	0	0	0.527488	0	0.062869	0.25193	0.0680743	0.270211	-1.88784	-0.116936
YPK_0616	2.19915	0.002369	0.48974	1.97077	0.241893	1.16134	2.5917	1.70368	0.099424	0.452897	0.281144	0.159726	2.39543	0.656297	0.273979	-1.86786	-0.106347
YPK_1928	1.30072	0.010013	0	0.121952	0.052345	1.77885	0.48356	0	0.505242	0.030013	0	0	0.892139	0.249842	0.280048	-1.83625	-0.0895964
YPK_1836	0.702656	0.270608	0	0	0.743486	0.273088	1.05095	0.044553	0.219758	0.825137	0.001231	0.084839	0.876802	0.24627	0.280873	-1.83201	-0.0873476
YPK_2060	0.90648	0	0.092665	0.387121	0	1.51729	0.75564	0.337708	0	0	0	0	0.83106	0.233479	0.280941	-1.83166	-0.0871625
YPK_1716	0.458604	0	0.369951	0.079059	1.46659	0.045891	0.965183	0.019405	0.045484	0	0	0	0.711893	0.202638	0.284647	-1.81275	-0.0771418
YPK_3960	0.305736	0	0.046243	0	0	0.939409	0.438011	0.074829	0	0	0	0	0.371873	0.106048	0.285173	-1.81009	-0.0757317
YPK_2371	0.238688	0	0	0	0	0.207463	0.506774	0.415775	0.101692	0.347246	0	0	0.372731	0.107218	0.287654	-1.79759	-0.0691069
YPK_0482	1.35436	0.31156	0.000614	0	3.34894	0.063071	1.89699	0.006171	0.095587	0.466695	0.021832	0.387761	1.62568	0.470223	0.289248	-1.78962	-0.0648821
YPK_0379	1.56354	0.002499	1.36648	0.204146	1.14725	0	0.91559	0.002557	0.318956	0.570652	0	0	1.23957	0.361254	0.291436	-1.77875	-0.0591201
YPK_1049	2.07847	0.00188	0.173659	0	2.82788	1.21388	1.77256	0.084529	0.162598	0.024563	0.557824	0.576662	1.92552	0.562347	0.29205	-1.77571	-0.0575108
YPK_4091	2.25547	0.088923	0.963134	4.26164	0.16899	0.108129	3.1537	0.076462	0.188831	0.32962	0.133373	1.59837	2.70459	0.791748	0.292742	-1.7723	-0.0557004
YPK_0939	1.83173	1.7199	1.9469	0.76878	0.079551	0.529192	1.79364	0.164462	0	0	0	0.104745	1.81269	0.531353	0.29313	-1.77039	-0.0546881
YPK_3703	1.20417	2.69952	0.100145	0	0.375712	0	1.98422	0.148666	0.173151	1.18037	0.039135	0	1.59419	0.471669	0.295867	-1.75698	-0.0475817
YPK_3988	1.71641	0.127473	0.038279	1.73517	0.307701	1.59038	1.53933	0.089733	0.0124	0	0.922319	0	1.62787	0.482345	0.296305	-1.75485	-0.0464527
YPK_3439	1.79687	0.05291	0	1.14149	0.466383	0.004134	1.37298	0.042629	0.214091	2.5872	0.200781	0.164669	1.58492	0.487429	0.307541	-1.70115	-0.0179928
YPK_2006	0.713384	0.058419	1.21711	0.098926	0.128443	0	0.563489	0.365618	0.098233	0	0	0	0.638437	0.196674	0.308056	-1.69873	-0.0167139
YPK_2287	1.52063	0.125899	0.211659	0.029804	0.928969	0.905303	2.25477	1.19613	1.14619	0.568847	0.479854	0.233023	1.8877	0.582568	0.308612	-1.69613	-0.0153362
YPK_3644	0.624881	0.370981	0.122446	0.262136	1.10689	0.43189	1.14781	0.130539	0.041573	0.259211	0.002255	0.045775	0.886346	0.27737	0.312936	-1.67606	-0.00469673
YPK_0311	2.59071	0.144779	1.938	0.263657	1.28997	0.118986	1.88471	0.232289	1.8209	1.06654	0.086523	0.130941	2.23771	0.709258	0.316957	-1.65764	0.00506557
YPK_3391	2.19915	1.10269	0.384606	0.058293	0.528635	0.959805	1.65413	1.8272	0.631188	0.227029	0.41468	0	1.92664	0.613413	0.318385	-1.65116	0.00850144
YPK_1513	0.321827	0.004046	0.994923	0	0.098861	0	0.76651	0	0.443244	0	0.19586	0	0.544169	0.173693	0.31919	-1.64751	0.0104333
YPK_0249	3.33896	1.08238	0.248582	2.6542	2.28421	0.421564	1.71936	0.012255	0.009991	1.24824	0.283027	0	2.52916	0.824446	0.325977	-1.61716	0.0265186
YPK_0057	1.70568	1.49501	0.001463	0.019359	1.50864	1.92336	2.75194	0.661016	0.83161	0.249191	0.296753	0.314158	2.22881	0.730056	0.327554	-1.6102	0.0302085
YPK_3699	1.35704	0.416512	0.256787	0	0.706164	0.866653	1.67025	0.291549	1.20334	0.951485	0.276625	0.000953	1.51364	0.497007	0.328351	-1.60669	0.0320673
YPK_1636	1.49918	0.593331	1.50448	0	0.584458	1.89515	1.6613	0.116967	0.240126	0.271914	0.017139	0	1.58024	0.522357	0.330556	-1.59703	0.0371846
YPK_0461	0.520287	0.90614	0.091113	0	0	1.49427	1.35332	0.368475	0.10719	0.02413	0.071724	0.04353	0.936805	0.310658	0.331614	-1.59242	0.0396283
YPK_0657	0.729475	0	0.12655	0.259166	1.21423	0.027154	0.841912	0.898185	0	0.010774	0	0.202351	0.785694	0.273841	0.348534	-1.52063	0.0776785
YPK_0192	1.84514	1.62411	0.952853	1.64253	0.046211	0.067765	1.04332	0.412886	0.173799	0.003477	0.047138	0.10835	1.44423	0.507912	0.351684	-1.50765	0.084556
YPK_2694	3.13513	0.794673	0.128658	0.040064	0.177999	0.133072	1.90811	0.040489	1.13436	1.98806	4.22697	0.295384	2.52162	0.895972	0.355316	-1.49283	0.0924122
YPK_2749	1.71641	2.60788	2.09757	0	0.268034	0.039669	1.09261	0	0	0	0.013029	0	1.40451	0.502619	0.35786	-1.48253	0.0978682
YPK_3103	0.732157	0.005336	1.04959	1.49712	0	0.033818	1.00625	0.051185	0.130884	0	0.322831	0.022152	0.869201	0.311292	0.358136	-1.48142	0.0984561
YPK_3908	1.51795	0	0	0	0.009641	0.441218	2.06883	2.41151	0.287853	0.129783	0.121362	3.06377	1.79339	0.646514	0.360499	-1.47193	0.103485
YPK_3716	0.981573	0.043785	0.01864	0	1.40673	0.636916	1.34781	1.96976	0.114709	0.039034	0	0	1.16469	0.422957	0.363149	-1.46137	0.109084
YPK_0769	1.17735	0	0	0	0	0	1.96036	0.082403	0.396278	5.01862	0.229087	0	1.56885	0.572639	0.365005	-1.45401	0.112983
YPK_1083	0.300372	0	0	0.090531	0.775345	0.428635	0.520532	0.013492	0	0.202143	0	0	0.410452	0.151015	0.367923	-1.44253	0.11907
YPK_2744	0.649018	0	0	0.092776	0	0.017167	0.477909	0.533964	0.075885	1.39695	0	0	0.563464	0.211675	0.375667	-1.41247	0.134997
YPK_1000	0.437149	0	0	0	0	0.133101	1.36355	0.085848	0.067191	1.21606	0	1.89044	0.90035	0.339264	0.376814	-1.40808	0.137328
YPK_2525	0.488105	0	0.066451	0	0.152527	0.357618	0.652934	0.792415	0	0	0.166501	0.694966	0.57052	0.223048	0.390956	-1.35492	0.165498
YPK_1669	0.775067	0	0	0.007518	0.077173	0	0.370594	1.42771	0	0.190918	0.572732	0	0.572831	0.227605	0.397334	-1.33157	0.177872
YPK_2456	1.40799	0.441212	0.572366	0.605606	0.913353	0.854632	1.68351	0.561817	1.50791	0.525875	0.008456	0.203334	1.54575	0.619456	0.400747	-1.31924	0.184411
YPK_2318	0.997664	0.003916	1.4805	1.75934	0	0.316424	1.29304	0.106824	0.946207	0	0	0	1.14535	0.461322	0.402777	-1.31195	0.188274
YPK_2522	1.32485	0.007864	3.64845	0	0.061477	0.034574	0.801383	0	0.030963	0	0.500642	0	1.06312	0.428397	0.402962	-1.31128	0.188626
YPK_1745	1.16126	0.21645	0.573659	0.197926	0	1.74835	1.04997	0.976629	0.310858	0	0	0.457952	1.10561	0.448182	0.40537	-1.30269	0.193181
YPK_0498	1.18003	0.004414	2.02767	0.045539	0.012942	3.15151	1.79157	0.05227	0.205619	0	0.135809	0.39547	1.4858	0.603125	0.405925	-1.30071	0.194227
YPK_3327	0.49615	0	0	0	0.119272	0.019962	0.740587	0.518439	0.432986	1.28851	0.132814	0	0.618368	0.251199	0.406228	-1.29964	0.194798
YPK_1409	1.87732	5.53388	1.03885	0.038282	0.02576	0.256521	1.44853	0.001616	0.01713	0	0	0	1.66293	0.691204	0.415656	-1.26654	0.212339
YPK_2687	0.14214	0	0.23989	0	0.156684	0.931926	0.660716	0.315359	0	0	0	0.036146	0.401428	0.168	0.418507	-1.25668	0.217566
YPK_0621	0.758976	0.751581	0.177515	1.25229	0	0.083187	1.46548	0.263594	0.592616	0.2773	1.29821	0	1.11223	0.469629	0.422242	-1.24386	0.22436
YPK_4198	0.732157	0.659932	1.61414	0.117613	1.57567	0.209668	1.87234	0.345108	0.601461	0.390481	0.000691	0.017007	1.30225	0.553177	0.424786	-1.23519	0.228953
YPK_0221	0.39692	0.00328	1.03718	0	0.405593	0.542701	0.64499	0	0.150923	0.13501	0	0	0.520955	0.227468	0.436637	-1.19549	0.249992
YPK_0605	1.53404	0	0	0	0.200347	0	1.13881	1.07929	1.41962	2.79739	0	0.35931	1.33643	0.585596	0.438181	-1.1904	0.25269
YPK_1945	2.00069	1.06105	0.852998	0	0.358122	0.001856	1.81545	0.21149	0.042055	4.17007	1.55053	0.142952	1.90807	0.839113	0.43977	-1.18518	0.255459
YPK_2150	0.734839	0.953497	0.084883	0.333928	0.087459	0.749689	0.654184	0	0.376383	0.174711	0.118702	0.226345	0.694511	0.31056	0.447163	-1.16113	0.268205
YPK_3058	0.463967	0	0	1.76805	0	0	0.40637	0	0.192576	0	0	0	0.435169	0.196063	0.450544	-1.15026	0.273964
YPK_1238	0.659746	0.051324	0.265984	0	0.18711	0.831267	0.531324	0.409782	0	0.194623	0.784337	0	0.595535	0.272443	0.457476	-1.12823	0.285638
YPK_0933	1.31681	0.046484	0.043579	6.68242	0.074417	0	1.97127	0.074821	0	0	0.11555	0.54438	1.64404	0.758165	0.46116	-1.11666	0.291771
YPK_0032	0.769703	0.294412	0.70341	0	0.508422	2.47691	1.28619	0.258471	0.384356	0.074756	0.038237	0.039612	1.02795	0.477859	0.464867	-1.10511	0.297893
YPK_2709	0.662428	0	0.438165	0.600115	0.487976	0	1.02381	0.471063	0	0.992314	0.185825	0.788456	0.843118	0.396391	0.470149	-1.08881	0.306532
YPK_3685	1.1854	2.94772	0.319226	1.29938	0.04187	0.648547	1.90556	0.701525	1.01467	0.068547	0.42041	0	1.54548	0.74619	0.482821	-1.05044	0.326866
YPK_3876	0.60879	0.231039	1.26501	0	1.47898	0.164714	0.83529	0.213013	0	0.149862	0	0	0.72204	0.350262	0.4851	-1.04365	0.330467
YPK_3912	2.0141	0.552859	0.287808	0	0.059079	0.952102	1.66825	0.63432	0.105261	2.80786	1.23661	2.30104	1.84117	0.893695	0.485394	-1.04277	0.33093
YPK_2612	0.662428	0.467917	0.552415	0	1.44568	0	0.725371	0.254974	0.031577	0.482699	0	0.142673	0.6939	0.337793	0.486804	-1.03859	0.333148
YPK_1771	0.970845	0	0.451452	0.036012	0.003933	0.28946	1.37596	1.59087	2.88811	0.192498	0.33579	0	1.1734	0.578813	0.493277	-1.01953	0.343248
YPK_1576	0.635609	0	0	0	0.218243	0.05064	0.528332	0.354497	0.758669	0	1.50162	0	0.58197	0.288367	0.495501	-1.01304	0.346687
YPK_3562	2.20988	0.811512	3.10783	0	0.131013	0.076748	1.4417	0.45144	2.93118	0.274322	0.122985	1.19492	1.82579	0.910195	0.498521	-1.00427	0.351334
YPK_2129	1.20149	0.513794	0.092063	2.09352	2.1698	0	1.14996	0.293164	0.512881	0.310788	0	0	1.17572	0.598601	0.509134	-0.973883	0.36744
YPK_2368	0.858206	0.007588	2.35874	0.804966	0.058575	0.471704	1.10864	0.43713	0	0	0.476295	0.430843	0.983422	0.504584	0.51309	-0.962717	0.373358
YPK_3527	0.616835	0.667187	3.55812	0	0	0.124434	1.2132	0.013508	0.033039	0.427676	0	0	0.915015	0.482397	0.527201	-0.923576	0.394102
YPK_1126	0.506878	0	0	0	1.37713	0	0.548048	0.004272	1.26772	0.155581	0	0	0.527463	0.280471	0.531735	-0.91122	0.40065
YPK_4139	0.981573	0.218923	0.269436	0.021107	0.366916	0.146302	1.14922	2.32034	0.352106	0.66302	1.38294	0	1.0654	0.574109	0.538869	-0.891994	0.410839
YPK_1648	0.614153	0	0	0.045331	0.849591	0	0.770224	2.68091	0	0	0.16467	0.020672	0.692188	0.376117	0.543374	-0.879983	0.417205
YPK_2952	0.329873	0	0	0	0	0	1.23905	4.03592	0.209503	0	0.016712	0.075814	0.784462	0.433795	0.552984	-0.854691	0.430609
YPK_1093	1.01912	0.641518	0	0	0.004995	0	0.501285	0	0	0	0	3.57319	0.760202	0.42197	0.555076	-0.849242	0.433497
YPK_2690	1.20685	0.169424	0.33767	0.346028	0.085415	0.399033	1.8904	3.50357	3.72171	0.036468	0	0.029478	1.54862	0.862879	0.557191	-0.843757	0.436404
YPK_1490	0.375465	0	0.217075	0.848399	1.07277	0	0.507289	0.336897	0	0	0	0	0.441377	0.247514	0.560777	-0.8345	0.44131
YPK_3654	1.71105	0.688075	2.85559	0	0	0.022429	1.22387	1.98369	1.14629	0.211973	0.075081	1.26581	1.46746	0.824894	0.562124	-0.831038	0.443144
YPK_3142	1.72446	0.000755	0.61587	0.259061	0.064205	0.07179	0.987725	0.37687	0.156527	0.435303	0	5.66762	1.35609	0.7648	0.563974	-0.826299	0.445656
YPK_3540	1.16394	0.117486	0.000715	0	0.535757	0.362691	0.952255	0.803942	0.354781	0	0	3.88404	1.0581	0.605942	0.57267	-0.804224	0.457355
YPK_2745	0.351328	1.62365	0.097055	0	0.369478	0	0.397789	0.070625	0.043184	0	0	0	0.374559	0.220399	0.588423	-0.765075	0.478103
YPK_3567	0.472013	0.002758	1.05013	0	0.192776	0.613727	0.969241	1.2198	0	1.21664	0	0	0.720627	0.429583	0.596124	-0.746315	0.488045
YPK_2054	0.134095	0	0	0.082084	0	0	0.331681	0.077644	1.23725	0	0	0	0.232888	0.139698	0.599851	-0.737325	0.49281
YPK_3123	0.442512	0	0	0.001462	0	0.019584	0.545791	2.16189	0.790356	0	0	0	0.494152	0.29733	0.601697	-0.732891	0.49516
YPK_0140	0.917207	0	0	0.23718	1.03508	0	0.525276	2.12599	0.694043	0	0	0.318265	0.721241	0.441056	0.611523	-0.709522	0.507545
YPK_0717	1.93901	0.001343	0.666534	2.97177	0.079416	0	0.502292	3.60757	0	0.184202	0	0	1.22065	0.751084	0.615314	-0.700605	0.512271
YPK_1380	0.9923	0.283492	0.027658	0.037843	0.36295	2.09095	0.488317	0.052738	0	0.014861	0	1.71503	0.740309	0.458553	0.619408	-0.691039	0.517341
YPK_3751	1.44286	0.191356	3.34891	2.32844	0.501871	0.998719	2.81294	2.67079	1.61291	0.283773	0.534167	0.750535	2.1279	1.32215	0.621339	-0.686549	0.51972
YPK_2586	0.273553	1.01883	0	0	0	0.235329	0.757599	0.086526	1.93996	0	0	0	0.515576	0.328064	0.636306	-0.652208	0.53792
YPK_0431	0.69461	0.172495	0.001198	0	0.370095	0	0.82629	3.65783	0	0.691605	0	0	0.76045	0.489323	0.643465	-0.636067	0.546474
YPK_0384	0.391556	3.28619	0.078589	0.911093	0.0065	0	1.13922	0.289762	0.281477	0.106696	0	0	0.765388	0.496031	0.648078	-0.625761	0.551936
YPK_1653	0.300372	0	0.027689	0	0	0	0.25621	1.80925	0	0	0	0	0.278291	0.183694	0.66008	-0.599287	0.565967
YPK_1588	0.686565	0	0.686835	0	1.42173	0.4003	0.474821	0.409241	0.783872	0	0.226233	0	0.580693	0.392821	0.676469	-0.563904	0.584719
YPK_3981	0.681201	0	0.794798	0	0.38205	0.790546	0.571975	1.40803	0	0.922988	0	0	0.626588	0.429841	0.686003	-0.543714	0.595419
YPK_1352	0.394238	2.06798	0	0	0.421263	0.00628	0.449409	0	0.02973	0	0.385896	0	0.421824	0.291115	0.690134	-0.535052	0.60001
YPK_1689	0.249416	0	0	0	0.535756	0	0.433791	0	0	0	1.82292	0	0.341604	0.235867	0.69047	-0.534349	0.600383
YPK_2344	0.536379	0	0	0.727864	1.36545	0	0.770662	0.865787	0.071825	0	1.49127	0	0.65352	0.452219	0.691974	-0.53121	0.602046
YPK_1479	0.209188	0.404674	0	0	0	0.106526	0.211768	0.961807	0	0	0	0	0.210478	0.147301	0.699839	-0.514905	0.610687
YPK_1963	1.00035	0.001302	1.12486	0	0.116406	0	0.851224	3.56169	0.073996	1.1999	0.290399	0.192656	0.925785	0.656121	0.708718	-0.496716	0.620327
YPK_0557	1.02717	0.001268	0.255858	0	3.65064	0.034952	1.05712	0.042079	2.68129	0.048052	0.658667	0.087357	1.04214	0.746017	0.715851	-0.482269	0.627984
YPK_1205	0.284281	0.013743	1.41888	0	0.521533	0	0.547163	0.650366	0.362791	0	0	0.034918	0.415722	0.300223	0.722172	-0.469585	0.634706
YPK_3887	0.667791	0	0	0	0.447848	0	0.218444	2.77581	0	0	0	0	0.443117	0.322366	0.727495	-0.458991	0.640321
YPK_1228	0.922571	0	0	0	0.213124	0	0.353044	1.09417	1.87603	1.21786	0.128304	0.220981	0.637808	0.475048	0.744814	-0.425047	0.65831
YPK_2518	0.402284	0.236331	0.347319	0	0.444475	0.686256	0.25983	0.765878	0	0	0	0	0.331057	0.248026	0.749194	-0.416589	0.662793
YPK_0234	1.87732	0.07076	6.58841	0.141055	2.27027	0	1.20094	0.345049	2.1488	0	0	0	1.53913	1.15643	0.751355	-0.412434	0.664995
YPK_2311	0.391556	0	0.327098	0	3.13318	0	0.770306	0.85707	0	0.240224	0	0	0.580931	0.455758	0.78453	-0.3501	0.69803
YPK_1574	1.22831	0.162223	0	0.002635	2.16749	0	0.898321	1.11543	3.41661	0.111074	1.38307	0	1.06331	0.835853	0.786083	-0.347246	0.699543
YPK_2171	0.493468	0.340456	0.59493	0.305704	0.707922	3.27641	1.06968	0.04815	0.767284	0.011872	0.036297	0.108657	0.781573	0.619768	0.792976	-0.334652	0.706217
YPK_1089	1.11835	0	0.169554	0.305676	0.287334	0.02214	0.707749	2.18651	0.296656	3.99363	0	0.040493	0.913049	0.7302	0.799738	-0.322401	0.71271
YPK_0596	0.614153	0	2.2872	0	0.040407	0	0.819158	0.425842	0.911065	0.287909	1.78058	0	0.716656	0.5733	0.799967	-0.321988	0.712929
YPK_3750	0.458604	0.292503	2.73654	0.163767	0	0	0.3335	0	0	0	0	0	0.396052	0.319281	0.80616	-0.310861	0.718826
YPK_2272	1.09958	0.004737	2.24259	0	0.259254	1.84868	1.57591	1.30435	0.604379	1.62664	0.304683	3.08247	1.33774	1.12778	0.843046	-0.246317	0.753033
YPK_1155	0.984255	1.12868	0.254338	0.432836	0	1.07289	0.461063	0.792126	0	0.031477	2.09965	0.407482	0.722659	0.621948	0.860638	-0.216521	0.768824
YPK_1518	0.855524	0.945342	0.59688	0	3.71143	0.370443	1.56287	0.301095	0.536145	0.922836	1.07902	2.13631	1.2092	1.05995	0.876573	-0.190053	0.782851
YPK_3710	1.42677	0.471006	0.363733	0.125699	0.035233	1.48027	1.59262	1.54203	0.063519	0.889649	0.56803	7.7268	1.50969	1.3266	0.878719	-0.186525	0.784721
YPK_2462	0.978891	0	0.022089	0	0	6.70531	0.45023	0	0.00424	0	0	0	0.71456	0.673164	0.942067	-0.0860979	0.837945
YPK_3112	0.919889	0.261919	0.075041	0	1.87044	0.044411	1.31046	0.133989	0.352478	6.12313	0	1.88806	1.11517	1.07495	0.963927	-0.0530041	0.855484
YPK_3160	0.39692	0.00328	2.0094	0	0	0.202734	0.293183	0	0.24088	0.736356	0.030899	0.157489	0.345052	0.338104	0.979865	-0.0293455	0.868022
YPK_0191	1.17735	0	0	0	0.156735	8.30577	1.03066	0.308924	0.366681	0.073928	0	1.60659	1.10401	1.08186	0.979941	-0.029233	0.868082
YPK_2259	1.17199	0.225581	0.084445	0	0.643381	0	0.301912	0.062035	1.24545	5.04152	0	0	0.736949	0.730241	0.990896	-0.0131939	0.876582
YPK_2282	0.490786	0.013269	0	0	0	0	0.412513	3.93302	0.606141	0	0	0	0.45165	0.455243	1.00796	0.0114326	0.889634
YPK_1897	0.624881	0	0	0.92007	0	0.584438	0.449458	3.06801	0	0.843601	0	0	0.53717	0.541611	1.00827	0.011881	0.889871
YPK_0686	0.726793	0.001791	0.47603	1.33001	4.28913	4.35375	1.55675	0.126326	0.209661	0.437011	0.426486	0	1.14177	1.16502	1.02036	0.0290818	0.898987
YPK_2036	0.268189	0	0	0.22693	0	0.046161	0.456721	1.21486	1.67167	0.210525	0	0.488051	0.362455	0.38582	1.06446	0.0901249	0.931339
YPK_2461	1.66009	0.196911	0.52252	0.0039	0.238414	0.615227	1.32013	0.360006	13.5881	0.534581	0	0.041007	1.49011	1.61007	1.0805	0.111704	0.942776
YPK_2147	0.718747	0.001811	0.225637	1.76737	1.77594	0	0.558506	0.423374	0.56731	2.21857	0	0	0.638626	0.698001	1.09297	0.128256	0.951548
YPK_0195	0.903798	0.687348	0.33587	0	0.41398	0.842398	1.04241	0.076361	0.15564	6.26359	1.77171	0.180232	0.973103	1.07271	1.10236	0.140598	0.958089
YPK_0353	1.83173	0.000711	0.290582	7.6369	1.70045	0.025682	0.692872	2.94641	1.02754	0.42679	0	0	1.2623	1.40551	1.11345	0.155032	0.965738
YPK_0093	1.58768	0	0.110004	1.6324	0	1.54934	1.52031	0.18941	4.45192	0.025059	3.05866	6.35271	1.55399	1.73695	1.11773	0.160576	0.968676
YPK_2458	0.413012	0.063066	0.030205	0.122275	5.12273	0	0.638765	0	0	0.053962	0	0.501006	0.525888	0.589325	1.12063	0.164306	0.970653
YPK_1999	0.182369	1.16404	0	0	1.52477	0	0.837917	1.65965	0.760827	0	0.262575	0.437034	0.510143	0.580888	1.13868	0.187359	0.982871
YPK_3745	0.418375	0	0.003975	0.278556	0	0.426099	0.561652	0.337636	0.441791	4.11511	0	0	0.490013	0.560317	1.14347	0.193422	0.986084
YPK_2151	0.678519	0.090213	0	0.181299	0.393877	0	0.903584	6.68728	0.076046	1.83509	0	0.140964	0.791052	0.940477	1.18889	0.249621	1.01587
YPK_0789	0.383511	0	0.477084	0	0	2.08853	0.584339	1.84299	0	1.09284	0.274639	0	0.483925	0.577608	1.19359	0.255308	1.01888
YPK_3846	2.55048	2.78805	0.001956	0	4.05469	0.000485	0.399477	0.111351	0	10.6722	0	0	1.47498	1.76288	1.19519	0.257238	1.01991
YPK_1122	0.262826	0	0.098095	0	0	0	0.296785	0.418084	0.520936	1.55875	0.824186	0	0.279806	0.342006	1.2223	0.289596	1.03705
YPK_1674	0.394238	0.003303	1.24464	0	0.284072	0	0.278806	0	0.260149	0	0	2.34708	0.336522	0.413925	1.23001	0.298667	1.04186
YPK_2830	0.388874	0.241132	2.17074	0.835795	0	0.359736	0.809869	2.38779	0.79896	0.891554	0	0	0.599371	0.768571	1.28229	0.358727	1.07369
YPK_3342	0.332555	0.003915	3.5362	0	0.973929	0.335036	0.471251	0	0.364528	0	0	0	0.401903	0.521361	1.29723	0.375435	1.08255
YPK_2972	0.276235	0	0	0	0	0	0.386062	0.339596	0	4.11649	0	0	0.331149	0.445608	1.34564	0.428297	1.11056
YPK_4128	0.488105	0	0.867272	0	0.395005	2.86348	0.406027	1.69521	0.103422	0.160851	0	0	0.447066	0.608524	1.36115	0.444826	1.11932
YPK_3440	0.745566	1.5267	0.184055	1.06553	0.201419	0.122874	0.443875	3.55492	1.58674	0	0.043735	0	0.59472	0.828597	1.39325	0.478459	1.13715
YPK_3714	1.42945	0.052843	0.0192	1.43943	1.21881	0.008661	1.41734	0.047902	17.2914	0	0.656539	0.439229	1.42339	2.11741	1.48758	0.572963	1.18723
YPK_3481	0.890388	1.19209	0.269007	0	0.08004	0.647919	1.39888	0.142255	2.2418	11.6096	0	0.97541	1.14464	1.71581	1.499	0.584004	1.19308
YPK_2231	0.329873	0.213194	0	0	0	0.075059	0.431737	0.113875	4.72605	0	0.143889	0.564235	0.380805	0.583631	1.53262	0.616003	1.21004
YPK_2457	0.474695	0.104256	1.86589	0	0.135388	0.717185	0.364202	0.874232	0.015722	1.10085	1.89049	0	0.419449	0.670402	1.59829	0.676532	1.24212
YPK_3659	1.44286	0	0.168886	1.21919	0.184342	0	0.557184	1.73533	1.68199	1.37077	9.70223	0	1.00002	1.60627	1.60624	0.683687	1.24591
YPK_1286	1.50454	3.4088	12.7834	0	0.035103	0	1.02679	1.74654	0.303003	0.348069	1.60833	0.674524	1.26566	2.09078	1.65192	0.724146	1.26735
YPK_0803	2.10797	0.220564	0.997388	5.16185	0	0	1.92884	0	0	0	0	27.4257	2.0184	3.38055	1.67486	0.744045	1.2779
YPK_1759	0.335237	0	0	0	0	7.50018	0.627373	0.003731	0	0.945587	0	0	0.481305	0.84495	1.75554	0.811914	1.31387
YPK_2736	0.230643	0.005645	1.5938	0.586695	0.935259	1.63173	0.395293	0.568568	0.255916	0	0	0	0.312968	0.55776	1.78216	0.83363	1.32538
YPK_0976	0.174323	0	0	0	2.16457	0	0.204614	1.29293	0	0	0	0	0.189468	0.34575	1.82484	0.867772	1.34347
YPK_0615	0.222597	0	0	0	0	1.15124	0.222447	2.92583	0	0	0	0	0.222522	0.407706	1.83221	0.873582	1.34655
YPK_1735	0.249416	0	0	0	0	0	0.255845	4.57534	0.059685	0	0	0	0.25263	0.463503	1.83471	0.875549	1.34759
YPK_1696	0.791158	0	0.003154	0	4.35118	0.722924	0.220619	4.25531	0	0	0	0	0.505888	0.933257	1.84479	0.883455	1.35178
YPK_0099	0.638291	1.73024	0.531609	0	0.286112	0	0.334551	0.426871	2.15089	3.33497	1.21858	0	0.486421	0.967928	1.9899	0.992695	1.40968
YPK_3608	0.590016	2.01308	0.00141	5.52401	0.346189	0	0.549406	0.370728	0.010422	0	0	3.10663	0.569711	1.13725	1.99618	0.997243	1.41209
YPK_2545	0.163595	0	0.599878	0.039573	0	3.09505	0.263139	0.017793	0	0.654966	0	0	0.213367	0.440726	2.06558	1.04654	1.43822
YPK_1700	0.217233	4.85611	0.336906	1.13555	0	0.074086	0.557667	0.621322	0.937812	0	0	0.867934	0.38745	0.882972	2.27893	1.18836	1.51338
YPK_0775	0.313781	0.004149	4.7152	0	0.435998	0	0.380993	0.036869	0	2.9094	0	0	0.347387	0.810162	2.33216	1.22167	1.53103
YPK_2444	0.139458	1.12998	2.74325	0.013925	3.22588	6.56904	1.04641	0.203596	0	0.164703	0	0	0.592936	1.40504	2.36963	1.24466	1.54322
YPK_0268	0.217233	1.36091	0.00383	0	2.46345	0	0.204176	0	1.21529	0	0	0	0.210705	0.504348	2.39363	1.2592	1.55092
YPK_3816	0.423739	0	0.003925	0	1.53321	8.34983	0.755117	0.136417	1.63542	3.02476	0.051417	0.107533	0.589428	1.48425	2.51812	1.33235	1.58969
YPK_0167	0.249416	0	0	0	1.07917	0	0.519963	2.91765	0	0	0	6.00779	0.384689	1.00046	2.6007	1.3789	1.61436
YPK_0938	0.630245	1.52502	0	0	0.090866	1.9466	0.626596	12.2775	0.027415	0.182403	0.939787	0	0.628421	1.69896	2.70354	1.43485	1.64401
YPK_1642	0.898434	0.062332	0.014811	0	6.87286	0.311412	1.20604	0.034942	0.147184	0	21.9043	0	1.05224	2.93478	2.78909	1.47979	1.66783
YPK_2374	0.244052	4.22108	0.71563	0	0.073005	3.11458	0.401594	0.926916	0	0.786035	0	0	0.322823	0.983725	3.04726	1.60751	1.73552
YPK_3031	0.131413	0	0	0	0.121053	8.3089	0.412355	0	0.171265	0	0	0	0.271884	0.860122	3.16356	1.66155	1.76416
YPK_2198	0.710702	0	0.428296	2.21464	13.6691	0	0.307604	0	0	0	0	0	0.509153	1.6312	3.20375	1.67976	1.77381
YPK_0527	0.305736	0.00852	7.18955	0	0.924078	0	0.788397	0.023756	3.72835	3.28366	0.761691	1.87005	0.547067	1.77897	3.25183	1.70125	1.7852
YPK_1988	0.168959	0.123332	0.044301	0	3.41208	0.234465	0.37425	1.63897	1.40253	1.9487	0	0.476478	0.271605	0.928085	3.41704	1.77275	1.82309
YPK_0974	0.525651	0.136269	7.43145	0	12.0835	0	0.690692	0.023727	1.79073	1.70204	0	0.023052	0.608171	2.31908	3.8132	1.931	1.90696
YPK_2045	0.150186	0.173432	0.00554	0	0.148289	0	0.31265	0.014975	5.16479	3.71945	0	0	0.231418	0.922647	3.98693	1.99528	1.94103
YPK_3174	0.584653	10.0508	0.425328	3.15389	0.101217	3.39429	0.531017	0.626052	1.38386	1.67063	0	3.84686	0.557835	2.46529	4.41939	2.14385	2.01976
YPK_0280	0.268189	0.728415	2.43433	0	0.13524	0.637017	0.550539	17.1885	0.436841	0.023066	0.00235	0	0.409364	2.15858	5.273	2.39862	2.15479
YPK_1229	0.171641	0.531138	0.237426	0.55827	0	0.151467	0.325984	0	11.4236	0	0	1.52875	0.248812	1.44306	5.79979	2.536	2.2276
YPK_4093	0.174323	0.014944	9.99017	0	0	0.007102	0.334244	0	0	0	4.60775	0.376315	0.254283	1.49963	5.89746	2.56009	2.24036
YPK_1411	0.206506	0.063068	0.326213	0	0.554642	0	0.204334	0.698905	6.48275	10.6542	0	0	0.20542	1.87798	9.14213	3.19253	2.57554
YPK_2624	0.158232	2.82312	0.015768	0	27.1847	0	0.498595	0	1.9562	0	0	0	0.328414	3.19798	9.73767	3.28358	2.62379
YPK_1583	0.158232	0.03292	11.7051	0	12.9208	0	0.433127	0	3.8163	0	0.932276	0	0.295679	2.94074	9.94571	3.31407	2.63996
YPK_0102	0.603426	0.002158	2.70412	0.489266	1.20319	0	0.330557	20.015	0	3.1283	34.9044	0	0.466992	6.24465	13.3721	3.74115	2.8663
