# Supplementary material for: Identification of MrtAB, an ABC Transporter Specifically Required for Yersinia pseudotuberculosis to Colonize the Mesenteric Lymph Nodes
Source: PLoS Pathog. 2012 Aug 2;8(8):e1002828. doi: 10.1371/journal.ppat.1002828 (PMC3410872; doi:10.1371/journal.ppat.1002828)
Supplement: Table S3 — Screen data from genes only hit in Library B. Similar analysis as in Table S1, but only including data from genes hit Library B and not hit in Library A. Column B, H: The number of reads for each gene in Library B Input sample normalized for the amount of DNA added to sequencing run (total number of reads) and normalized for the number of unique insertions in a particular pool. Column C–G, I–P: Output Liver samples, normalized as in B and H, then divided by the values in the corresponding Input sample. Column Q–Y: Statistical analysis, including the average ratio of Output/Input, the Log2 value of this ratio, and the number of Standard Deviations away from the mean. (XLS) [file ppat.1002828.s004.xls]

## Sheet: Sheet1
Supplemental Table 3 - Screen data from genes hit only in library B
Gene	@13KNewInput	@13KNewL1	@13KNewL2	@13KNewL4	@13KNewL3	@13KNewL5	@13KOldInputAve	@13KOldL1	@13KOldL2	@13KOldL3	@13KOldL4	@13KOldL5	@13KOld6DL3	@13KOld6DL1	@13KOld6DL2	Input average	Output average	Ratio	log2ratio	StDev off mean	Annotation		StDev	Average
YPK_2406	0.333805	0	0	0	0	0	0.32135	0	0	0	0	0	0	0	0	0.327578	0	0	#NUM!	#NUM!			1.70267	-2.32319
YPK_3656	0.746704	0	0	0	0	0	0.59054	0	0	0	0	0	0	0	0	0.668622	0	0	#NUM!	#NUM!
YPK_0453	0.356595	0	0	0	0	0	0.94234	0	0	0	0	0.001348	0	0	0	0.649467	0.000112333	0.000172962	-12.4973	-5.97537
YPK_0688	0.475906	0	0	0.002435	0	0	0.43366	0	0	0	0	0	0	0	0	0.454783	0.000202917	0.000446183	-11.1301	-5.17241
YPK_2424	0.337826	0	0	0	0	0	0.65157	0	0	0	0	0	0.050816	0	3.7309882284328624	0.494698	0.00423467	0.0085601	-6.86816	-2.66932
YPK_3180	2.88359	0	0	0.000804	0	0	1.92173	0	0	0	0	0	0	0.253834	0	2.40266	0.0212198	0.00883181	-6.82308	-2.64285
YPK_0356	4.9749	0.030028	0.002178	0.007182	0.260646	0.005341	4.48248	0.186053	0.01438	0.03499	0	0	0	0	2.1327479431029256E-3	4.72869	0.0450665	0.00953044	-6.71324	-2.57834
YPK_3600	1.23602	0	0	0	0.10415	0	1.19092	0	0	0	0.040901	0	0	0	0	1.21347	0.0120876	0.00996119	-6.64947	-2.54088
YPK_3187	2.64229	0	0	0.000877	0	0	0.6873	0	0	0	0.193976	0.042471	0	0	0	1.66479	0.019777	0.0118796	-6.39538	-2.39165
YPK_2395	3.33	0	0.030203	0.046777	0.169645	0.107198	7.47844	0.092931	0.020523	0.030576	0.134388	0.016799	0.096266	0.063302	0.17781382213402794	5.40422	0.067384	0.0124688	-6.32554	-2.35064
YPK_3192	4.47888	0	0.160666	0.273218	0.000419	0	1.78521	0	0.041267	0.012318	0.012923	0	0	0	0	3.13205	0.0417343	0.0133249	-6.22973	-2.29437
YPK_2527	1.32181	0.008025	0	0	0	0	0.72908	0	0.181036	0	0	0.013922	0	0	0	1.02545	0.0169152	0.0164955	-5.92178	-2.11351
YPK_1473	4.33008	0.361324	0.341073	0.155563	0	0.010189	4.18301	0.043117	0.106404	0.070782	0	0.129837	0	0	0	4.25654	0.101524	0.0238513	-5.38979	-1.80106
YPK_4063	1.26283	0	0	0	0	0	1.76833	0.064569	0.244762	0.048074	0	0	0.086002	0	0	1.51558	0.0369506	0.0243805	-5.35813	-1.78246
YPK_3337	1.26953	0	0.000399	0.066048	0	0	2.38752	0.002773	0.407565	0.004913	0	0.028167	0	0.082931	0.14307733547781801	1.82852	0.0493997	0.0270161	-5.21004	-1.69549
YPK_2126	0.788262	0	0	0.007963	0	0	2.31154	0	0	0.008877	0.169696	0.267891	0.087016	0	0	1.5499	0.0451203	0.0291117	-5.10226	-1.63219
YPK_1453	0.29895	0	0	0	0	0	0.5879	0	0	0	0	0.157561	0	0	0	0.443425	0.0131301	0.0296106	-5.07774	-1.61779
YPK_1975	4.9816	0.058378	0.004326	0.191097	0.574155	0.092189	7.85287	0.058368	0.204436	0.288376	0.124715	0.46764	0.220991	0.014339	0.23098561417672775	6.41723	0.191584	0.0298546	-5.0659	-1.61083
YPK_1914	2.2133	0	0.463301	0	0	0	1.15417	0	0.085109	0	0	0.061568	0	0	0.10969787812887184	1.68373	0.0508315	0.0301897	-5.0498	-1.60138
YPK_2495	1.44515	0	0.021424	0	0	0	1.15754	0	0	0.453323	0	0	0	0	0	1.30134	0.0395623	0.0304011	-5.03973	-1.59546
YPK_2443	0.654204	0	0	0	0	0	1.54483	0	0	0.003793	0.272172	0.118285	0	0.022786	0	1.09952	0.034753	0.0316075	-4.98359	-1.56249
YPK_2578	4.62366	0.029632	0.317483	0	0.001081	0.000108	4.24496	0.078352	0.187288	0.049032	0.269366	0.089379	0.638505	0.063652	0	4.43431	0.143657	0.0323966	-4.94802	-1.5416
YPK_0213	5.28725	0.000334	0.001451	0.417417	0.000709	0.776617	0.83957	0	0	0	0	0	0	0	0	3.06341	0.0997107	0.0325489	-4.94125	-1.53762
YPK_1665	1.9921	0	0.187232	0.050218	0	0	4.55333	0.064322	0.062695	0.12007	0.012387	0.049327	0.657484	0.137438	0.1537160715344594	3.27272	0.111764	0.0341504	-4.87196	-1.49693
YPK_1108	0.264094	0	0	0	0	0	0.42199	0	0	0	0	0	0	0.146449	0.73402213322590593	0.343042	0.0122041	0.0355761	-4.81295	-1.46227
YPK_2997	0.820436	0	0	0	0	0	0.74791	0.342929	0	0	0	0	0	0	0	0.784173	0.0285774	0.0364427	-4.77822	-1.44188
YPK_2532	4.81403	0.255043	0.000435	0.202782	0.00013	0.08415	2.72319	0.744359	0.018034	0.001076	0.34081	0.131871	0.023417	0	0.65585948832068264	3.76861	0.150176	0.0398491	-4.64931	-1.36616
YPK_3121	0.583153	0	0	0	0	0	0.5417	0.180229	0.107661	0	0	0	0	0	0	0.562426	0.0239908	0.0426559	-4.55111	-1.30849
YPK_2658	1.4666	0	0.225006	0.024481	0	0.112812	2.31468	0.00143	0.291751	0.093084	0.003322	0.123348	0.129815	0	0.19367687974147613	1.89064	0.0837541	0.0442994	-4.49657	-1.27646
YPK_1812	2.43718	0.804803	0	0	0	0	0.96874	0.023918	0	0	0	0	0.078494	0	0.11096888742077336	1.70296	0.0756012	0.0443941	-4.49349	-1.27465
YPK_3561	11.3601	0.540549	0.002084	0.459647	0.094506	0.613857	6.36792	0.739018	0.387081	0.19542	0.526615	0.007772	1.26652	0	0	8.864	0.402755	0.0454372	-4.45998	-1.25497
YPK_3790	6.80479	0.217321	0.379295	0.000341	0.180821	0.041039	6.17392	0.184128	0.890467	0.269459	0.309371	0.374274	0.69229	0	0.15205898359551143	6.48935	0.294901	0.0454437	-4.45977	-1.25485
YPK_0365	4.78722	0	0.082334	0.000121	0.50061	0.330422	4.498	0.016554	1.06938	0.148595	0.265614	0	0.167688	0	5.5409070698088037E-2	4.64261	0.21511	0.0463339	-4.43179	-1.23841
YPK_1805	1.99344	0.430561	0.097894	0	0.078057	0.211014	1.85485	0.037469	0.122463	0	0.029027	0.069095	0	0	0	1.92415	0.0896317	0.0465825	-4.42407	-1.23387
YPK_0935	1.71326	0	0.132435	0	0	0	1.48346	0	0.084835	0.02174	0	0.177922	0	0.481779	0.49865180052040498	1.59836	0.0748926	0.0468558	-4.41563	-1.22892
YPK_1300	1.40225	0.579309	0	0	0	0	1.61805	0.13397	0.018973	0.100553	0.017428	0	0	0	0.19241679799758971	1.51015	0.0708528	0.0469177	-4.41372	-1.2278
YPK_2609	2.88627	0.000306	0.039278	0.319084	0.000217	0	2.02482	0.101332	0.142502	0.485732	0	0.083978	0.211392	0	0.85572050848964354	2.45555	0.115318	0.0469624	-4.41235	-1.22699
YPK_3445	0.423624	0	0	0	0	0	0.6764	0	0	0	0.314592	0	0	0	0	0.550012	0.026216	0.0476644	-4.39094	-1.21442
YPK_1894	0.756088	0	0	0	0	0	0.80334	0	0.412677	0	0.022344	0.011054	0	0	0	0.779714	0.0371729	0.0476751	-4.39062	-1.21423
YPK_1923	2.89566	0.200557	0.000722	0.151421	0.000216	0.143363	2.89988	0.067903	0.282629	0.028305	0.000883	0.798154	0.008459	0	0.12960536298053713	2.89777	0.140218	0.0483882	-4.3692	-1.20165
YPK_1040	3.63029	0	0.079248	0.032325	0.105348	0.128162	3.60248	0.504799	0.394514	0.009357	0.814156	0.040156	0.005788	0	0.68033965490439918	3.61639	0.176154	0.0487101	-4.35964	-1.19603
YPK_3636	4.18932	0.352787	0.000121	0.118003	0.61636	0	1.58192	0	0	0.117673	0.410033	0.063372	0.048068	0	0	2.88562	0.143868	0.0498569	-4.32606	-1.17632
YPK_2341	0.682356	0	0.185859	0	0	0	0.50563	0	0	0	0.172399	0	0	0	0	0.593993	0.0298548	0.0502613	-4.31441	-1.16947
YPK_2519	1.07917	0	0	0.191542	0.001158	0	1.05114	0	0.160616	0.198014	0.075613	0	0.024507	0	3.9395323172936057E-2	1.06515	0.0542875	0.0509668	-4.2943	-1.15766
YPK_3149	3.70805	0.771405	0.154551	0.078213	0.01264	0.138184	5.43241	0.141029	0.482557	0.254165	0.574828	0.100675	0.088725	0	0.12840157499157831	4.57023	0.233081	0.0509999	-4.29336	-1.15711
YPK_3549	1.71058	0	0.151344	0.048327	0.031052	0	3.23631	0	0.825187	0	0	0.345829	0.129984	0	0	2.47345	0.127644	0.0516056	-4.27633	-1.14711
YPK_3650	5.09019	0.005731	0.05079	0.558587	0.6956	0.033686	6.22484	0.118557	0.431483	1.06926	0.162276	0.012028	0.414538	0	1.9989702546571477	5.65751	0.296044	0.0523277	-4.25628	-1.13533
YPK_2133	3.50294	0	0.102878	0.07612	0.156988	0	3.79816	0.565055	0.024246	0.309113	0.344256	0.076508	0.639673	0	2.9140425890431153E-2	3.65055	0.191236	0.0523857	-4.25468	-1.13439
YPK_2154	2.37015	0.467672	0.002274	0.000978	0.047195	0.619579	2.42354	0.210292	0.031664	0	0.017982	0	0.12955	0.038332	0	2.39684	0.13046	0.0544298	-4.19946	-1.10196
YPK_2880	4.14374	0.236569	0.023594	0.26382	0.337961	0.143135	3.45982	0.217133	0.499503	0.0627	0.686183	0.034476	0	0	5.7306449468469453E-2	3.80178	0.208756	0.0549101	-4.18678	-1.09452
YPK_4166	7.33834	0.011564	0.564138	0.930207	0.132589	0.000205	5.66529	0.239506	0.971497	0.013454	1.22232	0.157238	0.037236	0.059715	9.416993657871001E-3	6.50182	0.361639	0.0556213	-4.16822	-1.08361
YPK_2359	1.85134	0	0	0.198075	0.052319	0	1.82822	0.697832	0.023504	0.033672	0	0.165888	0.065069	0	0.28136110533743203	1.83978	0.10303	0.0560012	-4.1584	-1.07784
YPK_2409	2.6758	0.029731	0.000284	0.051763	0.043672	0.031665	2.72554	0.241024	0.172314	0.20812	0.88986	0.101961	0.044549	0	8.2970714060333003E-2	2.70067	0.151245	0.0560029	-4.15836	-1.07782
YPK_0863	4.66791	0.000379	0.193925	0.121564	0.261187	0.20085	4.58865	0.279113	0.13446	0	0.437482	0.7815	0.700799	0	0.30020594292438951	4.62828	0.259272	0.056019	-4.15794	-1.07757
YPK_4082	0.144783	0	0	0	0	0	1.58055	0	0.013597	0	0	0.045763	0.526102	0	1.0059789313846446E-3	0.862667	0.0487885	0.0565555	-4.14419	-1.0695
YPK_1878	5.06069	0.071788	0.000138	1.3975	0.067422	0.067962	5.4356	0.12877	0.155298	0.22759	0.283001	0.715524	0.161552	0.306608	0.88026528810066962	5.24815	0.298596	0.0568956	-4.13554	-1.06442
YPK_2553	9.38005	0.130893	0.094839	0.004921	0.352292	0.139772	3.01683	0.189232	0.253355	1.3536	0.764849	1.03599	0	0	0.33282949320975985	6.19844	0.359978	0.0580756	-4.10592	-1.04703
YPK_1728	0.937066	0.000943	0	0.670819	0.001334	0	2.0056	0.09983	0.116319	0.009498	0.074142	0.001266	0.005505	0.048664	1.1338950937375349	1.47133	0.0856933	0.058242	-4.1018	-1.0446
YPK_0736	0.888805	0	0.077028	0	0	0	1.69786	0.215383	0.178984	0.140718	0	0.316887	0	0	0	1.29333	0.0774167	0.0598583	-4.06231	-1.02141
YPK_0944	5.5433	0.000957	0.064447	0.134803	0.393436	0	4.54842	0.215007	0.226758	1.71407	0.130771	0.090392	0.710504	0.022843	3.8690358410173202E-2	5.04586	0.308666	0.061172	-4.03098	-1.00301
YPK_2204	0.43703	0	0	0	0.28741	0	0.48202	0	0.050952	0	0	0	0	0	3.2460686278577651	0.459525	0.0281968	0.0613608	-4.02654	-1.0004
YPK_0878	6.40128	0.010633	1.76987	0.789152	0.156587	0.556794	7.85631	0.626181	0.212161	0.264183	0.25911	0.071391	0.633801	0.047172	0.49734417302779554	7.12879	0.449753	0.0630896	-3.98645	-0.976859
YPK_0585	3.24957	0	0.079767	0	0.040384	0	1.92628	0.450127	1.09157	0	0	0.227267	0.057302	0.015263	0	2.58792	0.163474	0.0631679	-3.98466	-0.975808
YPK_3433	1.77761	0.001989	0.000142	0.994191	0.271744	0	1.97086	0.050374	0	0.025288	0.107968	0	0	0	0	1.87424	0.120975	0.0645461	-3.95353	-0.957519
YPK_1743	0.274819	0	0	0	0	0	1.30641	0.101331	0.157424	0.034782	0	0.077709	0.250656	0	0.11031758789354031	0.790614	0.0518252	0.0655505	-3.93125	-0.944437
YPK_3969	0.229239	0	0	0	0	0	0.61436	0	0.109919	0	0.100153	0.121867	0	0	0	0.421799	0.0276616	0.0655799	-3.9306	-0.944056
YPK_4037	0.631414	0.230988	0	0	0	0	1.79495	0.455405	0	0.21068	0	0.00283	0	0.061729	2.9722276386528874E-2	1.21318	0.080136	0.0660544	-3.9202	-0.937948
YPK_1191	0.513443	0	0	0	0	0	1.67131	0.502959	0.02571	0	0.332877	0	0	0.030036	0.12054017507224871	1.09238	0.0742985	0.0680155	-3.87799	-0.913158
YPK_3473	6.02323	0.589217	0.101894	0.294553	0.588262	0.098388	7.20474	0.669488	0.947118	1.28128	0.365457	0.205891	0.093965	0.188612	0.18854670675138868	6.61399	0.45201	0.0683416	-3.87109	-0.909105
YPK_1340	1.58993	0.084506	0	0.068394	0.356883	0.010091	1.51549	0.275152	0.08912	0.02128	0.015223	0	0.352843	0	0	1.55271	0.106124	0.0683478	-3.87096	-0.909028
YPK_2431	0.434348	0	0.022908	0	0	0	2.27228	0.005827	0.203985	0.000647	0.76047	0.027365	0.077182	0.015491	0.41700846726635804	1.35331	0.0928229	0.0685893	-3.86587	-0.906039
YPK_1655	0.965219	0.036631	0	0.210439	0.000648	0.114275	0.94567	0	0.003246	0	0.018981	0	0.405934	0	0	0.955445	0.0658462	0.0689168	-3.859	-0.902004
YPK_2303	0.179638	0	0	0	0	0	0.81239	0	0	0.046911	0.034712	0	0.010574	0.320413	8.8258102635433728E-3	0.496014	0.0343842	0.069321	-3.85056	-0.897049
YPK_2208	0.256051	0	0	0	0	0	1.01223	0	0.042451	0	0	0	0.489493	0	0	0.63414	0.0443287	0.0699035	-3.83849	-0.889958
YPK_3786	3.76569	0	0.050822	0.000616	0	0.029158	1.73389	1.65864	0.008853	0	0.178916	0.262	0.131565	0	1.9747504166931006E-2	2.74979	0.19338	0.0703255	-3.82981	-0.884859
YPK_3472	0.159529	0	0	0	0	0	0.86641	0.070659	0	0	0	0.366155	0	0	0	0.512969	0.0364012	0.0709617	-3.81682	-0.877228
YPK_2075	0.268116	0	0.202356	0	0	0	0.33931	0.058531	0	0	0	0	0	0	0	0.303713	0.0217406	0.0715827	-3.80425	-0.869846
YPK_3706	4.96685	0.978816	0.099	0.290958	0.076496	0	2.23438	0.940525	0.33109	0.150225	0.111302	0	0.128989	0	2.5370035535584821	3.60062	0.25895	0.0719183	-3.7975	-0.865882
YPK_0184	6.90935	0.013817	0.284908	8.4e-05	0.566903	0.182569	5.85384	0.413831	1.72048	0.393615	1.52982	0.122909	0.129896	0.19032	5.3457217826247384E-2	6.3816	0.462429	0.0724629	-3.78661	-0.859489
YPK_2768	4.11827	0.243828	0.49761	0.140261	0.033535	0.756988	4.33355	0.142043	0.11546	1.24673	0.03313	0.081111	0.000284	0.416402	6.4494467584313098E-2	4.22591	0.308948	0.0731081	-3.77382	-0.851979
YPK_0754	2.5337	0.256071	0.0001	0.000229	0.006166	0	1.84197	0.857913	0.068324	0.128118	0.00835	0.090935	0.51136	0	0	2.18783	0.160631	0.0734199	-3.76769	-0.848373
YPK_1220	7.02867	0.336537	0.667361	0.390902	0.389064	0.290318	4.15448	0.160911	1.11717	0.296008	0.14132	1.09897	0.003247	0.040294	1.9492307099805508	5.59157	0.411008	0.0735049	-3.76602	-0.847392
YPK_0726	6.1345	0.058934	0.349175	0.741763	0.670495	0.077397	5.96973	0.014967	0.275095	0.683555	0.937094	0.724626	0.970719	0	3.774710079015299E-2	6.05212	0.458652	0.0757837	-3.72197	-0.821523
YPK_0345	1.52156	0	0.132872	0.001056	0.006982	0.001648	1.87947	0.0044	0.602665	0.049131	0.189612	0	0.107669	0.458853	0	1.70051	0.129574	0.0761969	-3.71412	-0.816915
YPK_0411	0.41424	0.256064	0	0	0	0	0.39693	0	0	0	0.116267	0	0	0	0	0.405585	0.0310276	0.0765008	-3.70838	-0.813543
YPK_3133	4.10352	0.129891	0.0688	0.03425	0.108732	0.595378	2.64511	0.131995	0.924907	0.027708	0.389644	0.53346	0.231367	0	8.8502935605702604E-2	3.37431	0.264678	0.0784389	-3.67229	-0.792344
YPK_0953	1.66768	0	0.514732	0	0	0.102216	2.75331	0.009015	0.328891	0	0.288663	0.359026	0.404462	0.087023	0.45231376052823696	2.2105	0.174502	0.0789426	-3.66305	-0.78692
YPK_3248	3.08736	0.513063	0.305241	0.052957	1.16223	0.287922	4.67576	0.004955	0.498278	0.350155	0.223713	0.222265	0.030688	0.026541	2.7433123171420259	3.88156	0.306501	0.0789633	-3.66267	-0.786698
YPK_3023	3.27638	0	0.177044	0.191373	0.861344	0.084928	2.58755	0.230218	0.355889	0.44524	0.016842	0.302089	0.136032	0	0.41882089234990633	2.93197	0.233417	0.079611	-3.65089	-0.779777
YPK_2605	3.58605	0.086026	0.201556	0.282645	0.056286	0.008109	3.66235	0.103917	0.614365	0.374205	1.03676	0.367966	0.35229	0	0.23872650074405777	3.6242	0.290344	0.0801125	-3.64183	-0.774456
YPK_2742	6.11573	1.30023	0.635167	0.000357	0.149899	0.035333	4.8161	0.165262	0.254945	0.825074	0.8198	0.116194	0.571699	0.411599	0.16847656817757109	5.46592	0.440463	0.0805836	-3.63337	-0.769487
YPK_2626	1.61808	0	0.307528	0.103086	0.104275	0.084279	2.74286	0.034387	0.054837	0.088174	0.003741	1.32591	0.040691	0	4.9353594423339142E-2	2.18047	0.178909	0.0820507	-3.60734	-0.7542
YPK_1508	3.74424	0.037772	0.053273	0.04598	0.069931	0.450716	3.66654	1.25642	0.637105	0.943841	0.11957	0.041876	0	0	0.21326100356194125	3.70539	0.304707	0.0822335	-3.60413	-0.752315
YPK_4197	4.42258	0.001599	0.066694	0.665411	0.051857	0.487694	5.07793	1.52081	0.561581	0.319248	0.263048	0.068971	0.38378	0.31375	0.81776235592062119	4.75025	0.392037	0.0825297	-3.59894	-0.749268
YPK_2103	0.953154	0	0.137321	0.004863	0.016391	0.02367	2.1905	0.015864	0.123319	0.179329	0.017558	0.5399	0.419356	0.105136	7.1248573385071887E-2	1.57183	0.131892	0.0839102	-3.57501	-0.735212
YPK_2167	1.68511	0	0	0.307281	0.111624	0.008629	1.38903	0	0.083979	0.015831	0.435599	0.320655	0.077702	0.187037	0.23503452049271792	1.53707	0.129028	0.0839442	-3.57443	-0.734869
YPK_2863	2.67714	0.405459	0.00013	0.050174	0.056022	0.037268	2.35672	0.150956	1.51219	0.155487	0	0.027462	0.186306	0	0	2.51693	0.215122	0.0854698	-3.54844	-0.719608
YPK_1808	1.6717	0.060807	0.025096	0.498315	0.000374	0.004498	2.892	0.140754	1.1442	0.001013	0.385633	0.063624	0.026293	0	0.44191217150760725	2.28185	0.195884	0.0858444	-3.54213	-0.715902
YPK_3856	7.45631	0.012448	0.071495	1.05113	0.063444	0.360474	3.19098	0.221944	0.282819	0.314649	0.171938	0.874863	1.71726	0.354938	0.4998213714908899	5.32365	0.458116	0.0860531	-3.53863	-0.713845
YPK_2617	0.903552	0.415772	0.118549	0.387944	0.000692	0.123738	2.30738	0.267494	0.025275	0.153096	0.124449	0	0.043053	0.003771	0	1.60547	0.138653	0.0863629	-3.53344	-0.7108
YPK_1628	0.580472	0	0	0.332914	0.089353	0	0.43084	0.049926	0.049879	0	0	0	0.005687	0	0	0.505656	0.0439799	0.086976	-3.52324	-0.704806
YPK_2195	1.79638	0.005413	0.051125	0.156625	0.033743	0.047167	1.76049	0.010338	0.045334	1.31881	0.171844	0	0.017416	0	0	1.77843	0.154818	0.0870529	-3.52196	-0.704057
YPK_1452	5.78729	0.001527	0.196517	1.45691	0.00216	0.31612	2.57417	0.111209	0.330312	0.138367	0.880435	0.535839	0.407358	0	0.58525272223668212	4.18073	0.364729	0.0872406	-3.51886	-0.702232
YPK_1142	4.19602	0.104487	0.319408	0.005751	0.276115	0	4.99851	0.044691	2.08796	0.195588	0.298515	1.09314	0.165373	0.295308	0	4.59727	0.407194	0.0885731	-3.49699	-0.689388
YPK_2904	1.26015	0	0.316292	0	0	0	2.73879	0.24892	0.181569	1.3235	0	0.022703	0.037615	0	0	1.99947	0.17755	0.0887987	-3.49332	-0.687233
YPK_1058	3.64638	0.382529	0.194593	0.878115	0.10197	0.018562	4.84283	0.037585	0.187618	0.429177	1.87937	0.189967	0.26034	0	1.8484315988791675	4.24461	0.379986	0.089522	-3.48161	-0.680359
YPK_0489	0.237283	0	0	0	0	0	1.74804	0.30481	0.735778	0	0	0	0.030171	0	5.1017139195899404E-2	0.992661	0.0892299	0.0898896	-3.4757	-0.676887
YPK_1487	2.26022	0.292921	0	0.184587	0.000277	0.151282	3.66726	0.06272	0.364108	1.24582	0.249579	0.664357	0.066886	0	8.164133440225127E-2	2.96374	0.273545	0.0922971	-3.43757	-0.654492
YPK_1449	3.637	0	0.610214	0.001634	0.54656	0.010752	3.09066	0.866799	0.897844	0.164564	0.038988	0.280422	0.098413	0.213126	0	3.36383	0.310776	0.0923877	-3.43616	-0.653661
YPK_3660	5.54062	0.221597	0.066914	2.00811	1.28611	0.022079	6.80663	0.409629	0.849184	0.521556	0.21658	0.588738	0.173335	0.485703	7.650775787724616E-2	6.17363	0.570795	0.092457	-3.43507	-0.653026
YPK_2740	2.65703	0	0.546366	0.283319	0.095723	0.048683	2.58003	0.077604	0.477091	0.004546	0.33488	0.022624	0.041356	0.983593	0	2.61853	0.242982	0.0927933	-3.42984	-0.649949
YPK_1149	5.73501	0.144419	0.515935	0.19818	0.033234	0.189967	3.55969	1.5842	2.09717	0.144529	0.012243	0.105161	0.204653	0	0.12817408257460622	4.64735	0.435808	0.0937757	-3.41464	-0.641026
YPK_1003	3.03776	0.000582	1.57702	0.28247	0.000411	0.37498	1.42588	0	0	0.225124	0	0.049836	0.030963	0	9.0470446320868522E-2	2.23182	0.211782	0.0948923	-3.39756	-0.630996
YPK_2818	2.07388	0	0.028864	0	0	0	1.24395	0.029262	0.217155	0.629213	0.447237	0.547787	0	0.020901	1.2891836488604849	1.65891	0.160035	0.0964697	-3.37378	-0.617027
YPK_1998	2.01087	0.001319	0.212189	0.040299	0.050344	0	1.90957	0.000864	0.022502	0.263279	0.567924	0	0.318559	0.798976	0	1.96022	0.189688	0.0967687	-3.36932	-0.614405
YPK_3666	3.50294	0	0.007454	0.048751	0.100615	0.007729	1.70193	0.954757	0.696192	0.46506	0.206377	0.052194	0.544787	0	5.4273677530803262E-2	2.60243	0.256993	0.098751	-3.34006	-0.597223
YPK_1722	1.52022	0.248279	0.002064	0.14292	0	0.53592	2.02786	0.014685	0.234627	0.622336	0.003792	0.027531	0.209862	0.067756	9.6988944009941513E-2	1.77404	0.175814	0.099104	-3.33491	-0.5942
YPK_1290	1.92507	0	0.031297	0.000301	0.023048	0.045056	3.17101	0.339709	0.548869	0.028196	0.43336	0.176073	1.19356	0.239766	4.5953812823043762E-2	2.54804	0.254936	0.100052	-3.32118	-0.586134
YPK_2500	1.32047	0.076982	0.070182	0.390901	0.000473	0.456381	0.96542	0.039423	0	0	0.342576	0	0	0	0.26227962959126599	1.14295	0.114743	0.100392	-3.31628	-0.583255
YPK_1552	1.1529	0.135706	0.04338	0.322267	0.209767	0	2.07977	0.003183	0.092986	0.134611	0	0.90422	0.052482	0.061064	4.0201560749505962E-2	1.61633	0.163306	0.101034	-3.30708	-0.577853
YPK_1900	0.265435	0	0	0.004366	0.009419	0	0.61084	0.490308	0	0	0.029386	0	0	0	0	0.438138	0.0444566	0.101467	-3.30091	-0.574232
YPK_2508	4.14508	0.999071	0.092186	0.059296	0.071309	0.201267	3.20745	0.427162	0.281367	0.235804	1.22616	0.084266	0.736448	0.078286	9.6322623891253178E-2	3.67626	0.374386	0.101839	-3.29564	-0.571136
YPK_1624	1.28964	0.250175	0	0.005391	0.137131	0	2.61144	0.388422	0.433742	0.161087	0.389758	0.180762	0.298222	0.144365	0	1.95054	0.199088	0.102068	-3.2924	-0.569229
YPK_4208	1.02823	0.091985	0.268494	0.360633	0.000608	0.825508	3.72424	1.10455	0.035441	0.164511	0.04819	0	0.036225	0	0	2.37623	0.244679	0.102969	-3.27971	-0.561781
YPK_2476	1.16094	0	0	0.0102	0.378947	0	1.09762	0.194475	0.061524	0.237696	0	0.264746	0.248055	0	1.3079845483865089	1.12928	0.116304	0.102989	-3.27944	-0.561618
YPK_1501	4.98026	0.209968	0.002941	0.086785	2.04904	0.015805	5.28203	0.261896	1.0077	0.035242	1.16249	0.612125	0.945017	0	0.22914106886935515	5.13114	0.532417	0.103762	-3.26865	-0.555283
YPK_0024	6.05541	0.185533	0.105186	0.367239	0.000619	0.680335	3.38748	1.50354	2.96768	0.01125	0.059035	0	0	0.00614	1.8571327358390306E-2	4.72144	0.490547	0.103898	-3.26677	-0.554176
YPK_1123	0.727936	0	0	0.250157	0	0.265168	0.49425	0	0.229803	0	0.020759	0	0	0	0	0.611093	0.0638239	0.104442	-3.25922	-0.549746
YPK_3423	1.84866	0	0.037361	0.041825	0.000338	0	2.34237	0.271977	0.140221	0.128904	0	1.59649	0.411015	0	0.10946178443200691	2.09552	0.219011	0.104514	-3.25823	-0.549163
YPK_3078	0.934385	0	0.262054	0	0	1.79912	3.18185	0.00104	0.535421	0.010136	0	0	0	0	1.2502632116535977	2.05812	0.217314	0.105589	-3.24347	-0.540494
YPK_0656	4.7966	0.229064	0.354585	0.099163	0.854778	0.098567	4.97443	0	2.0487	1.07137	0.89524	0.089027	0.259368	0.267367	0.18856431792185235	4.88551	0.522269	0.106902	-3.22565	-0.530025
YPK_3504	3.46406	0.079103	0.086074	0	0	0.821214	3.85059	0.005586	0.299738	1.61664	0.494703	0.148954	1.23867	0	1.985150327612132E-2	3.65733	0.399224	0.109157	-3.19552	-0.512332
YPK_1472	1.7146	0	0	0	0	0	1.44412	0	0.865115	1.20884	0	0	0	0	0	1.57936	0.17283	0.10943	-3.19192	-0.510218
YPK_1625	0.666269	0	0	0	0.822558	0	0.61892	0	0	0	0	0.024607	0	0	0	0.642594	0.0705971	0.109863	-3.18623	-0.506875
YPK_1096	3.09138	0.018014	0.148675	0.74973	0.43239	0.097633	3.58339	1.91451	0.038547	0.007362	0.047221	0.62183	0.38196	0	8.7774425892799823E-2	3.33739	0.37149	0.111312	-3.16732	-0.495772
YPK_4155	1.68645	0.152524	0.526601	0.64498	0.024456	0.254479	2.81436	0.381582	0.008727	0.718718	0.020953	0.175845	0.119839	0	0	2.25041	0.252392	0.112154	-3.15645	-0.489384
YPK_1557	2.28703	0.166194	0.185262	0.048594	0.04044	0.262187	1.36891	0.036262	0.069515	0.040689	0.146087	0.038936	1.43706	0	0.10993418120986771	1.82797	0.205936	0.112658	-3.14998	-0.485584
YPK_2299	0.954494	0.058343	0.015274	0.031464	0.292651	0.073013	2.53819	0.205359	0.447468	0.139174	0.43535	0.217974	0.486094	0	0	1.74634	0.20018	0.114628	-3.12496	-0.470894
YPK_2397	0.556341	0	0.064085	0.002083	0.001123	0	1.10203	0.013511	0.002786	0.015961	0.046532	0.515857	0.038955	0.446267	0	0.829186	0.0955967	0.11529	-3.11666	-0.466018
YPK_3002	1.42102	1.42199	0.001248	0.752951	0.077398	0	3.33483	0.036719	0.29639	0.034284	0.016145	0.007611	0.042293	0.611575	0.56016048794091444	2.37792	0.274884	0.115598	-3.11281	-0.463755
YPK_1918	1.17301	0.077617	0.006594	0	0.167281	0	1.26294	0.455952	0.070486	0.537349	0.168488	0	0.217524	0.003167	0	1.21797	0.142038	0.116618	-3.10013	-0.45631
YPK_1659	0.935726	0	0.058187	0.07524	0	0	0.55325	0.400777	0	0.445097	0.069516	0	0	0	0	0.744488	0.0874014	0.117398	-3.09052	-0.450664
YPK_1666	0.536232	0.133522	0	0	0	0	0.86411	0.60512	0.046175	0	0	0.212936	0	0	0	0.700171	0.0831461	0.118751	-3.07399	-0.440954
YPK_1964	0.748044	0	0.49498	0.079355	0.000836	0.005362	2.01758	0.451903	0.10802	0.822386	0	0	0	0.027756	0	1.38281	0.165883	0.119961	-3.05937	-0.432367
YPK_2886	2.2133	1.26002	0.171705	0.251698	0	0.056404	3.27448	0.739812	0.3656	0.188451	0.511275	0.070918	0.367429	0	6.5656226332119899E-2	2.74389	0.331943	0.120975	-3.04722	-0.425231
YPK_2981	2.33663	0.003026	0.024483	1.05115	0.00107	0.715151	2.89144	0	0.088115	1.29773	0.56393	0.075046	0	0	0	2.61404	0.318309	0.121769	-3.03778	-0.419689
YPK_1549	1.02823	0	0	0	0	0	0.61126	0	0.537333	0.558715	0	0.112096	0	0	0	0.819743	0.100679	0.122817	-3.02541	-0.412426
YPK_1898	2.82729	0.032828	0.000247	0.59854	0.012157	0.119343	3.14194	0.105858	0.156317	1.88704	1.36923	0.046042	0	0.077914	0	2.98461	0.367126	0.123006	-3.0232	-0.411124
YPK_1442	5.18537	3.42349	0.216972	0.219965	0.268023	0.490692	4.0082	0.008256	0.271104	0.893009	0.149034	0.01108	0.750576	0.133801	0.14720572825707301	4.59678	0.569667	0.123927	-3.01244	-0.404804
YPK_0629	0.246667	0	0.218797	0	0	0	0.99771	0.112778	0.59379	0	0	0	0	0	0	0.622189	0.0771137	0.12394	-3.01229	-0.40472
YPK_0854	1.65964	0	0	0.000698	1.00798	0	1.13755	0.558578	0.010795	0	0.10367	0.414971	0	0	0	1.3986	0.174724	0.124928	-3.00083	-0.397986
YPK_0951	2.56587	0.18465	0.184787	0.727963	1.04481	0.05432	2.76571	0.062823	0.042177	0.154752	0.146465	0	1.40616	0	1.174374753679887	2.66579	0.334076	0.12532	-2.99631	-0.395336
YPK_4054	3.72816	0.094127	0.012922	0.163189	2.42846	0.000134	2.36444	0.366713	0.602384	0.166137	0.538906	0.096602	0	0.131109	4.3773578521764138E-3	3.0463	0.38339	0.125855	-2.99017	-0.391728
YPK_0463	2.61145	0.096806	0.009043	0.000222	0.273994	0.395108	2.52831	0.347525	0	0.715391	0.100391	0.202764	0.89983	0.842262	0.42391162476120414	2.56988	0.323611	0.125925	-2.98937	-0.391256
YPK_1211	1.32181	0	0	0	0.01371	0	1.32306	0	0.24593	0.013295	0.519326	0	1.24493	0	7.6436442791710135E-2	1.32244	0.169766	0.128373	-2.96158	-0.374938
YPK_2255	1.32986	0.58625	0.302635	0	0.042762	0.075778	2.06096	0.002407	0.014896	0.222605	0.25377	0.371885	0.747424	0	7.9977292135703745E-2	1.69541	0.218368	0.128799	-2.9568	-0.37213
YPK_1162	3.6437	0	0.001436	0.008999	0	0.440312	4.2514	0.429696	0.163899	0.134116	0.092868	0.829167	2.54756	1.45681	3.6710260149597773E-2	3.94755	0.508739	0.128875	-2.95596	-0.371636
YPK_1482	1.55776	0.111786	0.053593	0.031231	0	0	1.67849	0.233645	0.217624	0	0.068734	0.365906	1.42994	0	0	1.61812	0.209372	0.129392	-2.95018	-0.368243
YPK_0768	0.201087	0	0	0	0.270366	0	1.01909	0	0	0	0	0	0.685975	0	0.88683040752043485	0.610089	0.0796951	0.130629	-2.93646	-0.36018
YPK_2530	0.211812	0	0	0	0	0.338484	0.23251	0	0.013204	0	0	0	0	0	0	0.222161	0.0293073	0.131919	-2.92227	-0.35185
YPK_0014	4.06196	0	1.33953	0.140401	0.519839	2.13631	6.65693	1.24583	0.599449	1.36272	0.29347	0.754282	0	0.118373	1.91379509774025E-2	5.35945	0.709184	0.132324	-2.91785	-0.349254
YPK_3827	1.06576	0.216471	0	0.064856	0	0	1.11228	1.07857	0.022081	0	0	0.211053	0.144442	0	0.55123709857230196	1.08902	0.144789	0.132954	-2.91101	-0.345233
YPK_1445	2.8675	0.010481	0.385388	0.727047	0.186983	0.075358	2.68361	1.63708	0	1.3458	0	0.064778	0	0	0.22758150401884028	2.77556	0.369409	0.133094	-2.90949	-0.34434
YPK_0281	2.80584	0.566746	0.003356	0.000207	0.124054	1.61746	3.72929	0.941992	0.656841	0.033014	0.074934	0.963966	0.278549	0	0	3.26756	0.438427	0.134176	-2.89781	-0.337481
YPK_1424	3.07127	0	0.193916	0	0	0	2.04801	0.053325	0.371707	0.032207	0.015024	2.42572	1.05456	0	0.19634669752589096	2.55964	0.345539	0.134995	-2.88902	-0.332322
YPK_0040	4.15446	1.17767	6.1e-05	0.000211	0.032039	0	3.5695	0.746348	0.787718	1.99361	0.784328	0.409887	0.183821	0.176916	0	3.86198	0.524384	0.135781	-2.88064	-0.327402
YPK_1140	0.64482	0.179577	0	0.21134	0.202546	0	1.48453	0.01226	0.680283	0	0.279772	0	0.16936	0	0	1.06467	0.144595	0.135811	-2.88033	-0.327214
YPK_1213	2.06852	0.000427	0.309661	0.500165	0.166762	1.73882	3.66466	0.233443	0.005026	0.861531	0	0.550908	0.348387	0	3.3896732575464023E-2	2.86659	0.392928	0.137072	-2.867	-0.319387
YPK_1129	2.17308	0.027253	2.14721	0.304151	0.135157	0	3.4924	0.195207	0.649536	0.008393	0.079284	0.234721	0.915159	0	3.8769900355056694E-3	2.83274	0.39134	0.138149	-2.85571	-0.312755
YPK_1167	1.04431	0	0	0	0	0	0.81928	0.46857	0.059943	0.577873	0.444366	0	0	0	0	0.931797	0.129229	0.138688	-2.85008	-0.309451
YPK_2279	1.36069	0.011693	0.039928	0	0.07394	0	2.48497	0.277677	0.235938	0.026544	0.362133	0.958482	0.022704	1.21052	0.29383855740713166	1.92283	0.268296	0.139532	-2.84133	-0.304313
YPK_2478	1.25747	0.000703	0.100229	0.80868	0.304139	0.051035	1.63447	0.024295	0.835733	0.208948	0.112936	0	0	0	0	1.44597	0.203891	0.141007	-2.82616	-0.295403
YPK_3210	2.4412	0.648141	0.000571	0.163967	0.000256	0.243371	1.17555	0.662983	0.214121	0.491259	0.394751	0.243954	0	0	5.6901025052103267E-2	1.80837	0.255281	0.141166	-2.82453	-0.294447
YPK_2435	0.540254	0	0	0.080012	0	0	0.56155	0.073671	0.776209	0	0	0	0.004363	0	2.0858516605823167	0.550902	0.0778546	0.141322	-2.82294	-0.293512
YPK_0042	6.13048	0.427225	0.720622	0.209713	0.403152	0.165854	6.16928	3.68479	0.439349	3.41105	0.044467	0.114774	0	0.907075	6.8923764199387935E-2	6.14988	0.877339	0.14266	-2.80935	-0.28553
YPK_4132	3.2804	0.033143	0.000425	0	0.393187	0.215652	1.55395	0.024492	1.08448	1.14132	0.110538	0.223746	0.912359	0	0	2.41718	0.344945	0.142706	-2.80888	-0.285256
YPK_2165	1.09391	0	0	0	0.115394	0.603609	3.02682	0.002187	0.082146	0.132687	1.11723	0.038569	1.44532	0.013546	4.3144290046980005E-2	2.06037	0.29589	0.14361	-2.79977	-0.279901
YPK_0802	2.75624	0.92106	0.887395	0.000421	0.000227	0.045839	1.72669	0.007668	0.77154	0.486405	0	0.349814	0.230841	0.171832	0	2.24146	0.322753	0.143992	-2.79594	-0.277651
YPK_2116	1.89692	0	0.271219	0.048147	0.688515	0.053654	1.48566	0.087988	0.355377	0.18449	0.234697	0.277594	0.732233	0	0.16079049042176541	1.69129	0.244493	0.14456	-2.79026	-0.274318
YPK_1397	2.81388	0.000942	0.025424	0.66841	0.001111	0	3.31402	0.770931	0.530742	0.192838	0.01083	0.088068	0.010362	3.04063	0	3.06395	0.445024	0.145245	-2.78344	-0.270311
YPK_0528	4.8395	0.602014	0.224741	0.122404	0.33715	0	2.91612	2.07115	0.364213	0.059312	2.89426	0.117056	0	0	9.1199950619316086E-2	3.87781	0.566025	0.145965	-2.77631	-0.266121
YPK_2927	2.93721	0.918477	1.2635	0.252453	0.22701	1.08442	3.55641	0.130277	0.359059	0.105921	0.736754	0.216938	0	0.456584	5.9557250148323727E-2	3.24681	0.479283	0.147616	-2.76008	-0.256589
YPK_3046	1.9854	0.069009	0.049562	0.546921	0.000315	0.314899	3.06155	1.91331	0	0.434234	0.033496	0.62959	0.510356	0	0.2150903953879571	2.52348	0.375141	0.14866	-2.74991	-0.250618
YPK_3534	1.03627	0	0.02456	0.245908	0.000603	0	0.61413	0	0.184945	0.835344	0.196213	0	0	0	4.9272955237490437E-2	0.8252	0.123964	0.150224	-2.73482	-0.241755
YPK_1924	0.694421	0.025459	0.000503	0	0	0.086639	1.19859	0.120108	0.028175	0.853578	0.066311	0.174689	0.350971	0	0.25045261515614181	0.946505	0.142203	0.15024	-2.73466	-0.241664
YPK_3789	1.10464	0	0	0	0	0	1.17712	0.268494	1.60375	0.036114	0.152465	0	0	0	7.9821938290063885E-2	1.14088	0.171736	0.150529	-2.73189	-0.240034
YPK_2762	2.85276	0	0.694458	0	1.58639	0.023901	4.03192	0.33489	1.88809	0.123601	0.77068	0.795936	0.017947	0	0	3.44234	0.519658	0.150961	-2.72775	-0.237607
YPK_3884	1.53631	0.009206	0.080884	3.17503	0.004474	0.311658	2.97532	0	0.142375	0.072416	0	0.265703	0.036685	0	0	2.25581	0.341536	0.151403	-2.72354	-0.23513
YPK_2804	0.816414	0.126676	0.725792	0	0.067358	0	2.02354	0.491456	0.042475	0	0.00507	1.14005	0	0	4.6038131195825137E-2	1.41998	0.216573	0.152519	-2.71294	-0.228908
YPK_0755	1.71326	0	0.303221	0.003674	0	1.09417	4.49968	3.74029	0.22512	0.223787	0.029058	0.067683	0.011992	0	4.7603385129609217E-2	3.10647	0.474916	0.15288	-2.70953	-0.226905
YPK_0400	1.94786	0.495091	0.281107	0.195948	0.272374	0.468967	1.83762	0.043224	0.030066	0.338198	0.958484	0.335603	0	0.063452	0.71366767884546312	1.89274	0.290209	0.153328	-2.70531	-0.224426
YPK_0346	2.62084	0	1.90504	0	0.188844	0	0.74713	0	0	0	0	0	0.034479	0.976671	0	1.68398	0.258753	0.153655	-2.70223	-0.222617
YPK_2009	1.02152	0	0.142643	0	0	0	0.36355	0.846596	0	0.29432	0	0	0	0	0	0.692536	0.106963	0.154451	-2.69477	-0.218238
YPK_2984	1.81381	0.143764	0.011535	0.296158	0.001378	0	3.34842	0.774377	0.710469	1.2178	0.722795	0	0.27031	0.647171	0	2.58111	0.399647	0.154835	-2.6912	-0.216136
YPK_0497	1.01214	0.00262	0	0.454649	0.168554	0	1.59202	0.019748	0.912005	0.620539	0.077298	0	0.044679	0.125124	0.16205198427155437	1.30208	0.202101	0.155214	-2.68767	-0.214063
YPK_2683	0.679675	0	0	0	0	0	0.71594	0	0.291547	0.075747	0	0.935833	0.001718	0	0	0.697808	0.108737	0.155827	-2.68199	-0.210726
YPK_1475	0.264095	0	0	0	0	0	0.99733	0.02986	0.018469	0	0.218503	0.428775	0.48697	0	0.66905638053603123	0.630713	0.0985481	0.156249	-2.67808	-0.208434
YPK_3288	2.3916	0	0.047946	0	0	0	0.90959	0.489363	0	0	0.002814	0.848206	1.71105	0	0	1.65059	0.258281	0.156478	-2.67597	-0.207193
YPK_0397	4.51106	0.654663	0.003254	0.000356	0	0.071019	1.47256	0.225865	2.75784	1.42139	0.003484	0.484286	0	0	0	2.99181	0.468514	0.156599	-2.67485	-0.206538
YPK_1361	1.24406	0.015632	0	0	0.068817	0	1.42129	0.150188	0.01944	0	0.214657	1.1919	0.859452	0.023992	0	1.33267	0.212007	0.159084	-2.65214	-0.193199
YPK_2734	0.156848	0	0.014753	0	0	0.319647	1.18169	0.006998	0.057147	0	0	0.401611	0	0.498777	0.54244344963569135	0.669269	0.108244	0.161735	-2.62829	-0.179192
YPK_3120	0.613986	0	0.001135	0.476729	0	0.00245	0.39202	0.274374	0.22708	0	0	0	0	0	6.0966277230753542E-3	0.503003	0.081814	0.162651	-2.62015	-0.174408
YPK_2172	1.61406	0	0.02038	0.000359	0	0.018948	0.90635	0.186219	0.003387	0.493242	0.002825	1.10045	0.00812	0.627351	0	1.26021	0.205106	0.162756	-2.61921	-0.173859
YPK_1794	0.27616	0	0	0	0	0.315893	0.90723	0.025539	0.030455	0	0.35324	0.430795	0	0	0	0.591695	0.0963268	0.162798	-2.61884	-0.173642
YPK_0868	2.56453	0.072037	0	1.39074	1.51882	0.01564	2.23316	0.011114	0.147079	0.02363	0	0.259681	1.24832	0	0	2.39885	0.390588	0.162823	-2.61862	-0.173511
YPK_1746	1.10598	3.44708	0	0.112629	0	0	3.23006	0.013319	0.214773	0.06489	0	0.183071	0.08771	0.125632	0.17379553320990943	2.16802	0.354092	0.163325	-2.61418	-0.170904
YPK_2447	1.47732	0.054449	0.115007	0.001569	0	0.029526	2.08175	1.74076	0.001475	0.088714	1.0653	0.410842	0.004126	0	6.0050438333133185E-2	1.77954	0.292647	0.164451	-2.60427	-0.165081
YPK_1088	1.79102	1.02606	0.279893	0.402926	0.157011	0.403383	1.38294	0.061022	0.250821	0.310541	0.085275	0	0.164953	0	1.7434595860991797	1.58698	0.261824	0.164983	-2.59961	-0.162348
YPK_R0019	0.441051	0	0.000791	0.303004	0	0.836647	0.7091	0	0	0	0	0	0	0	0.31329854745451985	0.575075	0.0950368	0.16526	-2.59719	-0.160926
YPK_0203	2.31652	0.062197	1.31078	0.514339	0.448883	0	3.62406	0.166656	0.079618	1.20364	2.05864	0	0	0.050165	0.43394149103491664	2.97029	0.491243	0.165386	-2.5961	-0.160281
YPK_3260	1.9854	0.001336	0	0.283769	0.062951	0	0.40191	1.13632	0	0.886218	0	0	0	0	0	1.19366	0.19755	0.1655	-2.5951	-0.159696
YPK_0770	2.03768	0.162673	2.20752	0	0	0	1.22756	0	0	0.001197	0.676684	0	0.213806	0	0	1.63262	0.271823	0.166495	-2.58645	-0.154617
YPK_1767	0.616667	0	0	0.140445	0.343531	0	1.0786	0	0.358585	0.646857	0.178268	0.032941	0	0	0	0.847633	0.141719	0.167194	-2.58041	-0.151068
YPK_0819	0.580472	0	0.091107	0.05606	0.001077	0	0.46267	0.164523	0.743078	0	0	0	0	0	0	0.521571	0.0879871	0.168696	-2.5675	-0.143487
YPK_3266	2.07522	0.853598	0.001176	0	0.063839	0.727685	0.74019	0.263797	0.091233	0.279212	0	0	0	0.574042	1.7502668233831855	1.4077	0.237882	0.168986	-2.56503	-0.142035
YPK_2333	1.60468	0	0.000652	0.000465	0.206009	0.253076	1.10474	0	0.158381	0.001331	2.00278	0	0.132113	0	0	1.35471	0.229567	0.169459	-2.56099	-0.139666
YPK_2375	1.09526	0	0.009465	0.004464	0.175732	0.254972	1.26013	0.408386	0.362955	0.029076	0.581884	0.022156	0.314364	0.241404	0.25717981478101465	1.17769	0.200405	0.170167	-2.55497	-0.136131
YPK_2331	1.39689	0.330948	0.479499	0	0.215179	0.241191	1.54614	0.050299	0.005957	0	0.08291	0.278222	0	1.32582	0.12617874189918118	1.47151	0.250835	0.170461	-2.55249	-0.134671
YPK_1231	1.65294	0	0.001687	0	0	1.0971	3.20307	1.96206	0.209874	1.58195	0.048825	0	0.096873	0	2.3118445741117117E-2	2.428	0.41653	0.171553	-2.54328	-0.129261
YPK_1590	2.26558	1.05108	4.51491	0.241942	0.650676	0.010401	5.30372	0.212779	0.005788	0.022109	0.072509	0.273947	0.733035	0.010672	6.2154487793473261E-2	3.78465	0.649988	0.171743	-2.54168	-0.128321
YPK_2073	0.239964	0	0	0	0.078124	0	0.83867	0	0	0.033207	0.281243	0	0.732648	0	0	0.539317	0.0937685	0.173865	-2.52396	-0.117915
YPK_3880	0.588515	0	0	0	0.032917	0	0.52419	0.066293	0.357218	0.671093	0	0.045995	0	0	8.0505160342623852E-2	0.556353	0.097793	0.175775	-2.5082	-0.108657
YPK_3376	1.19312	0	0.002338	0.033995	0	0.641246	1.37431	0.797069	0.270259	0.02773	0	0	0	0.937125	0.38819480321033828	1.28371	0.225814	0.175906	-2.50712	-0.108025
YPK_0396	3.71877	0.277865	0.510522	0.065467	0.324321	0.204252	2.70881	0.847878	1.79611	0.069802	0.971072	0	1.79972	0	0	3.21379	0.572251	0.178061	-2.48956	-0.0977097
YPK_0626	2.10203	0.304873	0.000332	0.318645	0.378151	0.332488	2.26536	1.10589	0.042007	0	0.261433	0.6016	0.846731	0.482396	2.425221598333157E-2	2.1837	0.389545	0.178388	-2.48691	-0.0961546
YPK_3201	1.54435	0.001145	0.000616	0.638074	2.17414	0.161023	2.41476	0.088398	1.14915	0.029137	0	0	0	0	3.495171362785536E-2	1.97955	0.353474	0.178562	-2.4855	-0.0953272
YPK_1338	2.44522	0.254854	2.18335	0.030186	0.155894	0.083246	2.31725	0.004285	1.4492	0.067049	0.371751	0.530629	0	0	0	2.38124	0.427536	0.179544	-2.47759	-0.0906826
YPK_1704	3.54718	1.29032	0.272764	0.038853	0	0.175405	3.90414	1.00873	0.561378	0.126522	0.147098	0.299997	3.55542	0.566604	2.834939320823536E-2	3.72566	0.670257	0.179903	-2.47471	-0.0889896
YPK_0604	2.14493	0.035029	0.996875	0.144625	0.137222	0	2.89249	0.794609	3.27497	0.108951	0	0	0.030953	0	4.2669118994361259E-2	2.51871	0.46027	0.18274	-2.45213	-0.0757312
YPK_2076	1.32584	0.115339	0.882713	1.68535	0.166852	0.038571	2.16595	0.04966	0.062356	0.008795	0.565798	0.018749	0.232725	0.015744	0.27755950045014893	1.74589	0.320221	0.183414	-2.44682	-0.0726128
YPK_2020	0.469203	0.00942	0.167706	0	0.021311	0.333384	1.31016	0.007579	0	0.685794	0.718164	0.020341	0	0	0.64908866092690964	0.889682	0.163642	0.183933	-2.44275	-0.0702195
YPK_3247	1.53631	0.160526	0.091636	0.000378	0.142773	0.797583	1.62831	0.092476	0.235643	0.527498	0.374732	0.918013	0.161935	0	0	1.58231	0.291933	0.184498	-2.43832	-0.0676197
YPK_2394	0.788262	0	0	0.069694	0.014269	0	1.2689	0.005217	0.012097	0.001158	1.0062	0	1.18014	0	0.11859878635038223	1.02858	0.190731	0.185432	-2.43104	-0.063343
YPK_3641	3.28442	6.38051	0.422891	0.618742	0.048137	0.005648	4.95297	0.000333	0.790802	0.762916	0.262436	0.003588	0	0	0	4.1187	0.774667	0.188085	-2.41054	-0.0513026
YPK_1457	0.372682	0	0	0	0	0	1.08145	0	0.990605	0.486569	0.002367	0	0.163309	0	0	0.727066	0.136904	0.188297	-2.40892	-0.050351
YPK_0691	3.53109	0.327931	0.138198	0.913064	0.043005	0.062048	1.85469	0	0.681882	2.3772	1.19295	0	0.078692	0.290722	0.61136362410968959	2.69289	0.508808	0.188945	-2.40396	-0.0474398
YPK_1023	0.575109	0	0	0	0	0	0.94899	0.113342	1.49762	0.149822	0	0	0	0	0	0.76205	0.146732	0.19255	-2.3767	-0.0314265
YPK_3397	2.56051	0.006214	2.28137	2.97325	0.003417	0.355388	2.93462	0	0.448733	0.037961	0.247238	0	0.029254	0	0.12508604180439037	2.74756	0.531902	0.19359	-2.36892	-0.0268588
YPK_2743	1.30841	0	0.158639	0.060896	0.09791	0	1.91316	0.277635	0.377052	0.01762	2.18836	0.273929	0.344885	0	0.88901607811160599	1.61078	0.31641	0.196433	-2.34789	-0.0145096
YPK_1161	0.479928	0	0	0	0	0	1.49683	0.416767	0	0.635523	0.061664	0.161922	0	1.05436	0	0.988379	0.194186	0.19647	-2.34762	-0.0143495
YPK_3474	1.74276	0	0.409025	0.000333	0	0	1.80705	0.427631	1.65622	0.071382	0.529205	0.478913	0.632545	0	0.29346725325807249	1.7749	0.350438	0.197441	-2.34051	-0.0101729
YPK_3492	1.4666	0	0.635131	0.023788	0	0.260152	0.94524	0	0.71768	0	0.987284	0.096653	0.175162	0	0.18617493969785451	1.20592	0.241321	0.200114	-2.32111	0.00122257
YPK_3135	1.1891	0	0	0.047066	0.037313	0.153897	0.76789	0	1.14328	0.320684	0	0	0	0.669757	0	0.978493	0.197666	0.202011	-2.3075	0.00921665
YPK_0532	2.08595	2.85993	0	0.297834	0.759438	0.041581	2.41346	0.583461	0.001272	0.036437	0.62144	0	0.2861	0	0	2.2497	0.457291	0.203268	-2.29855	0.0144718
YPK_3443	1.05504	0	0.090817	0	0	0	1.20374	0.068736	0.158107	1.47581	0.014912	0.804327	0	0.146709	0	1.12939	0.229951	0.203607	-2.29614	0.0158854
YPK_2410	2.09265	0.175296	0.253266	2.96122	0.490336	0	2.35957	0.083452	0.331734	0.260899	0.205359	0.095725	0.613849	0	0	2.22611	0.455928	0.204809	-2.28765	0.0208751
YPK_1127	2.3621	0.000374	0.308858	1.39085	0.002381	0	1.89247	0	0.111917	0	0.157149	1.81309	1.35834	0.089671	1.40532214513308	2.12729	0.436053	0.204981	-2.28644	0.0215829
YPK_1350	1.82721	0.107395	0	0.001902	1.35809	0	1.23644	0.432265	0.173781	1.65727	0	0	0.064475	0	0.13137717964478665	1.53183	0.316265	0.206463	-2.27605	0.0276874
YPK_1902	1.74544	0.000506	0.000999	0.828213	0.011099	0.243869	1.36016	0.318742	0.178288	2.26733	0	0	0	0	0.32315315845194681	1.5528	0.320754	0.206565	-2.27533	0.0281068
YPK_2604	0.961197	0.492915	0.037979	0	0.067615	0	1.24775	0.096806	0.376398	1.36736	0.160272	0.158646	0	0	0	1.10447	0.229833	0.208093	-2.2647	0.0343509
YPK_2452	1.63149	1.31169	0	0	2.5054	0.006761	2.98612	0.345227	0.122326	0.001962	1.24149	0	0.163054	0.073473	0	2.3088	0.480949	0.208311	-2.26319	0.0352387
YPK_3689	1.5162	0	0.001839	0.682648	0.000412	0.764844	0.29651	0.831507	0	0	0	0	0	0	0	0.906354	0.190104	0.209746	-2.25328	0.0410564
YPK_3852	1.07113	0	0.002279	0.107467	0	1.20248	0.35082	0.38678	0	0	0.102303	0	0	0	0	0.710973	0.150109	0.211132	-2.24378	0.0466352
YPK_3773	3.53645	0	0.000197	0.000164	0	0.065073	1.29293	0	0	0.228999	0.027759	0	5.74456	0.083454	0.34673184163102411	2.41469	0.512518	0.21225	-2.23617	0.0511102
YPK_1032	0.792284	0	0.269802	0	0	0	1.14001	0	0.236954	0	0	2.00691	0	0	0	0.966147	0.209472	0.216812	-2.20548	0.0691304
YPK_4130	1.58591	0.331076	0	0.021398	1.52257	0	1.22904	0.556044	0	1.19618	0.014605	0.022717	0.046898	0	3.1273026101672854	1.40747	0.30929	0.219748	-2.18608	0.0805288
YPK_3417	3.82334	0.006473	0.145565	0.831565	0.01945	0.71795	2.44734	0.114267	3.40658	2.32259	0.047141	0.412207	0.135306	0.141051	0.26191702011163143	3.13534	0.691679	0.220607	-2.18045	0.0838343
YPK_3428	1.41834	0	0	0.545437	0.053752	0	3.15657	0.188192	2.02367	1.23656	1.63417	0.140298	0.322873	0	6.811190627801696E-3	2.28745	0.512079	0.223864	-2.1593	0.0962524
YPK_2385	0.776197	2.7149	0.047327	0	0	0	2.73745	0.100948	0	0	0	1.86578	0	0	0	1.75682	0.39408	0.224314	-2.15641	0.0979522
YPK_3909	1.45051	0	0	0	0	0	0.55759	1.38587	1.32675	0	0	0	0	0	2.3148729353108917	1.00405	0.226052	0.22514	-2.15111	0.101067
YPK_2510	1.02957	0.328825	0.736276	1.69244	0.001821	0	1.81099	0.504365	0.122038	0	0	0.11211	0.360957	0	0	1.42028	0.32157	0.226413	-2.14297	0.105845
YPK_3229	4.32203	0.046017	0.183548	0.496639	0.221796	0.088277	2.2328	0.700336	3.91812	0.514668	0.198647	0.014775	2.00049	0.543174	0.59235041203869576	3.27742	0.743874	0.22697	-2.13943	0.107925
YPK_1218	2.14493	0.508124	0.31874	0	0	1.37815	1.86525	0.197829	0.026329	0.056577	0.368369	2.43958	0.109808	0.081705	1.2807934593218068E-2	2.00509	0.457101	0.22797	-2.13308	0.111652
YPK_1272	1.14486	0.069488	0.004568	0	0	1.25379	1.21642	0	0.254871	1.16641	0	0.449606	0.047385	0	0	1.18064	0.270509	0.229121	-2.12582	0.115919
YPK_3771	0.937067	0.848968	0.003721	0.030304	0	0.736743	1.83959	0.154714	0.01502	0	0.271767	0.00069	1.7614	0	3.8090009186829671E-2	1.38833	0.31861	0.229492	-2.12348	0.11729
YPK_3298	3.09004	0.342412	0.552011	0.110721	1.06112	0	1.20334	0	0.425998	0.520111	0.002127	0	2.89961	0	3.0440274569115962E-2	2.14669	0.492843	0.229583	-2.12291	0.117624
YPK_0660	7.32092	0.003501	3.5e-05	3.90662	0.518217	0.020751	2.04019	0.750229	1.13896	5.94004	0.136973	0	0.48993	0	0	4.68055	1.07544	0.229767	-2.12175	0.118305
YPK_1010	1.03895	0	0.312727	0.000558	0	0	1.26871	2.43242	0.012099	0	0.143476	0.299052	0	0	0	1.15383	0.266695	0.231138	-2.11317	0.123347
YPK_2916	1.81247	0.384305	0.00014	0.00032	0.159635	0	1.28324	0.344293	0.026316	1.97034	0	0.001979	1.41066	0	0	1.54785	0.358166	0.231395	-2.11157	0.124288
YPK_1870	1.1033	0.000801	0.001581	0.415884	0.000566	0.222667	0.32994	1.00806	0	0.355398	0	0	0	0	0	0.716619	0.16708	0.23315	-2.10067	0.13069
YPK_1865	0.753407	0.153695	0	0.816648	0.001659	0.009981	0.74946	0.002202	0	0	0.201825	0.121901	0.818216	0	4.4618792197048535E-2	0.751434	0.177177	0.235786	-2.08445	0.140214
YPK_3903	2.54442	0.079555	0.249264	0.353809	0.437413	0	2.34141	3.33853	0.255645	0.000628	1.49246	0.388582	0.321093	0	0	2.44292	0.576415	0.235953	-2.08343	0.140816
YPK_2267	1.50145	0	0.000232	0.000386	0	0.122548	1.40897	0	0.032676	0.958111	1.98157	0.94024	0	0.089711	0	1.45521	0.343789	0.236247	-2.08163	0.14187
YPK_2570	1.92239	0	1.15545	0.007467	0.026656	0.567244	0.87436	0.493938	0.059678	0	1.24618	0.42232	0	0	0	1.39838	0.331577	0.237116	-2.07634	0.14498
YPK_1257	1.06844	2.76735	0.148095	0	0	0.038478	1.42666	0.121788	0.208704	0.226024	0	0	0.05072	0	0	1.24755	0.296763	0.237877	-2.07171	0.147694
YPK_0903	2.37819	0.04423	0.289202	0.000244	0.00473	0.250873	0.758	1.2705	1.70084	0.141161	0	0.838707	0	0	1.1922955145118734	1.5681	0.378374	0.241295	-2.05113	0.159786
YPK_0388	4.84888	0	0.00036	0.000239	0.071913	0.258184	1.2841	0.264169	2.82793	1.47477	0.519111	0	2.86529	0.671209	0	3.06649	0.746098	0.243307	-2.03915	0.166819
YPK_0904	2.39562	0.002214	0.154623	0.447686	0.860561	0	0.93286	0.407971	2.30667	0.502798	0	0	0.181431	0	0	1.66424	0.405329	0.243552	-2.0377	0.167674
YPK_2058	1.14888	0.006155	0	0.000389	0.163723	0	1.46671	0.190665	0.749241	0.473686	1.74974	0.158327	0.352871	0	0	1.30779	0.3204	0.244992	-2.02919	0.172669
YPK_1542	0.73732	0	0.153331	0.03615	0	0.37535	0.60858	0	0	0	1.4534	0	0	0	0.63850274409280616	0.67295	0.168186	0.249923	-2.00044	0.189554
YPK_1931	1.87949	0	0.000186	0	0	0.07069	3.12158	0.010072	0.816183	0.068555	0.34331	5.65572	0.611732	0	0.18850710217261771	2.50054	0.631371	0.252494	-1.98568	0.198224
YPK_2898	3.02301	1.58452	0	0.298917	0.082687	0	1.54103	0.797811	1.42622	2.21333	0	0.527822	0.02865	0	4.1941428784644037	2.28202	0.579996	0.254159	-1.9762	0.203793
YPK_0198	0.290906	0	0.007191	0	0	0	0.72271	1.55005	0	0	0	0	0	0	0	0.506808	0.12977	0.256055	-1.96548	0.210089
YPK_3099	2.41573	0.122945	1.00334	0.681256	0.006985	0.501628	2.36257	0.640155	0.309227	1.79483	0.924565	0.249753	0.993579	0.11678	2.1908345572829589E-2	2.38915	0.612087	0.256195	-1.96469	0.210553
YPK_1874	0.729276	0.001212	0.5579	1.04791	0.001714	0	1.18	0.033653	0.020814	0	0.017381	1.28937	0	0	1.9567796610169493E-2	0.954638	0.247496	0.259257	-1.94755	0.22062
YPK_2314	1.64221	3.37111	0.001486	0.149766	0	0.940623	1.81153	0.808388	0.006779	0	0.099071	0	0	0	4.8356913769023978E-3	1.72687	0.448102	0.259488	-1.94626	0.221375
YPK_1062	0.229239	0	0	0	0.640615	0	0.84037	0.372146	0.120542	0.176161	0.359996	0.003022	0	0	0	0.534805	0.139374	0.260606	-1.94006	0.22502
YPK_0573	1.79772	4.45576	2.42703	0	0	0.064423	4.25711	1.75651	0	0.117063	0.24752	0.084654	0.334476	0	0.12662815853947867	3.02741	0.790619	0.261153	-1.93703	0.226796
YPK_1006	0.790943	0.206751	0	0	0	0	0.66513	0.773713	0	1.02693	0.281389	0	0	0	0	0.728036	0.190732	0.261981	-1.93247	0.229477
YPK_0236	0.43703	0	0.533693	0.266838	0	0	0.58213	0	0	0	0.162953	0.667033	0	0	8.6166320237747576E-2	0.50958	0.135876	0.266644	-1.90701	0.244426
YPK_2466	0.959856	0.000921	0.000726	0.792622	0	0.072605	0.77747	0	1.17656	0.111233	0.211044	0.035911	0.04732	0.362329	0	0.868663	0.234273	0.269693	-1.89061	0.254061
YPK_2703	2.07388	0	0.184741	0	0.079851	0.140941	1.98219	0.481674	0.309718	0.392652	1.1188	0	3.86396	0	0	2.02804	0.547695	0.270062	-1.88864	0.255218
YPK_2350	2.31652	0.24192	0.117875	0.477901	0.134881	0.337846	2.36938	0.819193	0.040162	0.0532	0.094139	0.998818	4.3035	0	0.96148359486447932	2.34295	0.634953	0.271005	-1.88361	0.258173
YPK_3576	1.55642	0.491826	0	0	0.142535	0	1.78111	0.055741	0.591137	1.49035	2.57659	0.092616	0	0	0	1.66876	0.453399	0.271698	-1.87992	0.260335
YPK_1116	0.580471	0	0.173688	0.019284	1.10239	0	2.22594	0.729997	0.015171	0.044121	0.329411	0.049026	2.02483	0.108943	5.0091197426705121E-3	1.40321	0.383072	0.272998	-1.87304	0.26438
YPK_2132	1.06576	0.218129	0.161166	0.328114	0.817372	0.612496	1.61853	0.653284	0.030342	0.340507	0.076032	0	1.16694	0	0.794529604023404	1.34215	0.367031	0.273466	-1.87057	0.265832
YPK_1283	0.187681	0	0	0	0	0	0.47939	1.01825	0.070444	0	0	0	0.010242	0	6.4769811635620275E-2	0.333535	0.0915782	0.274568	-1.86476	0.269239
YPK_2312	1.71326	0.157877	0	0.028424	0	0	1.47987	3.49757	0.221945	0.197098	0.031185	0	0	1.14213	3.1205443721407961E-2	1.59657	0.439686	0.275394	-1.86043	0.271786
YPK_1494	0.711849	0	1.4792	0	0.023703	0	0.6913	0	0.439592	0.245957	0.011124	0	0.023058	0.102705	1.1514537827281932E-2	0.701574	0.193778	0.276205	-1.85619	0.274276
YPK_3217	2.24279	0.031136	0.228827	0.107837	0.560603	0	1.27484	0.055811	3.34208	0.088529	0.514833	0	0.908161	0	0	1.75882	0.486485	0.276598	-1.85414	0.27548
YPK_2782	1.05772	0	0	0	0	0	0.92408	0	0.026578	0.513917	2.6801	0	0.076974	0	0.16199896112890658	0.9909	0.274798	0.277321	-1.85037	0.277694
YPK_3254	0.52953	0	0	0	0	0.113618	0.80425	0.100814	0.06488	0	0	1.95173	0.001529	0	2.9157724588125582	0.66689	0.186048	0.278978	-1.84178	0.28274
YPK_1316	0.874059	1.63021	0	0.270376	0.00143	0	0.97676	0	0.647385	0	0	0	0	0.594517	0	0.925409	0.261993	0.283111	-1.82056	0.2952
YPK_3096	0.612646	0	0.592205	0	0	0	0.57306	0	0	0.296705	0.089485	1.06066	0	0	0	0.592853	0.169921	0.286616	-1.80281	0.305626
YPK_2873	1.1529	0.000767	0.317979	0.259354	0.331723	0	1.22969	0	0	2.85714	0.20641	0.18368	0	0	1.489977148712277	1.19129	0.346421	0.290794	-1.78193	0.317888
YPK_2041	1.37007	1.00582	1.40865	0.409875	0.000456	0	0.72172	0	0.331749	0	0	0.536261	0	0	0	1.0459	0.307735	0.29423	-1.76498	0.327843
YPK_2247	0.888805	0.552953	0.064963	0.005867	0	0.017486	1.61924	0	0.80757	0.187378	0.007917	0	2.83501	0	0	1.25402	0.373262	0.297652	-1.7483	0.337639
YPK_2923	0.427645	0.066144	0.273778	0.001356	0	0.150066	0.31313	0	0	0.117012	0	0	0.607096	0.1089	0	0.370387	0.110363	0.297965	-1.74678	0.338531
YPK_0777	2.09265	0	2.62956	0.001661	0	0	1.47957	0	0	3.7863	0	0	0	0	0	1.78611	0.534793	0.299418	-1.73977	0.342651
YPK_1144	0.248007	0	0.00102	0	0	0	0.67191	0.019705	0.105074	0	0.320519	0.067985	1.14628	0	0	0.459958	0.138382	0.300858	-1.73284	0.346717
YPK_4172	1.81381	0.17008	0.057361	0.293648	0.001034	0	1.73603	0.014297	0	0.354608	3.34942	0	0.338393	1.8661	0.27887190889558361	1.77492	0.537078	0.302593	-1.72455	0.35159
YPK_0582	0.402174	0	0	0	0	0	0.69464	1.65319	0.026517	0.016886	0	0	0.294858	0	7.6802372451917539E-2	0.548407	0.165954	0.302611	-1.72446	0.35164
YPK_2319	1.27489	0.174028	0	0.22237	0.818087	0	1.065	0.812601	1.48725	0	0	0.092939	0.711681	0	0.10616901408450705	1.16995	0.359913	0.307632	-1.70072	0.365583
YPK_3097	1.41565	0	1.68081	0	0	0	2.22626	1.86041	1.27954	0	0.00115	0.153329	1.79317	0	0	1.82096	0.564034	0.309746	-1.69084	0.371386
YPK_1103	2.03366	0.170383	0.54481	0.226876	0.000922	0.059907	2.05325	3.4557	1.55181	0.001427	1.60951	0	0	0	0.14659198831121392	2.04346	0.635113	0.310803	-1.68593	0.374273
YPK_3799	1.7575	0	0	0	0	0	1.16293	5.11954	0.248115	0	0.127867	0.045833	0	0	0	1.46022	0.46178	0.316241	-1.6609	0.388969
YPK_2819	0.64616	0	0	0	0	0	0.73855	0	2.58936	0	0	0	0.038196	0	0	0.692355	0.218963	0.316258	-1.66083	0.389015
YPK_4052	0.540254	0	0.515972	0.0914	0	0	1.68403	1.79421	0.113015	0.486541	0.39583	0	0.852811	0	4.6810329982244971E-2	1.11214	0.354149	0.318438	-1.65091	0.394836
YPK_2827	2.52968	1.06819	0.666646	0	5.36725	0.180752	1.60437	0.038158	0.109058	0	0.044747	0.454783	0.026758	0	0.12854266783846618	2.06702	0.663029	0.320765	-1.64041	0.401005
YPK_2327	1.55105	1.44297	0.000225	0	0.132552	0.06982	1.31568	0	0.569272	3.233	0	0	0	0.120242	0.2372461388787547	1.43337	0.464007	0.323718	-1.62719	0.408771
YPK_0223	3.48819	0.221478	0.053363	1.20232	0.001792	0.022135	2.32026	0.40864	0	2.08087	3.0508	2.22149	2.03503	0	0.24880401334333219	2.90423	0.941493	0.32418	-1.62513	0.409979
YPK_1094	0.528189	1.8325	0	0.698042	0.69094	0	1.67179	0.004947	0.023867	0.778555	0.157956	0.101711	0.000736	0	0.50296987061772114	1.09999	0.357438	0.324947	-1.62173	0.41198
YPK_2005	1.05772	0	2.07183	0	0	0.093853	0.67315	0.125366	0.80257	0	0.32755	0	0	0	0	0.865435	0.285097	0.329427	-1.60197	0.423582
YPK_0913	1.12341	0	0.014641	0.000516	1.5058	0.100861	1.19761	0.515368	2.26323	0.031822	0.066366	0.056154	0	0.079074	2.9917919857048621E-2	1.16051	0.386153	0.332745	-1.58751	0.432073
YPK_1537	1.13413	0	0	0	0	0	0.94669	0	0	3.17244	0	1.00663	0	0	0.12196178263211821	1.04041	0.348256	0.33473	-1.57893	0.437113
YPK_3982	0.525508	0	0.00199	0.386628	0.001189	1.69822	2.17157	0.019051	1.10822	1.24127	0.103893	0.242502	0.617295	0	2.2217059546779518	1.34854	0.451688	0.334946	-1.578	0.437661
YPK_1471	2.48142	0.090836	0.800813	0.188181	0.18661	0.516635	2.55602	0.075097	0	1.11708	1.23775	5.23658	0.754282	0	1.0906526553000366	2.51872	0.850322	0.337601	-1.56661	0.44435
YPK_1434	1.80442	0.049967	0	0.046863	0	0	1.34639	3.29618	0.597331	0.4986	1.97466	0	0	0	0.20167262086022622	1.57541	0.538634	0.341901	-1.54835	0.455075
YPK_3612	2.08997	5.80572	0.001001	0.000278	0	0.303702	1.76699	0.302475	0.069485	0.192446	0.564417	0.096231	0.577479	0	0	1.92848	0.659436	0.341946	-1.54816	0.455187
YPK_0957	0.73866	0.001197	0.442741	1.83737	0.159895	0	2.04477	0.421617	0.882706	0.000719	1.93592	0	0	0.079618	0	1.39172	0.480148	0.345005	-1.53531	0.462731
YPK_1678	1.17569	0	0	0.031509	0	0	1.11656	1.06702	0.566329	0.330811	0.123988	2.6298	0	0	0	1.14612	0.395788	0.345327	-1.53396	0.463523
YPK_0771	0.634094	0.538087	0.00055	0	0	0.094882	0.7906	0.519061	0	0.001859	1.75763	0	0.065153	0	1.2357955982797875	0.712347	0.248102	0.348288	-1.52165	0.470756
YPK_3837	0.752066	0.51715	0.633583	2.524	0.000831	0.317991	2.0395	0	1.4238	0.352155	0.101824	0	0	0	0.71291002696739403	1.39578	0.489278	0.35054	-1.51235	0.476219
YPK_0627	1.4666	0	0.071011	0.083139	0	0.029742	0.76312	1.1991	2.66286	0	0.204935	0	0	0.459954	0	1.11486	0.392562	0.352118	-1.50587	0.480024
YPK_3774	0.233261	0.416842	0	0.271031	0	0	0.81403	0.026424	0.214943	0	0	0.997654	0.286255	0	2.5334815670184145	0.523645	0.184429	0.352202	-1.50552	0.480226
YPK_1534	0.394131	0	0.731518	0.060183	0.007929	0	1.21157	0	1.7279	0.427057	0.038091	0.258697	0	0.233911	0.37264045824838843	0.802851	0.29044	0.361762	-1.46689	0.502917
YPK_1579	1.35399	0.006528	0.05609	0.433275	0	0.054062	1.90041	0	0.059766	4.775	1.67016	0.009351	0.189733	0.067459	0.34274182939470954	1.6272	0.610118	0.37495	-1.41523	0.533257
YPK_3607	4.4266	0	0.564382	0.000262	0.125501	5.70963	1.73587	0.006671	0.611849	0.016044	2.09432	5.09296	0	0	0.36972238704511279	3.08123	1.18513	0.38463	-1.37846	0.554854
YPK_1016	0.168913	5.75638	0.547086	0	0	0	2.8413	0.145595	0.112357	0.016507	0.194904	0.178644	0	0	0	1.50511	0.579289	0.384883	-1.37751	0.555411
YPK_1214	1.64087	0	0.174476	0.00642	0.356085	0	1.87528	0.411192	5.84858	1.20212	0	0.144128	0	0	0.15838168166887079	1.75808	0.678583	0.385981	-1.3734	0.557825
YPK_3668	1.65964	0.070304	5.3776	0.355241	0.000753	0	1.3628	0.295054	0.051805	0.727069	0	0	0.15929	0	1.869680070443205E-2	1.51122	0.586427	0.388049	-1.36569	0.562352
YPK_2726	1.58189	0.000559	0.423345	0.094985	0.000395	0.337225	1.29194	0.955478	4.9539	0	0	0	0	0	3.7140347074941555	1.43691	0.563824	0.392386	-1.34966	0.571769
YPK_0716	0.198406	0	0	1.62034	0.00945	0	0.57768	0	0.015943	0	0	0.228448	0	0	4.6203607533582609	0.388043	0.156182	0.402485	-1.31299	0.593303
YPK_2283	0.96924	0.016416	0	2.30554	0.003224	0	0.93763	0.098824	0.559816	0.48148	1.15389	0	0	0	0	0.953435	0.384932	0.403732	-1.30853	0.595924
YPK_1791	0.664928	0	0.001573	0.267125	0	1.51858	0.38069	0	0	0	0	0.753316	0	0	0	0.522809	0.211716	0.404959	-1.30415	0.598494
YPK_1011	1.42638	0	2.52868	0.35185	0.06265	4.72232	2.63439	1.75434	0.004661	0.014466	0	0.327545	0.160614	0	7.193695694259393E-2	2.03038	0.827261	0.407441	-1.29534	0.603671
YPK_1313	1.93982	0	2.71348	0.014423	0.121128	0.102091	1.66785	0.225212	0.962563	1.34812	0.038427	0.0563	1.84939	1.47753	3.5326917888299308E-2	1.80384	0.742388	0.411561	-1.28082	0.612197
YPK_2820	0.536233	0	0.140424	0	0	0	1.11524	3.8577	0.008258	0	0.114944	0	0.072576	0	0	0.825736	0.349492	0.423249	-1.24042	0.635924
YPK_3086	0.886124	0.000998	0.000286	0.447477	2.53102	0.075817	0.90711	0.10033	0.037228	0.83701	0.113051	0.412673	0.017572	0	3.0723947481562323E-2	0.896617	0.381122	0.425067	-1.23424	0.639556
YPK_3651	1.37946	0.464568	0.000942	0.119096	0.718475	0.356908	1.32534	0	0.808313	0.001109	0.499087	0.785104	1.81374	1.38463	0	1.3524	0.57933	0.428372	-1.22306	0.64612
YPK_2164	0.678334	0.983837	0	0	0.14095	0	0.56165	0	0	1.14044	0.132378	0.793021	0	0	0	0.619992	0.265886	0.428854	-1.22144	0.647071
YPK_2942	1.26551	0.359718	0.017203	0.345635	0.600956	0.109741	0.58948	0.85896	0.614457	0.922491	0.948141	0	0	0	0.2026192576508109	0.927494	0.398108	0.42923	-1.22018	0.647815
YPK_3768	1.2387	1.18957	0.499061	3.79732	0.004036	0	2.86914	0.021337	0.291004	1.69812	0.311857	2.42321	0.320166	0.044264	9.5746460611890682E-2	2.05392	0.883329	0.43007	-1.21736	0.649471
YPK_1394	0.619349	0	0.016834	0.38411	0.004036	0.292229	1.02221	0.87575	0.132125	0.305417	0.040129	0.989376	1.29458	0	0.36378043650521907	0.820779	0.361215	0.440088	-1.18414	0.668982
YPK_0992	0.416921	0.004241	0	0.552568	0.386709	0	1.01241	0.132387	0.836825	0.262048	0.010134	0	1.60148	0	0	0.714665	0.315532	0.441511	-1.17948	0.671716
YPK_3162	0.709168	0	0	0	0.027317	0	1.23382	0	0	0.061776	0	0	0	5.13673	0	0.971494	0.435485	0.448263	-1.15758	0.684578
YPK_1699	2.88493	0.002757	0.334014	0.528381	0.661098	0.033715	0.67927	0	1.66751	5.23921	1.17759	0	0	0	2.3407481561087636E-3	1.7821	0.80369	0.450979	-1.14887	0.689695
YPK_2636	0.479928	0	0.067364	0.414062	0	0.123271	0.93008	0	0	2.08812	0.046856	0.25786	0.824144	0	0	0.705004	0.318473	0.451732	-1.14646	0.69111
YPK_3283	0.94645	0.31007	0	0.151899	1.87912	0	1.02023	0.942327	1.19748	0.149417	0.047744	0	0.71526	0	0.28565127471256485	0.98334	0.449443	0.457057	-1.12955	0.701039
YPK_1209	1.14888	3.91927	0.001352	0.005999	0	0	1.0784	0.730378	0.244798	0.667359	0.104609	0	0.457187	0	0	1.11364	0.510912	0.458777	-1.12413	0.704222
YPK_1403	0.930364	0.118762	0.1841	0	0	0.258668	1.63624	0.178996	0.041271	0.901176	1.675	1.30753	2.42779	0	0.18589571212047132	1.2833	0.591107	0.460614	-1.11837	0.707608
YPK_1797	0.764132	0.374798	0.194685	0	0	0	1.10921	3.23869	0.168814	0.520641	0	0	0.790563	0	0	0.936671	0.440683	0.470478	-1.0878	0.72556
YPK_0696	2.40366	0.001103	0.00029	0.678793	0.238924	0.034416	0.56208	0.747758	0	0.007828	6.13489	0	0	0.550455	0	1.48287	0.699538	0.471746	-1.08392	0.727841
YPK_0824	0.749385	0	0	0	2.13227	0.088981	0.78146	0	0.031428	0	0.318238	0	1.8064	0	0	0.765423	0.364777	0.476569	-1.06924	0.73646
YPK_1862	0.223877	1.2753	0	0	0	0.109734	0.63125	0.07078	0.024317	0	0.942257	0.036182	0	0	0	0.427563	0.204881	0.479182	-1.06135	0.741093
YPK_0270	2.44656	0.002529	0.008603	1.54338	0.001532	1.41112	0.9732	0.175134	6.51015	0	0.168598	0.00782	0.138625	0	3.2400534319769836	1.70988	0.830624	0.485779	-1.04163	0.752679
YPK_0471	1.62881	0.005969	0.010063	0.213023	2.16231	3.59338	1.94592	0.008505	0.083606	1.55996	1.7747	1.07923	0	0	3.1918064463081729E-2	1.78736	0.874229	0.489117	-1.03175	0.758481
YPK_3071	2.48812	0.061815	0.019479	0.159923	0.521152	2.55163	0.99398	0.567677	0.441608	0.259532	1.81327	0.035745	3.29813	0.607457	1.9225738948469788E-2	1.74105	0.861451	0.494788	-1.01512	0.768249
YPK_3891	1.10062	1.08342	0	0.302368	3.02286	0	1.01108	0.207847	0.865253	0.410264	0	0	0.379673	0	0	1.05585	0.52264	0.494996	-1.01451	0.768604
YPK_1455	0.457138	0.001934	0	0.548646	0.001367	0.179867	0.70708	0.341673	0	1.3578	0.181295	0.310474	0	0.542089	0	0.582109	0.288762	0.496061	-1.01141	0.770426
YPK_2226	1.11939	0.232949	0.003115	0.034334	0	1.4449	1.33053	0.036068	0.230705	0	0.011559	0	5.3186	0	0	1.22496	0.609353	0.497448	-1.00738	0.772792
YPK_3603	0.722573	0.029359	0.000483	0.326006	1.24277	0.789612	0.50082	0	0	1.05946	0.056308	0.152031	0.017152	0	0	0.611697	0.306099	0.50041	-0.998818	0.777822
YPK_1927	1.24808	0.208929	0.001397	0.032524	0.000501	0.516596	0.70198	0.049503	0.607824	0	0.354269	4.11423	0	0	0.11456166842360181	0.975031	0.490481	0.503042	-0.991249	0.782267
YPK_3905	1.39555	1.11541	4.40974	0.000522	0	0	1.39097	0.472275	1.53374	0	0.276476	0.042877	0.640122	0	0.17803403380374846	1.39326	0.707597	0.507872	-0.977463	0.790364
YPK_3124	0.514783	0	0.000491	0	2.99355	0	1.02161	0	1.39117	0.241041	0.060228	0	0	0	0	0.768196	0.390539	0.508385	-0.976008	0.791219
YPK_1882	0.371341	0	0	0	0	0	0.38887	0	0.44205	0	1.87898	0	0	0	13.311749427829353	0.380105	0.193419	0.508857	-0.974667	0.792006
YPK_1246	0.745363	0	0.525264	0	0.657303	0	0.85263	0	0	0.068764	1.8222	0	1.88145	0	8.2181016384598238E-2	0.798996	0.412915	0.516792	-0.952345	0.805116
YPK_3997	0.59924	0	0.040772	0.127039	2.50176	0.421679	1.99766	0.494509	0.033805	0.901755	1.57858	1.92914	0	0.060971	2.6706246308180571E-2	1.29845	0.674168	0.51921	-0.94561	0.809071
YPK_3555	2.19587	0	0.518271	6.8e-05	5.8536	0	1.76788	0.214341	0	0.002489	2.11005	0.682603	2.82627	0.147578	0	1.98188	1.02961	0.519511	-0.944774	0.809563
YPK_3392	0.41424	0	0	0	1.89778	0	0.21451	0	0	0.082001	0	0	0	0	0	0.314375	0.164982	0.524793	-0.930181	0.818133
YPK_1908	0.487972	0	0	1.9732	0.035857	0.027741	0.59233	1.218	0.08291	0	0.095217	0	0.012426	0	0	0.540151	0.287113	0.531542	-0.911745	0.828961
YPK_2785	1.09526	0	0.468608	0.01773	1.75619	0	1.36945	0	0.242083	3.07502	0	0	2.24519	0.138669	0	1.23235	0.661958	0.53715	-0.896604	0.837853
YPK_0349	1.23467	0	1.64663	0.52626	0.001012	0.63428	0.6838	0	2.85054	0.027859	0	0.192995	0.347953	0	0	0.959237	0.51896	0.541013	-0.886264	0.843926
YPK_0187	0.340508	0	1.62165	0	0	0	1.17647	0	0.146115	0	0.468537	0	2.6948	0	0.33637916818958413	0.758489	0.410925	0.541768	-0.884253	0.845107
YPK_1227	0.792284	5.58285	0	0	0	0	1.27754	0	0.177803	0.19619	0	0.014896	0	0.91097	0	1.03491	0.573559	0.55421	-0.851494	0.864347
YPK_2463	1.30573	2.72208	0.000194	6.00327	0.053124	0.006912	2.5707	0.004505	0.300906	0.809079	0.022939	0	0	3.12646	0	1.93821	1.08746	0.561061	-0.83377	0.874757
YPK_3764	1.97334	0.026876	0.006393	0.354837	0.033568	0.008384	0.75904	0	0	1.14704	1.3173	5.02033	0.117952	1.1894	0	1.36619	0.768506	0.562519	-0.830027	0.876955
YPK_3151	0.595218	0	0	0	0	0	0.26558	0.07478	2.10358	0	0	0	0	0.732359	0	0.430399	0.24256	0.563571	-0.827331	0.878538
YPK_3987	1.295	0.04505	0.000538	0.000115	0.452154	0.372441	0.68973	4.33033	0	0.420773	0	0	1.15223	0	0	0.992366	0.56447	0.568812	-0.813976	0.886382
YPK_2321	1.06978	0.508984	0.00326	0.15491	0	0.680024	1.24527	0	0.197202	0.195387	0.00412	0	6.16042	0.041758	0	1.15753	0.662172	0.572057	-0.805769	0.891202
YPK_3438	1.49475	0.003548	0.000466	1.797	1.71743	0.206617	1.33615	4.2614	1.71153	0.032908	0	0	0	0	0	1.41545	0.810908	0.572898	-0.803649	0.892447
YPK_0720	1.23334	0	0.306359	0.001089	0	0	1.46894	0	0.399131	0.354228	0.567232	0	8.11704	0	0	1.35114	0.81209	0.601041	-0.734464	0.933081
YPK_2095	0.662247	2.9271	0	0	1.3607	0	0.68972	0	0.591921	0.055254	0	0.003683	0	0	0	0.675984	0.411555	0.608824	-0.715902	0.943982
YPK_1758	0.949132	0.237483	0.000368	6.17597	0.007242	0	1.76442	0.424836	0.11308	0.52751	2.19411	0.051059	0.316965	0	0.20940025617483365	1.35678	0.837385	0.617188	-0.696219	0.955542
YPK_1398	0.332464	0.002659	0.004196	1.72152	0.00188	0.306129	1.06808	2.43386	0.034492	0	0.312046	0	0.423714	0	0	0.700272	0.436708	0.623627	-0.681245	0.964337
YPK_3941	1.36203	0	0.796013	0	0.13443	0	1.58672	1.59452	1.43738	7.4261	0.012926	0.09197	0	0	0.97957421599273986	1.47438	0.957779	0.649617	-0.62234	0.998933
YPK_0405	0.446414	0	2.13728	0	0.190379	0.358266	0.86275	1.3886	0.056923	0.786601	0.231794	0	0	0	0	0.654582	0.429154	0.655615	-0.60908	1.00672
YPK_1916	0.548298	0	0.001271	0	0.901523	0.56327	0.42331	0	0	0.169663	0.411849	0	1.77891	0	0	0.485804	0.318874	0.656384	-0.607389	1.00771
YPK_0760	0.292247	0	0	0	0	0	0.26103	0	0	0	1.01165	0	1.21691	0	0	0.276639	0.185713	0.67132	-0.574927	1.02678
YPK_2118	0.647501	0.04505	0	0	0.361916	0	0.40079	0	0	0.007311	3.89568	0	0	0	0	0.524145	0.359163	0.685236	-0.545328	1.04416
YPK_4108	0.581812	2.31538	0	2.75276	0.419964	0.004309	1.05248	0	0.105	0.082168	1.28618	0	0	0	0.61509007297050766	0.817146	0.58048	0.710375	-0.493348	1.07469
YPK_0612	0.382066	0	0	0.932321	0	0	0.48859	0	0	0	0	2.79713	0	0	0	0.435328	0.310788	0.713916	-0.486174	1.0789
YPK_0986	1.58189	0.225749	8.53116	0	0.392671	0.250066	1.18725	0	0	0	0.481558	0.00107	1.74682	0.434702	0.19047378395451675	1.38457	1.00532	0.726086	-0.461787	1.09323
YPK_0937	0.663588	0	3.0203	0	0.565028	0.082354	0.63307	1.64669	0.397602	0.013885	0	0	0	0	0	0.648329	0.477155	0.735977	-0.442268	1.10469
YPK_2905	0.164892	0	2.3144	0	1.24685	0	1.00685	0.004926	0.006098	1.35533	0.005095	0.142414	0	0.165169	0	0.585871	0.436689	0.745368	-0.423975	1.11543
YPK_0968	1.03359	0.407934	0.733883	0	0.964944	2.72416	1.30382	0	0	0.202352	0	4.30954	0.156149	0.990397	0	1.1687	0.874113	0.747934	-0.419017	1.11835
YPK_0712	2.77634	0.233691	0.067741	0	0	0.174986	2.10792	3.07798	5.98364	0.202346	11.6105	0.124009	0.40437	0.059442	2.9085544043417209E-2	2.44213	1.82822	0.748618	-0.417698	1.11912
YPK_0051	0.331124	0	0	0	0	0	0.4634	0	0.033125	1.2399	2.21303	0.145123	0	0.07596	0.2955545964609409	0.397262	0.308929	0.777644	-0.362817	1.15135
YPK_4003	1.5162	0.063546	0.255804	0.000383	0	0	0.25734	0.495104	0	0.261988	1.7335	4.32941	0.443227	0.883656	0	0.886769	0.705552	0.795644	-0.329806	1.17074
YPK_R0011	0.624711	0	0	0	0	0	0.68135	1.60772	0.14417	0	0	0.178792	0.338402	3.9956	0	0.653031	0.522057	0.799437	-0.322944	1.17477
YPK_1121	0.375363	0	0	0	0	0	0.56642	0.949437	0	0	0.00452	0	3.58564	0	0	0.470892	0.3783	0.80337	-0.315864	1.17893
YPK_0484	0.36866	0.738488	0.82294	0.435428	0	0	0.45775	0.918187	1.03941	0	0	0	0.03751	0	0	0.413205	0.332664	0.805081	-0.312794	1.18073
YPK_3586	2.19587	0	0.001429	0.15306	0	0.447737	1.23324	14.6252	1.23956	0	0	0.092602	0.055691	0.070222	2.0474198047419807	1.71456	1.39046	0.810973	-0.302275	1.18691
YPK_0988	1.36203	1.77756	0.072053	0	6.46826	0.000368	1.42151	0.760128	2.62152	0	1.30759	0.703428	0.012079	0	5.5996792143565644E-3	1.39177	1.14358	0.821674	-0.283362	1.19802
YPK_0031	1.70656	0.289541	0	0	0	0	1.72219	0.067257	6.71247	0.841736	0.75476	8.29952	0.000714	0	9.2933996829618101E-2	1.71437	1.41383	0.824693	-0.278071	1.20113
YPK_2800	0.227899	0.011637	0	2.14281	0	0	0.27804	0	0	0	0	0	0.357287	0	0	0.25297	0.209311	0.827416	-0.273315	1.20392
YPK_1414	0.491993	2.0284	0.001545	2.36962	0.00127	0	0.81324	1.8699	0	0	0	0.171634	0.046751	0	0	0.652616	0.54076	0.828603	-0.271246	1.20513
YPK_3084	0.416921	0.00212	0	1.34711	0.002998	0	0.90887	1.01774	1.27665	0.06935	0.324403	1.01921	0.910856	0.799014	0.33028926029025057	0.662895	0.564121	0.850995	-0.232778	1.22773
YPK_3279	1.43174	0	0.343002	0	0.000873	5.83851	1.22101	6.32473	1.05839	0.17646	0	0.106002	0	0	6.4561305804211266E-2	1.32638	1.154	0.870038	-0.200849	1.24648
YPK_1150	0.486631	2.4976	0.028917	0	0	0.059756	0.82052	0.296446	0.493821	2.04896	1.51543	0	0.013455	0	0	0.653575	0.579532	0.886709	-0.173467	1.26256
YPK_3693	1.54971	0.071869	0.060395	0	0.082261	0	1.56399	0.814666	3.38955	0.004687	0	12.1378	0.028229	0	0	1.55685	1.38245	0.88798	-0.171401	1.26378
YPK_3785	0.813733	0	0	0	0	0.055452	0.7456	0	0	0	0.003433	0	8.49757	0	0	0.779667	0.713038	0.914542	-0.128878	1.28875
YPK_2290	0.272138	0	0	0	0.087261	0	0.33906	0.092727	0.841945	0.730579	0	0.617531	1.11771	0	0	0.305599	0.290646	0.95107	-0.0723772	1.32193
YPK_0861	0.238623	2.19666	0.161133	0.098624	2.44335	0	0.99331	0	0	0.222821	0	1.93156	0.02099	0	0	0.615966	0.589595	0.957187	-0.0631278	1.32737
YPK_1370	0.446414	0	0.000567	0	0	0	0.34371	1.99793	1.2146	0.072503	1.05921	0	0.178406	0.137616	0	0.395062	0.388403	0.983144	-0.0245257	1.35004
YPK_3297	0.870037	0	0	0.04352	0.660796	0	0.34456	0	0	0	1.74858	4.63664	0.099663	0	0.32354306942187139	0.607298	0.5991	0.986499	-0.01961	1.35292
YPK_2499	0.27616	2.0005	0	0	0	0	0.30502	0	0	0	0.016819	0	1.00118	0.56193	0	0.29059	0.298369	1.02677	0.038113	1.38683
YPK_2509	0.753407	0.164255	1.04855	0.324762	2.42364	0.029945	0.64875	0	0.350135	0.056478	2.05894	0.158428	0.262782	2.05642	0.61123699421965316	0.701079	0.744528	1.06197	0.0867496	1.41539
YPK_0483	0.64482	0	0	0	0	0	0.21491	0.600577	3.82793	0	1.09753	0	0	0	0	0.429865	0.460503	1.07127	0.0993264	1.42278
YPK_3358	1.03493	0.001708	0.001348	2.02025	0.00302	0.57794	0.40466	0	0.523402	0.086937	5.0432	0.780828	0.409158	0	0	0.719795	0.787316	1.09381	0.129358	1.44042
YPK_2869	0.45982	0	0.028818	0	0	7.10034	1.27963	0.491384	0.820401	0.016036	0.432766	0.052554	0	2.5466	7.1559747739580973E-2	0.869725	0.957408	1.10082	0.138575	1.44583
YPK_0196	0.178297	0	0	0	0	0	0.37838	0	0	0.003885	3.21846	0	0	0.540198	0	0.278338	0.313545	1.12649	0.171832	1.46536
YPK_1215	0.198406	0	0	1.67726	0.00315	0.121292	0.29457	0.359507	1.0629	0.169196	0	0	0	0	0	0.246488	0.282776	1.14722	0.198141	1.48081
YPK_2888	0.837863	0	0.015815	0	0.184222	6.19028	0.5945	0.114113	1.74005	0.170126	0	0.397006	1.09544	0	0	0.716182	0.825588	1.15276	0.205097	1.4849
YPK_0255	1.06844	0.057084	0.010053	13.3482	0.243309	0.241193	1.3016	2.1523	0.018869	0.183559	0.738645	0	0	0	0	1.18502	1.4161	1.195	0.257011	1.51539
YPK_2305	0.16221	0	0	0	0	0	0.29493	0	0	2.1221	0.191232	0.107551	0.395043	0.542163	0	0.22857	0.27984	1.22431	0.291969	1.53592
YPK_0106	0.462501	0	0	0.000966	0	0	0.30252	0.426649	0	0.125975	0.127132	0	4.95002	0	2.829531931773106	0.38251	0.469229	1.22671	0.294791	1.53758
YPK_0047	0.451776	0	0	0	0	0.351794	0.28443	0	0	4.95229	0	0.276588	0	0	0	0.368103	0.465056	1.26339	0.337295	1.56254
YPK_0690	0.516124	4.5402	0	0	0	0.17291	0.65724	0	0.070051	0.053527	2.89444	0.942182	0.22952	0	0.91350191710790574	0.586682	0.741902	1.26457	0.338651	1.56334
YPK_2489	0.292247	0	0	0.003966	0	0	0.20859	0	0.044154	0	0.012273	0	3.75123	0	0	0.250418	0.317636	1.26842	0.343031	1.56591
YPK_0761	0.378044	0	0.011067	0.081115	0.001653	4.4083	0.25324	0	0.315156	0	0	0	0	0	0	0.315642	0.401441	1.27182	0.3469	1.56818
YPK_0890	0.226558	0	0	0.326627	0	0	0.68116	0	0	3.67319	3.16165	0	0.068413	0.181308	0	0.453859	0.617599	1.36077	0.444426	1.62546
YPK_3118	0.866016	1.53614	7.93745	0	0	0.101892	1.10467	0	0.953117	0.403369	0.004644	0	5.26028	0	0.11532855966035106	0.985343	1.34974	1.36982	0.453984	1.63107
YPK_2079	0.241305	0	0.001446	3.39526	1.06696	0.070641	0.53157	0	0.017326	0	0	0	0	1.86467	0	0.386437	0.534691	1.38364	0.468472	1.63958
YPK_0822	0.442392	0	0.336839	0	0.014125	0	0.33221	0	0	0	0.007706	0	6.69315	0	0	0.387301	0.587651	1.5173	0.601505	1.71771
YPK_3553	0.532211	0	2.32449	0	0.333465	0	0.29321	0	1.16207	0	0	0	0	4.30374	0	0.41271	0.67698	1.64033	0.713984	1.78377
YPK_2872	0.449094	0.293273	23.7249	2.77695	6.95884	0.017863	3.0395	0.277644	0.464557	0	0.012653	0.128584	0.02986	0	5.0297746339858528E-2	1.7443	2.89042	1.65707	0.728636	1.79238
YPK_2360	1.45989	0	0	0	0.339445	0	0.73201	0.015819	0.008388	0	0.392276	18.3907	4.06462	0.794934	0	1.09595	2.00052	1.82537	0.868189	1.87434
YPK_3085	0.178297	0.004958	0	2.38142	0.003505	0	0.22915	0.079424	0.629588	1.4648	0	0	0	0	0	0.203724	0.380308	1.86679	0.900557	1.89335
YPK_0363	0.30029	0	1.37223	0	0	0.457471	0.68987	0	2.14023	7.89104	0	0.068056	0	0	0	0.49508	0.994085	2.00793	1.00571	1.95511
YPK_2433	0.470544	0	0	0	0	0	0.35534	0.149012	0.52696	0	0.822508	8.80982	0.055215	0	0.1837395170822311	0.412942	0.863626	2.0914	1.06447	1.98962
YPK_3033	0.627392	0.002818	0	1.23491	0.523918	0	0.88902	0.135869	0	17.1764	0	1.06337	0	0	1.9707093203752447E-2	0.758206	1.67811	2.21326	1.14617	2.03761
YPK_2437	0.907574	0.401269	0	0	0	0	0.22499	0	0.518467	0	0.09116	2.3293	0	13.8908	0	0.566282	1.43592	2.5357	1.34238	2.15284
YPK_3610	0.427645	0	0	0	0	0	0.64549	8.40059	7.97018	0	0	0.090427	0.42941	0	0	0.536567	1.40755	2.62325	1.39136	2.1816
YPK_2767	0.231921	0	10.7284	0	0	0	0.46991	0	0	0.268243	0	0.05401	0	0.072567	0	0.350915	0.926934	2.64147	1.40134	2.18747
YPK_0782	0.258732	0	0	0.296075	0	0	0.27738	0	0	1.30521	1.45115	0	0	6.40349	0	0.268056	0.787994	2.93966	1.55565	2.2781
YPK_2285	0.399493	0.289855	0	0.125477	0	0	0.29984	0	0	0.112427	0	11.9048	0	0	0	0.349666	1.03605	2.96295	1.56704	2.28478
YPK_2335	0.201087	7.72778	0	0	0	0.109704	0.23728	0	0	0	0	0.005352	0	0	6.6612862440997977	0.219183	0.653569	2.98184	1.5762	2.29017
YPK_0201	0.628733	0	12.8021	0.409969	0.000994	0	0.24383	1.13333	0	0.997867	0.126194	0	0	1.38744	2.2843784604027396E-2	0.436281	1.40483	3.22	1.68706	2.35528
YPK_3975	0.537573	0	11.7407	0	0	0.152954	0.3042	0	0.030276	0.101183	0	4.40082	0.205621	0	0	0.420886	1.38596	3.29296	1.71938	2.37426
YPK_3859	0.203768	0	0.345501	0	0	0	0.53822	0	0	14.9538	0	0	0	0	0	0.370994	1.27494	3.43655	1.78096	2.41042
YPK_0580	0.140761	4.34554	0.771172	5.62635	0.00888	0	0.41542	0.043811	0	0	0.351789	0	0	0.710125	0	0.278091	0.988139	3.5533	1.82916	2.43873
YPK_3060	0.449095	1.30692	11.5212	3.94799	0.002783	0.253421	0.52532	0.088194	0.064285	4.79078	0.146406	0.340592	0	0.14277	1.8977575572984084	0.487208	1.88378	3.86647	1.95102	2.5103
YPK_0810	0.190363	0.213597	0	10.125	0.006566	0	0.23599	0	0	0	0	0	0	0	0	0.213176	0.862095	4.04404	2.0158	2.54835
