# Supplementary material for: Identification of MrtAB, an ABC Transporter Specifically Required for Yersinia pseudotuberculosis to Colonize the Mesenteric Lymph Nodes
Source: PLoS Pathog. 2012 Aug 2;8(8):e1002828. doi: 10.1371/journal.ppat.1002828 (PMC3410872; doi:10.1371/journal.ppat.1002828)
Supplement: Table S4 — 26° vs. 37° growth in vitro. Libraries A and B were combined and grown overnight at 26°, diluted into 2XYT the following day, and grown overnight at either 26°C or 37°C. Column B, C: The number of reads for each gene from samples grown at 26°C, normalized for the amount of DNA added to sequencing run (total number of reads) and normalized for the number of unique insertions in a particular pool. Column D, E: Similar analysis to Column B and C, only from samples grown at 37°C. Column F–N: Statistical analysis, including the ratio of 26°C vs. 37°C values, the Log2 value of this ratio, and the number of Standard Deviations away from the mean. (XLSX) [file ppat.1002828.s005.xlsx]

## Sheet: Sheet1
Supplemental Table 4 - 26 vs 37 degree growth in vitro
Gene	26D 1	26D 2	37D 1	37D 2	26 Average	37 Average	Ratio	Log2 Ratio	StDev off Mean	Notes
YPK_4033	3.48537	4.35263	0.006348	0	3.919	0.003174	0.0008099	-10.27	-15.0355	Wec		StDev log2	Average log2
YPK_3646	2.56334	4.84755	0.082527	0.04423	3.70544	0.0633785	0.0171042	-5.86951	-8.55434	LPS		0.678964	-0.0614173
YPK_2849	0.048274	0.27204	0.006348	0	0.160157	0.003174	0.0198181	-5.65704	-8.24141
YPK_3800	0.965476	0.655517	0.006348	0.04423	0.810496	0.025289	0.0312019	-5.00222	-7.27697	miaA - tRNA modification					average ratio
YPK_1683	0.159304	0.809564	0	0.038701	0.484434	0.0193505	0.0399446	-4.64586	-6.75211						1.04965
YPK_2027	1.69441	1.75023	0.10792	0.093988	1.72232	0.100954	0.0586151	-4.09258	-5.93723
YPK_3544	2.42334	1.00294	0.177751	0.093988	1.71314	0.13587	0.0793101	-3.65635	-5.29473			Note: 26 vs 37 degree growth
YPK_0818	2.58747	1.89117	0.266626	0.116103	2.23932	0.191364	0.0854565	-3.54867	-5.13613
YPK_2105	0.304125	0.154047	0	0.04423	0.229086	0.022115	0.0965358	-3.37279	-4.8771
YPK_3542	5.26184	4.43457	0.552297	0.442296	4.84821	0.497297	0.102573	-3.28527	-4.7482
YPK_1699	1.30339	1.37003	0.171403	0.121631	1.33671	0.146517	0.10961	-3.18955	-4.60721
YPK_1371	0.439292	0.606353	0	0.116103	0.522822	0.0580515	0.111035	-3.17092	-4.57977
YPK_3543	2.9978	1.81578	0.418984	0.154804	2.40679	0.286894	0.119202	-3.06852	-4.42896
YPK_0817	0.178613	0.137659	0	0.038701	0.158136	0.0193505	0.122366	-3.03072	-4.37329
YPK_1128	0.207577	0.616186	0.101572	0.005529	0.411882	0.0535505	0.130014	-2.94326	-4.24446
YPK_2012	2.23508	0.907891	0.311064	0.116103	1.57148	0.213584	0.135912	-2.87926	-4.1502
YPK_0102	0.236542	0.17699	0.012696	0.04423	0.206766	0.028463	0.137658	-2.86084	-4.12308
YPK_4142	0.048274	0.088495	0.019045	0	0.0683845	0.0095225	0.139249	-2.84426	-4.09865
YPK_1529	2.2737	1.71745	0.063482	0.497583	1.99558	0.280533	0.140577	-2.83057	-4.07849
YPK_3192	5.34874	4.16909	1.04111	0.29855	4.75891	0.669831	0.140753	-2.82876	-4.07583
YPK_3555	2.06612	2.14354	0.514208	0.088459	2.10483	0.301333	0.143163	-2.80427	-4.03976
YPK_3189	4.09362	2.34675	0.393591	0.547341	3.22018	0.470466	0.146099	-2.77498	-3.99662
YPK_4217	0.434464	0.363812	0.031741	0.088459	0.399138	0.0601	0.150574	-2.73145	-3.93251
YPK_3094	0.164131	0.088495	0.038089	0	0.126313	0.0190445	0.150772	-2.72956	-3.92972
YPK_0053	0.371708	0.701403	0.082527	0.08293	0.536555	0.0827285	0.154184	-2.69727	-3.88217
YPK_3811	8.29344	9.31162	1.79655	0.939879	8.80253	1.36822	0.155434	-2.68562	-3.86501
YPK_3180	0.926857	0.983276	0.14601	0.165861	0.955067	0.155936	0.163272	-2.61465	-3.76048
YPK_0684	0.197923	0.072107	0.044438	0	0.135015	0.022219	0.164567	-2.60325	-3.7437
YPK_2977	0.072411	0.216321	0.031741	0.016586	0.144366	0.0241635	0.167377	-2.57883	-3.70772
YPK_3553	0.820655	0.711236	0.21584	0.049758	0.765945	0.132799	0.173379	-2.528	-3.63286
YPK_3575	2.89643	2.4418	0.431681	0.50864	2.66911	0.47016	0.176148	-2.50514	-3.59918
YPK_3880	0.753071	0.10816	0.095224	0.08293	0.430616	0.089077	0.20686	-2.27328	-3.25769
YPK_3181	5.99561	3.7725	1.33948	0.768489	4.88405	1.05398	0.215801	-2.21223	-3.16778
YPK_4192	9.67407	8.75771	1.987	2.00692	9.21589	1.99696	0.216687	-2.20632	-3.15908
YPK_2960	0.197923	0.593243	0.101572	0.077402	0.395583	0.089487	0.226215	-2.14423	-3.06763
YPK_3182	2.45714	2.2517	0.660217	0.409124	2.35442	0.534671	0.227092	-2.13865	-3.05941
YPK_0321	8.9741	9.0658	1.92987	2.19489	9.01995	2.06238	0.228646	-2.12881	-3.04492
YPK_1561	0.20275	0.331036	0.057134	0.066344	0.266893	0.061739	0.231325	-2.11201	-3.02017
YPK_0015	1.39511	1.25204	0.241233	0.398066	1.32358	0.319649	0.241505	-2.04988	-2.92867
YPK_3190	1.43373	0.537524	0.457074	0.022115	0.985628	0.239594	0.243088	-2.04045	-2.91478
YPK_0246	0.550321	0.822674	0.158706	0.182447	0.686497	0.170577	0.248474	-2.00884	-2.86822
YPK_1700	0.839964	0.278595	0.234885	0.04423	0.55928	0.139558	0.249531	-2.00271	-2.8592
YPK_3188	0.767553	0.586688	0.266626	0.071873	0.677121	0.169249	0.249955	-2.00026	-2.85559
YPK_3327	0.632387	0.521136	0.152358	0.143746	0.576762	0.148052	0.256695	-1.96187	-2.79905
YPK_0198	0.251024	0.609631	0.019045	0.204562	0.430328	0.111804	0.25981	-1.94447	-2.77342
YPK_2624	0.318607	0.068829	0.101572	0	0.193718	0.050786	0.262165	-1.93146	-2.75425
YPK_0173	0.49722	0.567022	0.152358	0.12716	0.532121	0.139759	0.262645	-1.92881	-2.75036
YPK_0197	9.08996	9.80326	3.76451	1.27713	9.44661	2.52082	0.266849	-1.9059	-2.71662
YPK_2586	0.11103	0.262207	0.088875	0.011057	0.186619	0.049966	0.267744	-1.90107	-2.7095
YPK_1093	0.458601	0.226153	0.14601	0.038701	0.342377	0.0923555	0.269748	-1.89032	-2.69366
YPK_0219	5.66252	3.17598	1.33948	1.08363	4.41925	1.21155	0.274153	-1.86694	-2.65924
YPK_0226	2.76126	3.11043	1.28235	0.359365	2.93584	0.820855	0.279598	-1.83858	-2.61745
YPK_3123	0.077238	0.216321	0.082527	0	0.14678	0.0412635	0.281126	-1.83071	-2.60587
YPK_3187	0.58894	0.698126	0.317412	0.049758	0.643533	0.183585	0.285277	-1.80957	-2.57473
YPK_3118	2.81919	1.06194	0.539601	0.602628	1.94056	0.571114	0.294303	-1.76462	-2.50854
YPK_3940	0.09172	0.265484	0.088875	0.016586	0.178602	0.0527305	0.29524	-1.76004	-2.50178
YPK_4078	4.89979	2.52702	1.58071	0.619214	3.7134	1.09996	0.296214	-1.75529	-2.49478
YPK_1511	0.043446	0.252374	0	0.088459	0.14791	0.0442295	0.29903	-1.74164	-2.47468
YPK_3886	0.139994	0.419531	0.057134	0.116103	0.279763	0.0866185	0.309614	-1.69146	-2.40077
YPK_0152	0.120684	0.262207	0.10792	0.011057	0.191446	0.0594885	0.310733	-1.68625	-2.39311
YPK_1168	1.04754	0.557189	0.285671	0.215619	0.802365	0.250645	0.312383	-1.67861	-2.38186
YPK_2839	4.53291	5.4244	1.42836	1.69178	4.97866	1.56007	0.313351	-1.67415	-2.37528
YPK_3191	0.178613	0.730902	0.158706	0.12716	0.454758	0.142933	0.314306	-1.66976	-2.36881
YPK_3947	3.85225	1.3307	1.29504	0.348308	2.59147	0.821675	0.317069	-1.65713	-2.35022
YPK_1352	1.00892	0.258929	0.247581	0.154804	0.633926	0.201192	0.317376	-1.65574	-2.34816
YPK_1836	0.082065	0.114715	0.063482	0	0.09839	0.031741	0.322604	-1.63216	-2.31344
YPK_4002	1.08616	0.216321	0.133313	0.287492	0.65124	0.210402	0.32308	-1.63004	-2.31031
YPK_0469	3.1909	1.86822	1.01572	0.68003	2.52956	0.847875	0.335186	-1.57696	-2.23214
YPK_0167	0.680661	0.281872	0.234885	0.088459	0.481266	0.161672	0.33593	-1.57377	-2.22743
YPK_2802	0.279988	0.078662	0.063482	0.060816	0.179325	0.062149	0.346572	-1.52877	-2.16117
YPK_2192	1.01858	0.390033	0.285671	0.204562	0.704305	0.245117	0.348026	-1.52273	-2.15227
YPK_3577	0.632387	0.186822	0.012696	0.276435	0.409605	0.144565	0.352939	-1.50251	-2.12248
YPK_2952	0.733762	0.331036	0.21584	0.160332	0.532399	0.188086	0.35328	-1.50112	-2.12043
YPK_1784	3.87639	3.54307	0.958585	1.7139	3.70973	1.33624	0.360199	-1.47313	-2.07922
YPK_1164	1.09099	0.29826	0.209492	0.304078	0.694624	0.256785	0.369675	-1.43567	-2.02404
YPK_3183	3.35503	3.28742	0.806227	1.65861	3.32122	1.23242	0.371074	-1.43022	-2.01602
YPK_3644	0.473083	0.111438	0.10792	0.110574	0.29226	0.109247	0.3738	-1.41966	-2.00046
YPK_0503	4.72118	2.53357	1.39027	1.33242	3.62737	1.36134	0.375296	-1.4139	-1.99198
YPK_2023	0.656524	0.966888	0.21584	0.398066	0.811706	0.306953	0.378158	-1.40294	-1.97584
YPK_0829	0.115857	0.078662	0.057134	0.016586	0.0972595	0.03686	0.378986	-1.39978	-1.97119
YPK_0920	0.236542	0.29826	0.203144	0	0.267401	0.101572	0.379849	-1.3965	-1.96635
YPK_0665	1.40477	0.839062	0.482467	0.375952	1.12191	0.42921	0.382569	-1.38621	-1.95119
YPK_1152	1.89716	1.46508	0.539601	0.757432	1.68112	0.648516	0.385764	-1.37421	-1.93352
YPK_1581	0.849619	0.537524	0.120617	0.414652	0.693572	0.267634	0.385879	-1.37378	-1.93289
YPK_2767	0.11103	0.47525	0.095224	0.132689	0.29314	0.113957	0.388744	-1.36311	-1.91717
YPK_3627	1.01375	0.589965	0.095224	0.530755	0.801857	0.312989	0.390331	-1.35723	-1.90852
YPK_0580	1.89716	1.12093	0.780834	0.398066	1.50905	0.58945	0.390611	-1.3562	-1.90699
YPK_2559	1.59303	0.816119	0.584038	0.359365	1.20458	0.471701	0.391591	-1.35258	-1.90167
YPK_0069	6.28042	2.91705	2.06318	1.54804	4.59874	1.80561	0.392631	-1.34875	-1.89603
YPK_3621	9.8913	10.7013	4.33585	3.7761	10.2963	4.05598	0.393925	-1.34401	-1.88904
YPK_4104	1.41442	1.75679	0.558645	0.691087	1.5856	0.624866	0.394087	-1.34341	-1.88816
YPK_4124	2.31231	1.07177	0.825272	0.514169	1.69204	0.66972	0.395806	-1.33713	-1.87892
YPK_0832	3.03159	2.08782	1.14268	0.884592	2.55971	1.01364	0.395998	-1.33644	-1.87789
YPK_1542	0.671006	0.344146	0.311064	0.093988	0.507576	0.202526	0.399006	-1.32552	-1.8618
YPK_1963	0.637214	1.31759	0.171403	0.613686	0.977401	0.392544	0.401621	-1.3161	-1.84793
YPK_3966	0.603422	0.563745	0.349153	0.121631	0.583584	0.235392	0.403356	-1.30987	-1.83877
YPK_0551	3.63502	3.17926	1.25695	1.49828	3.40714	1.37761	0.404332	-1.30639	-1.83363
YPK_1841	1.97923	1.61913	1.12364	0.337251	1.79918	0.730445	0.405989	-1.30049	-1.82494
YPK_0168	11.5519	11.6879	4.78658	4.7768	11.6199	4.78169	0.411509	-1.28101	-1.79625
YPK_2091	0.666178	0.953777	0.406288	0.265378	0.809978	0.335833	0.41462	-1.27014	-1.78024
YPK_0616	1.98888	2.02882	0.901451	0.779547	2.00885	0.840499	0.418398	-1.25705	-1.76097
YPK_2063	4.89014	8.37095	2.50121	3.05737	6.63054	2.77929	0.419165	-1.25441	-1.75708
YPK_1515	0.444119	0.150769	0.019045	0.232205	0.297444	0.125625	0.422348	-1.24349	-1.741
YPK_3073	1.10547	0.353979	0.450725	0.165861	0.729724	0.308293	0.422479	-1.24305	-1.74035
YPK_3299	1.11512	1.28809	0.501511	0.519698	1.20161	0.510605	0.424934	-1.23469	-1.72803
YPK_1094	3.17159	1.10455	0.964933	0.856948	2.13807	0.910941	0.426058	-1.23088	-1.72242
YPK_1155	2.11439	0.485083	0.907799	0.204562	1.29974	0.55618	0.427918	-1.2246	-1.71316
YPK_0777	0.178613	0.845617	0.241233	0.199033	0.512115	0.220133	0.429851	-1.21809	-1.70359
YPK_1464	0.347571	0.524414	0.304716	0.071873	0.435993	0.188295	0.431876	-1.21131	-1.6936
YPK_2878	16.6448	18.8265	9.70012	5.6448	17.7356	7.67246	0.432601	-1.20889	-1.69003
YPK_2006	1.21167	0.337591	0.228537	0.442296	0.774632	0.335417	0.433001	-1.20756	-1.68807
YPK_0570	0.738589	0.383477	0.387243	0.099517	0.561033	0.24338	0.433807	-1.20488	-1.68412
YPK_3375	0.178613	0.098328	0.120617	0	0.13847	0.0603085	0.435533	-1.19915	-1.67568
YPK_2686	2.87712	2.2812	1.34583	0.901178	2.57916	1.1235	0.435608	-1.1989	-1.67531
YPK_0513	0.38619	0.494915	0.25393	0.132689	0.440553	0.193309	0.438789	-1.1884	-1.65986
YPK_4027	3.22952	1.95016	1.56167	0.713202	2.58984	1.13743	0.439191	-1.18708	-1.65791
YPK_0673	1.01858	1.70762	0.482467	0.718731	1.3631	0.600599	0.440613	-1.18242	-1.65104
YPK_2367	4.3205	3.44474	1.72672	1.69731	3.88262	1.71202	0.440943	-1.18134	-1.64945
YPK_2670	4.37843	7.69905	3.31378	2.01245	6.03874	2.66311	0.441005	-1.18113	-1.64915
YPK_2159	1.63165	0.471972	0.564994	0.364894	1.05181	0.464944	0.442041	-1.17775	-1.64417
YPK_0939	2.09991	0.721069	0.818923	0.431238	1.41049	0.62508	0.443166	-1.17408	-1.63877
YPK_3762	0.487565	0.383477	0.304716	0.08293	0.435521	0.193823	0.445037	-1.168	-1.62981
YPK_1903	0.540667	0.557189	0.234885	0.25432	0.548928	0.244603	0.4456	-1.16618	-1.62713
YPK_1171	3.47571	4.12976	1.47914	1.91293	3.80273	1.69604	0.446004	-1.16487	-1.6252
YPK_2010	4.26258	2.35003	1.2506	1.70284	3.3063	1.47672	0.446638	-1.16282	-1.62218
YPK_2467	8.48653	3.25464	2.27267	3.00208	5.87059	2.63738	0.449253	-1.1544	-1.60978
YPK_3795	2.75161	3.80855	1.52358	1.4264	3.28008	1.47499	0.449681	-1.15302	-1.60775
YPK_2553	5.86044	5.62434	2.62182	2.55426	5.74239	2.58804	0.450691	-1.14979	-1.60299
YPK_1756	6.65213	4.61484	2.88845	2.19489	5.63348	2.54167	0.451172	-1.14825	-1.60072
YPK_0097	2.00336	2.21237	1.35218	0.558399	2.10787	0.955288	0.453201	-1.14178	-1.59119
YPK_4198	0.458601	0.822674	0.387243	0.193504	0.640637	0.290374	0.453257	-1.1416	-1.59092
YPK_0186	5.63355	2.68762	2.36789	1.40982	4.16059	1.88886	0.453988	-1.13927	-1.5875
YPK_0384	0.149649	0.124548	0.10792	0.016586	0.137099	0.062253	0.454075	-1.139	-1.58709
YPK_4159	3.50468	6.59778	2.5139	2.08985	5.05123	2.30188	0.455706	-1.13382	-1.57947
YPK_1088	4.96255	2.78595	2.01874	1.52592	3.87425	1.77233	0.457465	-1.12827	-1.57129
YPK_3450	0.212405	0.445752	0.241233	0.060816	0.329078	0.151025	0.458932	-1.12365	-1.56449
YPK_1264	1.4289	0.635852	0.317412	0.630272	1.03238	0.473842	0.458981	-1.12349	-1.56426
YPK_0108	0.125512	0.399865	0.076179	0.165861	0.262688	0.12102	0.460698	-1.11811	-1.55633
YPK_1085	2.50058	2.24515	1.37757	0.812719	2.37286	1.09514	0.461528	-1.11551	-1.5525
YPK_2830	0.226887	0.668627	0.247581	0.165861	0.447757	0.206721	0.461681	-1.11503	-1.5518
YPK_2818	1.0234	0.180267	0.241233	0.315136	0.601835	0.278185	0.462227	-1.11333	-1.54929
YPK_0266	2.48127	2.5303	1.19982	1.1168	2.50578	1.15831	0.462253	-1.11324	-1.54916
YPK_1000	0.226887	0.262207	0.126965	0.099517	0.244547	0.113241	0.463064	-1.11072	-1.54544
YPK_2339	0.400673	0.937389	0.260278	0.359365	0.669031	0.309821	0.46309	-1.11064	-1.54532
YPK_2387	0.772381	0.498193	0.32376	0.265378	0.635287	0.294569	0.463679	-1.1088	-1.54262
YPK_1783	0.90272	1.53719	0.539601	0.597099	1.21995	0.56835	0.465878	-1.10197	-1.53257
YPK_3178	2.34128	3.02521	1.35218	1.1555	2.68325	1.25384	0.467284	-1.09763	-1.52616
YPK_1443	0.835137	0.396588	0.317412	0.259849	0.615862	0.288631	0.468661	-1.09338	-1.51991
YPK_3720	0.71928	0.078662	0.158706	0.215619	0.398971	0.187163	0.469113	-1.09199	-1.51786
YPK_3714	1.56407	1.47819	0.952237	0.480997	1.52113	0.716617	0.471108	-1.08587	-1.50885
YPK_3900	0.844791	0.593243	0.152358	0.530755	0.719017	0.341556	0.475033	-1.0739	-1.49122
YPK_4115	2.93022	1.47491	0.806227	1.28819	2.20257	1.04721	0.475449	-1.07264	-1.48936
YPK_3477	3.81846	3.31364	2.06318	1.33242	3.56605	1.6978	0.476101	-1.07066	-1.48645
YPK_2226	2.00819	1.48147	0.818923	0.845891	1.74483	0.832407	0.477071	-1.06773	-1.48212
YPK_3905	1.01858	0.937389	0.634824	0.29855	0.977983	0.466687	0.477193	-1.06735	-1.48158
YPK_3040	6.37697	2.44836	1.74577	2.47133	4.41266	2.10855	0.47784	-1.0654	-1.4787
YPK_0457	0.502047	0.262207	0.222189	0.143746	0.382127	0.182968	0.478813	-1.06246	-1.47437
YPK_1862	0.564803	0.67846	0.425332	0.17139	0.621632	0.298361	0.479964	-1.059	-1.46927
YPK_3692	0.323434	0.36709	0.171403	0.160332	0.345262	0.165868	0.480411	-1.05766	-1.4673
YPK_2303	1.52545	0.616186	0.438029	0.597099	1.07082	0.517564	0.483335	-1.04891	-1.4544
YPK_1292	1.89716	1.67812	1.01572	0.713202	1.78764	0.864461	0.483576	-1.04819	-1.45334
YPK_4039	1.6751	1.39625	0.526904	0.961994	1.53568	0.744449	0.48477	-1.04463	-1.4481
YPK_3508	1.40959	1.10782	0.666566	0.558399	1.25871	0.612483	0.486596	-1.0392	-1.44012
YPK_0176	3.09918	4.25758	1.4347	2.14513	3.67838	1.78992	0.486605	-1.03918	-1.44007
YPK_0497	0.424809	1.06522	0.526904	0.199033	0.745012	0.362969	0.487198	-1.03742	-1.43749
YPK_2621	2.94953	3.05799	0.964933	1.97927	3.00376	1.4721	0.490087	-1.02889	-1.42492
YPK_4029	0.849619	0.442474	0.387243	0.248791	0.646046	0.318017	0.492251	-1.02253	-1.41556
YPK_1275	0.077238	0.186822	0.10792	0.022115	0.13203	0.0650175	0.492445	-1.02197	-1.41473
YPK_0411	0.067583	0.111438	0	0.088459	0.0895105	0.0442295	0.494126	-1.01705	-1.40748
YPK_1514	2.62609	1.59946	1.14903	0.939879	2.11278	1.04446	0.494352	-1.01639	-1.40651
YPK_1489	5.42598	4.50996	2.39964	2.51556	4.96797	2.4576	0.494689	-1.01541	-1.40507
YPK_1089	0.782035	0.452307	0.387243	0.226677	0.617171	0.30696	0.497366	-1.00762	-1.3936
YPK_1386	0.376536	0.86856	0.228537	0.392538	0.622548	0.310538	0.498817	-1.00342	-1.38741
YPK_3760	0.260678	0.534246	0.165054	0.232205	0.397462	0.19863	0.499745	-1.00074	-1.38346
YPK_3796	0.395845	0.206488	0.196796	0.105045	0.301167	0.150921	0.50112	-0.996773	-1.37762
YPK_1206	0.622732	0.10816	0.152358	0.215619	0.365446	0.183988	0.503463	-0.990043	-1.36771
YPK_1123	0.782035	1.12421	0.590387	0.370423	0.953124	0.480405	0.504032	-0.988412	-1.36531
YPK_0188	5.77355	3.87083	2.31076	2.55979	4.82219	2.43527	0.505015	-0.985603	-1.36117
YPK_4082	1.10547	0.455584	0.330109	0.458882	0.780527	0.394495	0.505422	-0.98444	-1.35946
YPK_3254	0.772381	1.07505	0.431681	0.503112	0.923714	0.467396	0.505997	-0.9828	-1.35704
YPK_2736	0.71928	0.226153	0.336457	0.143746	0.472716	0.240102	0.507919	-0.977331	-1.34899
YPK_3995	2.4861	2.15337	1.26965	1.09468	2.31974	1.18217	0.509612	-0.972529	-1.34191
YPK_2461	0.4055	0.744012	0.399939	0.187976	0.574756	0.293957	0.511447	-0.967342	-1.33427
YPK_3839	14.9649	11.5174	7.02751	6.52386	13.2412	6.77568	0.511714	-0.96659	-1.33317
YPK_3994	4.19982	6.73872	3.94861	1.66967	5.46927	2.80914	0.513622	-0.961221	-1.32526
YPK_0392	6.58455	4.99504	3.39631	2.55426	5.78979	2.97528	0.513884	-0.960484	-1.32417
YPK_1759	0.458601	0.521136	0.088875	0.414652	0.489869	0.251764	0.513941	-0.960325	-1.32394
YPK_0675	2.27852	1.32414	0.895102	0.956465	1.80133	0.925783	0.513943	-0.960319	-1.32393
YPK_0539	2.72747	3.10715	0.920495	2.07879	2.91731	1.49964	0.51405	-0.96002	-1.32349
YPK_1828	1.77165	1.51424	0.539601	1.14997	1.64295	0.844785	0.514189	-0.959629	-1.32291
YPK_3715	0.58894	0.753845	0.431681	0.259849	0.671393	0.345765	0.514997	-0.957365	-1.31958
YPK_3937	2.79022	1.64863	1.23156	1.06151	2.21943	1.14653	0.516591	-0.952906	-1.31301
YPK_4236	4.03569	2.43525	1.49184	1.86317	3.23547	1.6775	0.518473	-0.947658	-1.30528
YPK_0425	3.07504	3.22187	2.22823	1.0394	3.14845	1.63381	0.518926	-0.9464	-1.30343
YPK_2560	0.487565	0.075384	0.21584	0.077402	0.281475	0.146621	0.520903	-0.940912	-1.29535
YPK_3952	0.917202	0.363812	0.247581	0.420181	0.640507	0.333881	0.521276	-0.93988	-1.29383
YPK_0625	4.08396	2.11404	2.12666	1.11127	3.099	1.61896	0.522415	-0.936732	-1.28919
YPK_0120	2.09991	2.23204	1.73942	0.525226	2.16597	1.13232	0.522778	-0.93573	-1.28772
YPK_2903	1.49649	1.86822	1.18077	0.580513	1.68236	0.880643	0.523458	-0.933854	-1.28495
YPK_1104	0.801345	1.03244	0.590387	0.370423	0.916892	0.480405	0.523949	-0.932501	-1.28296
YPK_0993	2.79022	2.04521	1.34583	1.19973	2.41772	1.27278	0.526438	-0.925666	-1.27289
YPK_0946	5.44528	6.00781	3.22491	2.84175	5.72655	3.03333	0.529696	-0.916764	-1.25978
YPK_0415	3.58674	3.86755	2.59008	1.36559	3.72715	1.97784	0.530657	-0.914149	-1.25593
YPK_3527	0.786863	0.334314	0.285671	0.309607	0.560588	0.297639	0.53094	-0.913379	-1.2548
YPK_1794	2.37507	1.40936	0.977629	1.03387	1.89222	1.00575	0.531518	-0.911808	-1.25248
YPK_2973	1.35167	0.940667	0.387243	0.834834	1.14617	0.611039	0.533115	-0.907481	-1.24611
YPK_1491	0.815827	0.232709	0.412636	0.149275	0.524268	0.280956	0.535901	-0.899963	-1.23504
YPK_3137	2.0806	0.875115	0.292019	1.29924	1.47786	0.795632	0.538368	-0.893335	-1.22527
YPK_4166	4.91427	4.25758	2.3298	2.60955	4.58593	2.46968	0.538533	-0.892892	-1.22462
YPK_0626	1.30339	1.88461	0.704655	1.01728	1.594	0.860968	0.54013	-0.888622	-1.21833
YPK_2165	1.85854	1.31759	0.869709	0.845891	1.58806	0.8578	0.540154	-0.888557	-1.21824
YPK_3881	2.85781	1.6814	0.983978	1.47063	2.2696	1.22731	0.540758	-0.886946	-1.21586
YPK_3908	0.077238	0.845617	0.355502	0.143746	0.461427	0.249624	0.540982	-0.886347	-1.21498
YPK_0579	2.35576	2.02227	0.914147	1.45958	2.18902	1.18686	0.54219	-0.883131	-1.21024
YPK_3830	4.46533	3.13993	2.37424	1.75813	3.80263	2.06618	0.543357	-0.880027	-1.20567
YPK_4116	0.308952	0.376922	0.234885	0.138217	0.342937	0.186551	0.54398	-0.878373	-1.20324
YPK_1216	1.43373	1.93378	1.04746	0.785075	1.68375	0.916268	0.544181	-0.87784	-1.20245
YPK_3649	0.88341	0.986553	0.780834	0.237734	0.934982	0.509284	0.5447	-0.876467	-1.20043
YPK_0222	2.65506	0.914446	0.93954	1.00622	1.78475	0.972882	0.545107	-0.875388	-1.19884
YPK_0012	3.98259	2.47458	1.68863	1.83553	3.22858	1.76208	0.545775	-0.873621	-1.19624
YPK_1940	2.01302	1.42247	1.04111	0.834834	1.71774	0.937973	0.546049	-0.872897	-1.19517
YPK_2151	0.71928	0.586688	0.526904	0.187976	0.652984	0.35744	0.547395	-0.869347	-1.18994
YPK_3661	8.90652	8.2464	5.07225	4.32344	8.57646	4.69784	0.54776	-0.868383	-1.18852
YPK_3385	0.777208	0.337591	0.069831	0.541812	0.5574	0.305821	0.548658	-0.866022	-1.18505
YPK_3074	5.36322	2.16321	2.57104	1.55909	3.76321	2.06507	0.548751	-0.865777	-1.18469
YPK_2163	2.11439	2.66468	1.6442	0.97858	2.38953	1.31139	0.548805	-0.865636	-1.18448
YPK_3132	0.531012	1.21598	0.704655	0.25432	0.873498	0.479488	0.548928	-0.865311	-1.184
YPK_2433	1.34684	0.806286	0.526904	0.657915	1.07656	0.59241	0.550279	-0.861765	-1.17878
YPK_0255	2.38473	3.52668	1.79021	1.46511	2.9557	1.62766	0.550683	-0.860707	-1.17722
YPK_0111	5.42598	2.35658	2.27267	2.04009	3.89128	2.15638	0.554157	-0.851633	-1.16385
YPK_3478	12.0926	7.4139	5.24365	5.57293	9.75324	5.40829	0.554512	-0.85071	-1.16249
YPK_1412	7.08659	3.73645	4.06288	1.94057	5.41152	3.00172	0.554692	-0.850242	-1.16181
YPK_0174	10.9678	7.66299	5.24365	5.09746	9.3154	5.17055	0.555054	-0.849299	-1.16042
YPK_0353	1.06685	0.655517	0.304716	0.652386	0.861184	0.478551	0.55569	-0.847649	-1.15799
YPK_3744	2.23508	1.65846	1.48549	0.68003	1.94677	1.08276	0.556183	-0.846368	-1.1561
YPK_0271	2.87229	3.13665	1.34583	2.00692	3.00447	1.67637	0.55796	-0.841767	-1.14932
YPK_3611	0.463428	0.3802	0.393591	0.077402	0.421814	0.235496	0.558295	-0.840901	-1.14805
YPK_3609	3.09918	1.29137	1.0919	1.36006	2.19527	1.22598	0.558463	-0.840466	-1.14741
YPK_3310	7.89759	5.15564	3.66928	3.63236	6.52662	3.65082	0.559374	-0.838115	-1.14394
YPK_1888	3.01711	3.6414	2.32346	1.40429	3.32925	1.86387	0.559847	-0.836896	-1.14215
YPK_0717	0.20275	0.314648	0.14601	0.143746	0.258699	0.144878	0.560025	-0.836436	-1.14147
YPK_0450	1.73303	1.98622	1.0919	0.995166	1.85962	1.04353	0.561152	-0.833535	-1.1372
YPK_1410	0.999268	0.1901	0.380895	0.287492	0.594684	0.334194	0.561968	-0.83144	-1.13411
YPK_0405	4.71152	2.67451	2.5266	1.6365	3.69302	2.08155	0.563644	-0.827143	-1.12778
YPK_1573	0.796518	1.13732	0.590387	0.503112	0.96692	0.546749	0.565455	-0.822517	-1.12097
YPK_1044	1.68476	2.58929	1.21252	1.20526	2.13702	1.20889	0.565687	-0.821925	-1.1201
YPK_1767	1.43856	1.14388	0.780834	0.68003	1.29122	0.730432	0.565692	-0.821911	-1.12008
YPK_3283	1.95509	1.18321	1.16173	0.613686	1.56915	0.887707	0.565726	-0.821826	-1.11995
YPK_0445	3.16193	3.18581	1.84099	1.7526	3.17387	1.79679	0.56612	-0.82082	-1.11847
YPK_0512	1.92612	1.81251	1.06651	1.05045	1.86931	1.05848	0.566239	-0.820517	-1.11803
YPK_3983	1.79578	2.29431	0.876058	1.44299	2.04505	1.15952	0.566991	-0.818602	-1.1152
YPK_3679	3.82328	3.44146	1.89178	2.22807	3.63237	2.05992	0.5671	-0.818324	-1.1148
YPK_2715	1.11995	1.14715	0.761789	0.525226	1.13355	0.643508	0.56769	-0.816824	-1.11259
YPK_1661	1.47718	0.553912	0.711003	0.442296	1.01554	0.57665	0.567823	-0.816488	-1.11209
YPK_3259	0.318607	0.966888	0.730048	0	0.642748	0.365024	0.567912	-0.816261	-1.11176
YPK_2121	2.01302	1.40608	0.774486	1.17208	1.70955	0.973285	0.569322	-0.812683	-1.10649
YPK_3901	3.08952	2.61551	2.29172	0.956465	2.85252	1.62409	0.569353	-0.812604	-1.10637
YPK_3596	1.09099	0.88167	0.57769	0.547341	0.986329	0.562515	0.570312	-0.810176	-1.1028
YPK_1325	5.44046	5.41457	2.90115	3.2951	5.42751	3.09813	0.570819	-0.808896	-1.10091
YPK_1215	0.236542	0.268762	0.222189	0.066344	0.252652	0.144266	0.571009	-0.808415	-1.1002
YPK_1364	1.39994	0.419531	0.342805	0.696616	0.909736	0.51971	0.571276	-0.807739	-1.09921
YPK_1290	5.61424	2.35003	2.3298	2.22254	3.98214	2.27617	0.571596	-0.806933	-1.09802
YPK_4049	2.1868	3.78889	2.19649	1.22737	2.98785	1.71193	0.572965	-0.803481	-1.09293
YPK_2364	8.7279	4.90327	3.47884	4.3345	6.81559	3.90667	0.573196	-0.802899	-1.09208
YPK_4004	5.38736	1.98622	1.93621	2.29441	3.68679	2.11531	0.573755	-0.801493	-1.09001
YPK_4064	2.94953	2.79906	1.54262	1.75813	2.87429	1.65037	0.574184	-0.800414	-1.08842
YPK_4122	5.05427	7.58761	3.20586	4.06912	6.32094	3.63749	0.575467	-0.797194	-1.08368
YPK_0627	1.43856	0.917724	0.888754	0.469939	1.17814	0.679347	0.576626	-0.794293	-1.0794
YPK_3084	1.28891	2.24515	1.45375	0.586042	1.76703	1.01989	0.577181	-0.792904	-1.07736
YPK_0313	0.415155	0.616186	0.285671	0.309607	0.515671	0.297639	0.577188	-0.792886	-1.07733
YPK_3291	1.18271	0.921001	0.79353	0.42571	1.05185	0.60962	0.579567	-0.786953	-1.06859
YPK_2266	1.50131	0.534246	0.463422	0.718731	1.01778	0.591077	0.58075	-0.78401	-1.06426
YPK_2295	7.82518	5.56206	4.31681	3.46649	6.69362	3.89165	0.581397	-0.782405	-1.06189
YPK_0980	2.81436	1.1996	1.59341	0.740846	2.00698	1.16713	0.581534	-0.782063	-1.06139
YPK_3659	0.651696	0.3802	0.196796	0.403595	0.515948	0.300196	0.581833	-0.781323	-1.0603
YPK_0074	0.926857	1.12421	0.679262	0.514169	1.02553	0.596715	0.581858	-0.781261	-1.06021
YPK_1392	4.60532	0.573577	2.17745	0.840362	2.58945	1.5089	0.582713	-0.779143	-1.05709
YPK_0476	1.61717	2.32381	1.26965	1.02834	1.97049	1.14899	0.5831	-0.778184	-1.05568
YPK_3703	0.51653	1.38314	0.507859	0.602628	0.949836	0.555244	0.584568	-0.774557	-1.05033
YPK_2709	0.912375	1.01933	0.882406	0.248791	0.965852	0.565599	0.585595	-0.772024	-1.0466
YPK_3912	2.69368	2.1206	1.59341	1.23843	2.40714	1.41592	0.588217	-0.76558	-1.03711
YPK_1004	3.03159	3.12354	2.22823	1.39323	3.07757	1.81073	0.588365	-0.765217	-1.03658
YPK_0845	4.27223	3.61845	2.19649	2.45474	3.94534	2.32562	0.589459	-0.762537	-1.03263
YPK_0542	6.53627	4.1527	3.53597	2.78646	5.34449	3.16122	0.591491	-0.757571	-1.02532
YPK_4026	0.49722	0.426086	0.342805	0.204562	0.461653	0.273684	0.592834	-0.7543	-1.0205
YPK_1344	1.08616	0.891503	0.564994	0.608157	0.988832	0.586575	0.593201	-0.753408	-1.01919
YPK_0672	9.82855	12.8317	5.35792	8.10507	11.3301	6.73149	0.594123	-0.751168	-1.01589
YPK_3825	2.04198	1.87478	1.15538	1.17208	1.95838	1.16373	0.594232	-0.750902	-1.01549
YPK_1512	3.73639	4.19859	2.67896	2.04009	3.96749	2.35952	0.594715	-0.74973	-1.01377
YPK_0065	3.65433	2.07799	2.24728	1.16656	2.86616	1.70692	0.595542	-0.747725	-1.01082
YPK_3175	1.67027	0.842339	0.7237	0.774018	1.25631	0.748859	0.59608	-0.746422	-1.0089
YPK_1235	1.70889	0.422808	0.768137	0.503112	1.06585	0.635625	0.596355	-0.745758	-1.00792
YPK_1897	0.806172	0.770233	0.653869	0.287492	0.788202	0.470681	0.597157	-0.743818	-1.00506
YPK_2090	9.49546	6.4044	4.64691	4.8542	7.94993	4.75056	0.597559	-0.742846	-1.00363
YPK_1447	2.95918	2.83839	1.6315	1.84106	2.89879	1.73628	0.598967	-0.739451	-0.998629
YPK_3972	2.61161	1.50113	1.68229	0.785075	2.05637	1.23368	0.59993	-0.737134	-0.995216
YPK_2284	2.70333	1.85184	1.70768	1.02834	2.27758	1.36801	0.60064	-0.735428	-0.992705
YPK_1601	0.130339	0.249096	0.095224	0.132689	0.189718	0.113957	0.600664	-0.73537	-0.992618
YPK_1030	1.82475	2.02882	1.35852	0.956465	1.92679	1.15749	0.600738	-0.735192	-0.992356
YPK_3398	4.65359	3.55618	2.31711	2.61507	4.10489	2.46609	0.60077	-0.735116	-0.992245
YPK_1842	5.24736	3.69712	2.95193	2.43816	4.47224	2.69504	0.602616	-0.730688	-0.985723
YPK_2687	0.222059	0.144214	0.082527	0.138217	0.183137	0.110372	0.602676	-0.730545	-0.985512
YPK_3733	0.526184	0.29826	0.133313	0.364894	0.412222	0.249103	0.604295	-0.726676	-0.979814
YPK_3134	2.1868	1.97638	1.47914	1.0394	2.08159	1.25927	0.604954	-0.725103	-0.977497
YPK_0091	0.786863	0.7604	0.444377	0.492054	0.773632	0.468216	0.605218	-0.724474	-0.97657
YPK_0196	1.82958	0.9505	0.888754	0.796133	1.39004	0.842444	0.606058	-0.722473	-0.973623
YPK_1381	4.46533	1.85511	2.24728	1.58674	3.16022	1.91701	0.606606	-0.721169	-0.971703
YPK_3206	33.1448	19.2034	16.7594	15.0159	26.1741	15.8877	0.607	-0.720233	-0.970324
YPK_2047	1.41442	0.612908	0.755441	0.475468	1.01367	0.615455	0.607158	-0.719857	-0.96977
YPK_2506	0.11103	0.66535	0.311064	0.160332	0.38819	0.235698	0.607172	-0.719823	-0.969721
YPK_2451	2.54403	2.67779	1.8156	1.36006	2.61091	1.58783	0.608152	-0.717496	-0.966293
YPK_4117	1.13926	0.337591	0.79353	0.105045	0.738426	0.449287	0.608439	-0.716815	-0.965291
YPK_0153	4.73566	5.41785	4.55169	1.63097	5.07675	3.09133	0.608918	-0.715679	-0.963617
YPK_1379	1.09581	2.60896	1.76481	0.492054	1.85239	1.12843	0.609178	-0.715064	-0.962712
YPK_3919	2.75643	1.29137	1.68229	0.785075	2.0239	1.23368	0.609555	-0.714171	-0.961396
YPK_1108	0.724107	0.655517	0.184099	0.657915	0.689812	0.421007	0.610321	-0.712359	-0.958727
YPK_3728	1.59303	2.5008	1.03476	1.46511	2.04692	1.24993	0.610643	-0.7116	-0.957609
YPK_3030	1.79578	0.494915	0.787182	0.613686	1.14535	0.700434	0.611546	-0.709468	-0.954469
YPK_0462	2.57299	0.921001	0.672914	1.46511	1.747	1.06901	0.611913	-0.708602	-0.953194
YPK_3184	5.81699	3.69384	2.86306	2.95785	4.75542	2.91046	0.61203	-0.708326	-0.952788
YPK_1263	2.6454	1.95016	1.34583	1.47063	2.29778	1.40823	0.612865	-0.706359	-0.94989
YPK_3652	4.6198	2.67779	2.73609	1.74707	3.64879	2.24158	0.614335	-0.702903	-0.944801
YPK_0917	2.71781	1.12421	1.33313	1.02834	1.92101	1.18073	0.614641	-0.702183	-0.94374
YPK_1906	4.65842	5.47029	3.29474	2.93574	5.06436	3.11524	0.61513	-0.701036	-0.94205
YPK_1207	0.434464	0.668627	0.507859	0.17139	0.551546	0.339624	0.615769	-0.699539	-0.939846
YPK_1282	0.79169	0.812841	0.463422	0.525226	0.802266	0.494324	0.61616	-0.698623	-0.938496
YPK_3096	0.603422	1.06849	0.32376	0.707673	0.835957	0.515717	0.616917	-0.696851	-0.935887
YPK_0098	6.01009	6.80099	4.50091	3.42226	6.40554	3.96158	0.618462	-0.693242	-0.930572
YPK_3437	2.56334	2.80889	2.08222	1.24396	2.68612	1.66309	0.619143	-0.691654	-0.928233
YPK_1291	3.76536	3.00555	2.71705	1.47616	3.38545	2.09661	0.619299	-0.691293	-0.9277
YPK_0402	4.78876	3.23498	2.47581	2.49344	4.01187	2.48463	0.61932	-0.691244	-0.927628
YPK_0191	1.51097	0.573577	0.425332	0.868006	1.04227	0.646669	0.620441	-0.688635	-0.923785
YPK_2780	0.728934	1.95672	0.704655	0.961994	1.34283	0.833325	0.620575	-0.688322	-0.923325
YPK_2972	0.975131	0.803008	0.736396	0.370423	0.889069	0.553409	0.622459	-0.683949	-0.916884
YPK_3674	5.7832	2.32053	2.55834	2.48791	4.05187	2.52313	0.622708	-0.683373	-0.916036
YPK_0638	4.99634	5.50634	2.97733	3.58812	5.25134	3.28273	0.625121	-0.677792	-0.907815
YPK_2375	2.34611	1.45853	1.09825	1.28266	1.90232	1.19045	0.625791	-0.676247	-0.90554
YPK_3636	1.35649	2.22548	0.888754	1.35453	1.79099	1.12164	0.626271	-0.675142	-0.903913
YPK_4112	11.2333	11.6682	5.85943	8.49208	11.4508	7.17576	0.626662	-0.674241	-0.902585
YPK_0070	13.7146	15.5259	9.50332	8.82933	14.6203	9.16633	0.626961	-0.673553	-0.901572
YPK_4090	3.93914	3.50046	2.62817	2.04562	3.7198	2.3369	0.628231	-0.670632	-0.897271
YPK_2824	0.376536	0.655517	0.32376	0.326193	0.516026	0.324977	0.629767	-0.66711	-0.892083
YPK_2564	9.04168	4.98848	4.53899	4.31238	7.01508	4.42569	0.630882	-0.664558	-0.888324
YPK_1374	1.6751	1.31431	1.12364	0.76296	1.49471	0.943299	0.631093	-0.664074	-0.887612
YPK_2537	0.931684	1.20615	0.799879	0.55287	1.06892	0.676374	0.632766	-0.660256	-0.881989
YPK_0203	4.20465	4.17564	2.5139	2.79199	4.19015	2.65295	0.63314	-0.659404	-0.880733
YPK_2741	1.25029	1.68468	1.33313	0.525226	1.46748	0.929179	0.633178	-0.659318	-0.880607
YPK_0080	18.9088	20.4325	11.4459	13.5287	19.6707	12.4873	0.634819	-0.655583	-0.875106
YPK_0179	2.54403	2.10093	1.95526	0.995166	2.32248	1.47521	0.635188	-0.654744	-0.87387
YPK_2060	0.637214	0.593243	0.444377	0.337251	0.615228	0.390814	0.635234	-0.65464	-0.873717
YPK_2783	1.07651	0.596521	0.704655	0.359365	0.836513	0.53201	0.635985	-0.652935	-0.871206
YPK_0319	0.289643	0.068829	0.228537	0	0.179236	0.114268	0.637531	-0.649433	-0.866047
YPK_1414	0.979958	0.727624	0.812575	0.276435	0.853791	0.544505	0.63775	-0.648938	-0.865318
YPK_0549	0.753071	0.970165	0.425332	0.674501	0.861618	0.549917	0.638237	-0.647836	-0.863695
YPK_3099	0.579286	0.557189	0.444377	0.281964	0.568237	0.363171	0.639117	-0.645847	-0.860766
YPK_4182	4.37843	3.7135	2.74879	2.4271	4.04597	2.58794	0.639635	-0.644679	-0.859046
YPK_1142	5.45977	9.33456	6.02448	3.44991	7.39716	4.7372	0.640407	-0.642939	-0.856483
YPK_0741	0.212405	0.481805	0.152358	0.293021	0.347105	0.222689	0.641562	-0.640339	-0.852653
YPK_3741	9.09961	5.79477	4.99607	4.56118	7.44719	4.77862	0.641668	-0.640102	-0.852304
YPK_2988	2.74195	2.78923	2.02509	1.52592	2.76559	1.77551	0.641999	-0.639357	-0.851207
YPK_0977	6.98039	7.83671	4.31046	5.20251	7.40855	4.75648	0.642026	-0.639296	-0.851118
YPK_3380	16.5627	13.1792	9.75725	9.36009	14.871	9.55867	0.642774	-0.637616	-0.848643
YPK_0642	13.7532	7.40079	5.92926	7.67936	10.577	6.80431	0.643312	-0.636409	-0.846866
YPK_2774	1.06202	0.622741	0.387243	0.696616	0.842383	0.541929	0.643329	-0.63637	-0.846809
YPK_3117	5.60459	3.19565	3.0535	2.60955	4.40012	2.83153	0.643511	-0.635962	-0.846208
YPK_3401	2.39438	1.94033	1.4474	1.34347	2.16736	1.39544	0.643843	-0.635218	-0.845112
YPK_1246	0.444119	0.27204	0.317412	0.143746	0.358079	0.230579	0.643932	-0.635019	-0.844818
YPK_1438	3.15711	4.62139	2.28537	2.72565	3.88925	2.50551	0.644214	-0.634389	-0.843891
YPK_3289	1.24546	0.688293	0.571342	0.674501	0.966878	0.622922	0.64426	-0.634284	-0.843736
YPK_0252	9.39891	5.89965	6.00544	3.8535	7.64928	4.92947	0.644436	-0.633891	-0.843158
YPK_1997	6.79695	6.14875	4.49456	3.8535	6.47285	4.17403	0.644852	-0.63296	-0.841786
YPK_3127	2.2399	2.48113	1.87908	1.16656	2.36052	1.52282	0.64512	-0.63236	-0.840903
YPK_3005	4.93358	6.09631	3.7772	3.33933	5.51495	3.55827	0.645205	-0.632171	-0.840624
YPK_2820	1.48683	2.69745	1.35218	1.349	2.09214	1.35059	0.645553	-0.631393	-0.839478
YPK_4207	9.40856	6.51584	6.6974	3.59365	7.9622	5.14553	0.646244	-0.629849	-0.837204
YPK_2468	1.40959	1.17338	0.812575	0.856948	1.29149	0.834762	0.646358	-0.629595	-0.836831
YPK_3874	1.65096	2.2222	1.38392	1.12233	1.93658	1.25312	0.647078	-0.627987	-0.834462
YPK_0195	3.37917	1.91083	1.49184	1.93504	2.645	1.71344	0.647804	-0.626371	-0.832081
YPK_0382	8.22585	6.70922	5.05955	4.62199	7.46754	4.84077	0.648242	-0.625395	-0.830645
YPK_3245	1.43373	1.50769	0.812575	1.09468	1.47071	0.953628	0.648413	-0.625014	-0.830083
YPK_0311	2.78057	1.95344	1.68229	1.3877	2.36701	1.53499	0.648496	-0.62483	-0.829812
YPK_1333	0.709625	0.36709	0.32376	0.375952	0.538358	0.349856	0.649858	-0.621803	-0.825354
YPK_1051	1.57373	1.48147	1.16808	0.818247	1.5276	0.993162	0.650146	-0.621163	-0.824412
YPK_3579	8.8679	7.99731	5.47219	5.50106	8.4326	5.48662	0.650644	-0.62006	-0.822786
YPK_3837	1.15374	1.8715	1.11729	0.85142	1.51262	0.984355	0.650761	-0.619801	-0.822404
YPK_3043	0.236542	0.347424	0.247581	0.132689	0.291983	0.190135	0.651185	-0.61886	-0.821019
YPK_3959	11.2333	8.82654	6.36729	6.70078	10.0299	6.53404	0.651454	-0.618265	-0.820142
YPK_0032	0.535839	0.740734	0.450725	0.38148	0.638286	0.416102	0.651906	-0.617265	-0.81867
YPK_3921	31.3587	23.3233	19.5145	16.1549	27.341	17.8347	0.652306	-0.61638	-0.817366
YPK_2653	3.35503	3.09732	2.23458	1.97927	3.22617	2.10693	0.653073	-0.614683	-0.814867
YPK_1908	3.41296	1.81578	1.87908	1.53698	2.61437	1.70803	0.653323	-0.614131	-0.814053
YPK_4024	0.627559	1.25859	0.380895	0.85142	0.943076	0.616157	0.653349	-0.614075	-0.813971
YPK_3617	1.26477	3.14976	1.66324	1.22184	2.20727	1.44254	0.653542	-0.613648	-0.813343
YPK_2860	7.53071	4.44441	4.03748	3.79822	5.98756	3.91785	0.654332	-0.611906	-0.810777
YPK_0490	2.61644	3.2317	2.22188	1.60885	2.92407	1.91537	0.655035	-0.610356	-0.808494
YPK_0357	13.1498	12.9006	8.62092	8.46444	13.0252	8.54268	0.655859	-0.608543	-0.805824
YPK_0155	0.057929	0.20321	0.171403	0	0.13057	0.0857015	0.656367	-0.607426	-0.804178
YPK_1003	1.57855	1.60602	1.276	0.818247	1.59228	1.04712	0.657622	-0.604669	-0.800118
YPK_0387	4.19017	1.81906	1.77751	2.17831	3.00461	1.97791	0.65829	-0.603204	-0.797961
YPK_0564	2.70333	4.23792	2.03779	2.53214	3.47063	2.28497	0.658373	-0.603024	-0.797695
YPK_0436	4.4074	3.70039	2.77418	2.56532	4.0539	2.66975	0.658564	-0.602605	-0.797078
YPK_2447	2.21094	1.68468	1.34583	1.22184	1.94781	1.28384	0.659117	-0.601393	-0.795293
YPK_3992	1.0234	0.809564	1.02842	0.182447	0.916484	0.605431	0.660602	-0.598147	-0.790512
YPK_3351	1.5689	1.91411	1.42836	0.873534	1.7415	1.15094	0.660891	-0.597516	-0.789582
YPK_2734	1.61717	1.41264	1.42201	0.580513	1.51491	1.00126	0.660939	-0.597411	-0.789428
YPK_3903	1.87302	1.62568	1.21886	1.09468	1.74935	1.15677	0.661258	-0.596716	-0.788404
YPK_2700	0.304125	0.235986	0.241233	0.116103	0.270056	0.178668	0.661597	-0.595975	-0.787313
YPK_0033	0.868928	0.547357	0.749093	0.187976	0.708143	0.468535	0.661639	-0.595884	-0.78718
YPK_0559	0.917202	1.05211	0.736396	0.569456	0.984654	0.652926	0.663102	-0.592697	-0.782485
YPK_2099	0.120684	0.347424	0.222189	0.088459	0.234054	0.155324	0.663625	-0.591561	-0.780812
YPK_2437	1.75717	0.596521	0.983978	0.580513	1.17684	0.782245	0.664698	-0.589229	-0.777378
YPK_4174	6.00043	6.17497	5.87212	2.22254	6.0877	4.04733	0.664837	-0.588927	-0.776933
YPK_4031	0.642041	1.13732	0.774486	0.409124	0.889682	0.591805	0.665187	-0.588167	-0.775813
YPK_1049	0.453774	0.147491	0.36185	0.038701	0.300633	0.200275	0.66618	-0.586015	-0.772644
YPK_1230	1.65579	2.14682	1.18712	1.349	1.9013	1.26806	0.666943	-0.584364	-0.770213
YPK_2128	1.15374	1.47819	0.495163	1.26054	1.31597	0.877853	0.667078	-0.584073	-0.769783
YPK_1331	10.8326	9.28212	7.13543	6.28613	10.0574	6.71078	0.667249	-0.583703	-0.769238
YPK_2644	1.85371	1.53063	1.21252	1.05045	1.69217	1.13148	0.668657	-0.580661	-0.764758
YPK_2443	2.45231	1.21271	1.30139	1.14997	1.83251	1.22568	0.668854	-0.580238	-0.764135
YPK_2489	0.342744	0.383477	0.25393	0.232205	0.363111	0.243067	0.669404	-0.579052	-0.762388
YPK_1499	4.17568	4.85083	4.41203	1.63097	4.51325	3.0215	0.669472	-0.578904	-0.762171
YPK_0871	2.88195	2.59912	1.8156	1.85764	2.74054	1.83662	0.670168	-0.577404	-0.759962
YPK_0809	4.71152	4.81149	2.38059	4.00278	4.76151	3.19168	0.67031	-0.577101	-0.759515
YPK_1666	0.569631	0.586688	0.482467	0.293021	0.578159	0.387744	0.670652	-0.576363	-0.758428
YPK_3212	1.74751	0.340869	0.660217	0.740846	1.04419	0.700532	0.670885	-0.575862	-0.757691
YPK_1496	0.888238	0.288428	0.298367	0.492054	0.588333	0.395211	0.671746	-0.574012	-0.754965
YPK_2821	0.989613	0.668627	0.406288	0.707673	0.82912	0.55698	0.671773	-0.573954	-0.75488
YPK_1516	5.51287	3.2022	2.92019	2.95233	4.35753	2.93626	0.673835	-0.569533	-0.748369
YPK_3551	30.8228	32.5923	22.1808	20.5557	31.7076	21.3682	0.673916	-0.569359	-0.748113
YPK_0123	9.00789	7.69577	6.39903	4.85973	8.35183	5.62938	0.674029	-0.569117	-0.747756
YPK_4160	1.57373	0.747289	0.818923	0.746374	1.16051	0.782648	0.674402	-0.568319	-0.746581
YPK_2098	4.43636	3.0416	1.94891	3.09607	3.73898	2.52249	0.674647	-0.567796	-0.74581
YPK_4199	22.1191	14.0182	13.3948	10.9966	18.0686	12.1957	0.674964	-0.567117	-0.74481
YPK_0101	5.55149	2.05177	2.8821	2.25571	3.80163	2.56891	0.675738	-0.565463	-0.742374
YPK_4013	2.31714	1.65846	1.41566	1.2716	1.9878	1.34363	0.675938	-0.565037	-0.741747
YPK_4037	1.34684	1.83217	0.933192	1.21631	1.5895	1.07475	0.676156	-0.564572	-0.741062
YPK_1340	0.680661	0.704681	0.533252	0.403595	0.692671	0.468423	0.676257	-0.564357	-0.740745
YPK_3286	6.15008	3.40213	4.24697	2.22254	4.77611	3.23476	0.677279	-0.562178	-0.737537
YPK_3250	4.36878	2.1501	3.00272	1.41535	3.25944	2.20903	0.677734	-0.561208	-0.736107
YPK_0109	3.40813	2.83839	2.34885	1.88529	3.12326	2.11707	0.677839	-0.560985	-0.735779
YPK_2050	2.13853	1.8715	1.42201	1.29924	2.00502	1.36063	0.678611	-0.559343	-0.73336
YPK_1349	3.14262	1.03244	1.47914	1.35453	2.08753	1.41684	0.678714	-0.559125	-0.73304
YPK_1234	2.6985	2.0321	1.10459	2.10643	2.3653	1.60551	0.678777	-0.55899	-0.732841
YPK_0712	1.49649	0.858727	0.609431	0.989637	1.17761	0.799534	0.678948	-0.558627	-0.732307
YPK_1890	1.35649	1.64535	1.33313	0.707673	1.50092	1.0204	0.679851	-0.55671	-0.729483
YPK_0185	0.49722	0.606353	0.679262	0.071873	0.551786	0.375567	0.680639	-0.555038	-0.72702
YPK_1042	9.36512	13.8117	6.09431	9.68628	11.5884	7.8903	0.680877	-0.554534	-0.726277
YPK_1065	1.70889	1.67485	0.888754	1.41535	1.69187	1.15205	0.680934	-0.554414	-0.726101
YPK_1503	1.58821	2.2222	1.89813	0.696616	1.90521	1.29737	0.680961	-0.554356	-0.726016
YPK_3376	2.68885	0.937389	1.10459	1.36559	1.81312	1.23509	0.681197	-0.553856	-0.725279
YPK_2751	3.90535	3.52013	2.95193	2.10643	3.71274	2.52918	0.681218	-0.553812	-0.725214
YPK_4129	3.17642	2.78267	2.71705	1.34347	2.97954	2.03026	0.6814	-0.553426	-0.724646
YPK_0209	4.21913	3.71023	2.46947	2.93574	3.96468	2.7026	0.68167	-0.552854	-0.723804
YPK_1457	0.637214	0.537524	0.520556	0.281964	0.587369	0.40126	0.683148	-0.54973	-0.719202
YPK_3765	3.21503	2.31725	2.1838	1.59779	2.76614	1.8908	0.683549	-0.548883	-0.717955
YPK_4094	3.34055	3.92983	1.88543	3.08501	3.63519	2.48522	0.683657	-0.548655	-0.717619
YPK_2932	3.83294	1.97966	2.22823	1.7526	2.9063	1.99042	0.684862	-0.546114	-0.713877
YPK_2238	4.06948	4.44441	3.63754	2.19489	4.25694	2.91622	0.68505	-0.545719	-0.713295
YPK_2024	0.337917	0.249096	0.203144	0.199033	0.293507	0.201089	0.685125	-0.545562	-0.713063
YPK_0447	2.13853	1.5798	1.14903	1.39876	1.85916	1.2739	0.685199	-0.545405	-0.712832
YPK_3971	0.946166	0.904614	0.837968	0.431238	0.92539	0.634603	0.685768	-0.544207	-0.711068
YPK_1834	2.36542	1.34053	1.87273	0.668973	1.85297	1.27085	0.685845	-0.544046	-0.710831
YPK_1552	1.34201	1.26187	1.00302	0.785075	1.30194	0.894049	0.686704	-0.542239	-0.708169
YPK_1102	1.28891	1.38642	1.39661	0.442296	1.33766	0.919455	0.687358	-0.540865	-0.706146
YPK_2570	2.15784	1.22582	1.06016	1.26607	1.69183	1.16311	0.68749	-0.54059	-0.70574
YPK_0215	2.00819	1.6519	1.39661	1.12233	1.83005	1.25947	0.688217	-0.539064	-0.703492
YPK_1144	0.284815	0.216321	0.190447	0.154804	0.250568	0.172625	0.688937	-0.537557	-0.701273
YPK_1929	1.34201	0.619464	0.882406	0.469939	0.980738	0.676173	0.689453	-0.536476	-0.699682
YPK_1787	3.66398	3.11698	2.55199	2.13408	3.39048	2.34304	0.691063	-0.533111	-0.694726
YPK_0090	1.8875	3.04815	2.10127	1.3103	2.46783	1.70579	0.691209	-0.532806	-0.694277
YPK_0624	0.096548	0.311371	0.133313	0.149275	0.20396	0.141294	0.692755	-0.529583	-0.689528
YPK_2213	0.825482	1.77645	0.634824	1.17208	1.30097	0.903454	0.694448	-0.526061	-0.684341
YPK_0839	1.0572	1.06522	0.844316	0.630272	1.06121	0.737294	0.69477	-0.525392	-0.683357
YPK_2233	1.01858	1.18321	0.672914	0.856948	1.10089	0.764931	0.694828	-0.525272	-0.68318
YPK_1172	3.60122	5.07698	3.04081	2.99103	4.3391	3.01592	0.695056	-0.5248	-0.682484
YPK_1716	0.168958	1.03244	0.647521	0.187976	0.600699	0.417749	0.695438	-0.524006	-0.681316
YPK_2549	2.45714	2.0026	1.80925	1.29371	2.22987	1.55148	0.695772	-0.523313	-0.680294
YPK_2999	1.54959	2.16321	0.79353	1.7913	1.8564	1.29241	0.696195	-0.522437	-0.679005
YPK_0801	1.10064	1.59618	1.05381	0.823776	1.34841	0.938792	0.69622	-0.522386	-0.678928
YPK_0175	6.63282	8.33818	5.53567	4.8929	7.4855	5.21428	0.696585	-0.52163	-0.677815
YPK_0915	6.03905	5.40474	4.8691	3.10713	5.72189	3.98812	0.696992	-0.520786	-0.676572
YPK_2101	1.56407	1.91739	0.901451	1.52592	1.74073	1.21369	0.697229	-0.520296	-0.675851
YPK_2615	1.14409	1.28481	1.26965	0.42571	1.21445	0.84768	0.697994	-0.518713	-0.67352
YPK_2483	1.28408	2.97605	0.7237	2.25018	2.13007	1.48694	0.698073	-0.518551	-0.673281
YPK_2931	2.49093	2.10421	1.93621	1.2716	2.29757	1.60391	0.698089	-0.518517	-0.673231
YPK_2954	4.68739	2.86461	3.15508	2.11749	3.776	2.63628	0.698169	-0.518352	-0.672988
YPK_3318	3.00746	3.51029	2.61548	1.93504	3.25888	2.27526	0.698173	-0.518343	-0.672974
YPK_2312	5.30046	4.02815	3.64389	2.86939	4.66431	3.25664	0.698205	-0.518277	-0.672877
YPK_0322	7.25072	9.02319	6.10066	5.27991	8.13696	5.69028	0.699313	-0.515989	-0.669507
YPK_2149	1.04754	0.229431	0.634824	0.259849	0.638486	0.447337	0.700621	-0.513295	-0.665539
YPK_4088	3.92949	4.66728	2.26632	3.75951	4.29838	3.01292	0.700942	-0.512632	-0.664564
YPK_2543	2.66471	2.82856	2.33615	1.51486	2.74663	1.92551	0.701043	-0.512426	-0.664259
YPK_1786	1.49649	1.30776	1.28869	0.68003	1.40212	0.984362	0.702051	-0.510352	-0.661205
YPK_1405	1.54476	2.46147	1.73307	1.08363	2.00311	1.40835	0.703079	-0.508241	-0.658096
YPK_3531	7.9169	7.97436	5.91021	5.27438	7.94563	5.5923	0.70382	-0.506721	-0.655858
YPK_2658	1.81027	1.51752	1.28869	1.05598	1.66389	1.17234	0.704574	-0.505177	-0.653583
YPK_3702	1.60269	0.766955	0.901451	0.768489	1.18482	0.83497	0.704722	-0.504875	-0.653138
YPK_2904	1.53511	0.658795	1.01572	0.530755	1.09695	0.773237	0.704897	-0.504517	-0.65261
YPK_1105	3.71708	3.20876	2.04413	2.84175	3.46292	2.44294	0.705458	-0.503369	-0.65092
YPK_0941	0.970303	1.53719	1.11729	0.652386	1.25375	0.884839	0.705756	-0.502758	-0.65002
YPK_2343	1.81992	1.00622	0.977629	1.01728	1.41307	0.997455	0.705878	-0.50251	-0.649655
YPK_3840	5.21357	6.70922	4.59613	3.82033	5.96139	4.20823	0.705914	-0.502436	-0.649546
YPK_1636	1.88268	1.4618	1.16808	1.1942	1.67224	1.18114	0.706321	-0.501605	-0.648322
YPK_3866	15.0228	11.4224	9.68742	9.00625	13.2226	9.34683	0.706884	-0.500456	-0.646629
YPK_R0019	1.03789	0.812841	1.19982	0.110574	0.925364	0.655196	0.708041	-0.498094	-0.643152
YPK_0245	8.28378	8.4365	4.31046	7.53009	8.36014	5.92027	0.708154	-0.497864	-0.642812
YPK_2851	2.00819	2.19271	1.36487	1.61438	2.10045	1.48963	0.709195	-0.495747	-0.639694
YPK_0976	0.188268	0.088495	0.10792	0.088459	0.138381	0.0981895	0.709557	-0.49501	-0.638609
YPK_0184	6.85488	6.72888	4.55804	5.08087	6.79188	4.81946	0.709591	-0.494941	-0.638507
YPK_0446	2.2737	2.55652	1.8029	1.62544	2.41511	1.71417	0.70977	-0.494577	-0.637971
YPK_3002	6.76799	3.79217	2.85671	4.63858	5.28008	3.74764	0.709771	-0.494575	-0.637968
YPK_1324	1.81509	1.77317	1.31409	1.2329	1.79413	1.27349	0.709809	-0.494497	-0.637853
YPK_2211	4.02121	2.24187	2.48851	1.95716	3.13154	2.22283	0.709822	-0.49447	-0.637814
YPK_1170	0.603422	1.40936	0.57769	0.85142	1.00639	0.714555	0.710017	-0.494075	-0.637232
YPK_2140	0.646869	1.43558	0.36185	1.1168	1.04123	0.739324	0.710051	-0.494005	-0.637128
YPK_3216	5.29081	9.26573	3.16777	7.17625	7.27827	5.17201	0.71061	-0.49287	-0.635457
YPK_4032	16.6689	12.6285	11.7887	9.03389	14.6487	10.4113	0.71073	-0.492628	-0.6351
YPK_2309	4.86117	4.65417	3.6185	3.14583	4.75767	3.38216	0.710887	-0.492309	-0.63463
YPK_2011	0.101375	0.78662	0.311064	0.320665	0.443997	0.315864	0.711411	-0.491246	-0.633065
YPK_2311	0.207577	0.216321	0.025393	0.276435	0.211949	0.150914	0.71203	-0.489991	-0.631216
YPK_1490	0.328262	0.357257	0.355502	0.132689	0.342759	0.244095	0.712148	-0.489751	-0.630863
YPK_3685	1.58338	1.38314	1.50453	0.608157	1.48326	1.05635	0.712178	-0.489691	-0.630774
YPK_3961	5.14116	3.63812	2.93289	3.32275	4.38964	3.12782	0.712546	-0.488946	-0.629677
YPK_3284	4.42671	3.06782	3.33918	2.00139	3.74726	2.67028	0.712595	-0.488845	-0.629529
YPK_0217	2.28335	3.0711	2.83766	0.97858	2.67722	1.90812	0.712724	-0.488584	-0.629145
YPK_2314	3.88121	2.48441	2.20919	2.33311	3.18281	2.27115	0.713567	-0.486879	-0.626633
YPK_3129	2.49575	2.0321	1.8156	1.41535	2.26393	1.61547	0.71357	-0.486873	-0.626624
YPK_3131	3.41778	2.67451	1.86638	2.48239	3.04615	2.17439	0.713815	-0.486378	-0.625896
YPK_3409	10.6009	9.32801	6.3165	7.92815	9.96447	7.12233	0.714773	-0.484444	-0.623047
YPK_0536	0.526184	0.862005	0.57769	0.414652	0.694095	0.496171	0.714846	-0.484295	-0.622827
YPK_2893	4.51843	2.78595	2.7107	2.51556	3.65219	2.61313	0.715497	-0.482982	-0.620894
YPK_0347	6.95143	8.35456	5.80864	5.14722	7.653	5.47793	0.715789	-0.482394	-0.620027
YPK_1208	3.39847	2.28776	1.61245	2.46027	2.84312	2.03636	0.716243	-0.481478	-0.618679
YPK_0984	3.06539	1.90755	1.52993	2.03456	2.48647	1.78224	0.716777	-0.480404	-0.617097
YPK_0640	5.61907	4.66728	3.98035	3.40015	5.14318	3.69025	0.717504	-0.478941	-0.614942
YPK_0785	2.23025	2.52046	1.66324	1.7526	2.37536	1.70792	0.719016	-0.475905	-0.61047
YPK_2496	3.73639	3.1006	3.15508	1.76365	3.41849	2.45937	0.71943	-0.475074	-0.609247
YPK_3653	6.58937	4.90982	4.5136	3.75951	5.7496	4.13656	0.719452	-0.47503	-0.609182
YPK_2720	5.98595	7.12875	4.74214	4.69939	6.55735	4.72077	0.71992	-0.474092	-0.6078
YPK_0220	8.00862	4.76561	5.28174	3.91985	6.38712	4.60079	0.720324	-0.473282	-0.606607
YPK_3109	0.757899	1.16027	0.641173	0.740846	0.959082	0.69101	0.720491	-0.472949	-0.606116
YPK_2729	2.51024	4.44441	2.59643	2.41604	3.47732	2.50624	0.720738	-0.472454	-0.605388
YPK_2397	2.26404	3.18909	1.8029	2.12855	2.72657	1.96572	0.720953	-0.472023	-0.604753
YPK_0744	10.2003	6.33557	5.85943	6.06498	8.26791	5.96221	0.721126	-0.471677	-0.604243
YPK_1463	2.36059	2.40903	2.24728	1.19973	2.38481	1.7235	0.722701	-0.468529	-0.599606
YPK_2881	2.07095	0.973443	1.14268	1.06151	1.52219	1.1021	0.724019	-0.465902	-0.595737
YPK_0481	0.979958	0.222876	0.584038	0.287492	0.601417	0.435765	0.724564	-0.464815	-0.594137
YPK_0500	0.492393	0.66535	0.418984	0.420181	0.578871	0.419583	0.724828	-0.464289	-0.593361
YPK_0660	1.39994	1.83545	1.51088	0.834834	1.61769	1.17286	0.725018	-0.46391	-0.592804
YPK_0531	3.96328	2.68762	2.39329	2.43263	3.32545	2.41296	0.725603	-0.462747	-0.591091
YPK_3378	4.726	3.75284	3.59945	2.55426	4.23942	3.07686	0.725773	-0.46241	-0.590594
YPK_3557	10.6589	9.14119	7.73216	6.63997	9.90002	7.18606	0.725864	-0.46223	-0.590329
YPK_2315	0.733762	0.281872	0.444377	0.293021	0.507817	0.368699	0.726047	-0.461865	-0.589792
YPK_3033	0.057929	1.05866	0.755441	0.055287	0.558294	0.405364	0.726076	-0.461808	-0.589708
YPK_3226	2.91091	3.95605	2.65357	2.33864	3.43348	2.4961	0.72699	-0.459993	-0.587035
YPK_2126	1.67027	3.06782	1.98065	1.46511	2.36905	1.72288	0.727246	-0.459486	-0.586287
YPK_2411	18.0351	12.9399	8.79232	13.7443	15.4875	11.2683	0.727576	-0.45883	-0.585322
YPK_1086	1.58338	1.65518	0.698307	1.65861	1.61928	1.17846	0.727767	-0.458452	-0.584766
YPK_0247	21.057	14.1002	13.6487	11.9475	17.5786	12.7981	0.728051	-0.457888	-0.583935
YPK_0052	16.9393	13.8937	12.6076	9.84661	15.4165	11.2271	0.728254	-0.457486	-0.583343
YPK_2456	0.811	0.537524	0.590387	0.392538	0.674262	0.491463	0.72889	-0.456228	-0.581489
YPK_3238	0.400673	0.809564	0.495163	0.387009	0.605119	0.441086	0.728925	-0.456158	-0.581386
YPK_2346	0.366881	0.186822	0.342805	0.060816	0.276852	0.201811	0.728949	-0.456111	-0.581317
YPK_3419	10.4947	8.67249	7.85912	6.11474	9.58361	6.98693	0.72905	-0.455909	-0.58102
YPK_0930	9.95406	8.12186	6.46886	6.71737	9.03796	6.59311	0.729492	-0.455036	-0.579735
YPK_0058	1.19236	1.45853	0.641173	1.29371	1.32544	0.967444	0.729902	-0.454226	-0.57854
YPK_3221	5.18943	7.76788	4.64057	4.83208	6.47865	4.73632	0.731066	-0.451926	-0.575154
YPK_2805	2.0806	2.29759	1.79655	1.40429	2.18909	1.60042	0.731088	-0.451882	-0.575089
YPK_0235	9.28305	8.77082	7.5798	5.62269	9.02693	6.60125	0.731283	-0.451498	-0.574523
YPK_0956	9.36994	10.5178	7.87182	6.67314	9.94386	7.27248	0.731354	-0.451358	-0.574317
YPK_3055	1.42408	2.2812	1.42201	1.28819	1.85264	1.3551	0.731442	-0.451185	-0.574062
YPK_2417	3.87156	2.83839	2.57104	2.33864	3.35497	2.45484	0.731702	-0.450673	-0.573307
YPK_0491	1.2165	2.43197	1.23791	1.43193	1.82423	1.33492	0.73177	-0.450538	-0.573108
YPK_4119	5.34391	3.76267	3.16777	3.49967	4.55329	3.33372	0.732156	-0.449776	-0.571987
YPK_1637	13.2415	10.4031	8.97642	8.33728	11.8223	8.65685	0.732249	-0.449595	-0.57172
YPK_3089	1.97923	1.57652	1.54897	1.05598	1.77787	1.30248	0.732604	-0.448895	-0.570689
YPK_3400	5.32943	3.02521	4.39298	1.73048	4.17732	3.06173	0.732942	-0.448229	-0.569708
YPK_0991	18.8654	12.1205	13.0266	9.70287	15.493	11.3647	0.733542	-0.447049	-0.56797
YPK_3931	11.4264	9.07563	7.72581	7.32	10.251	7.5229	0.733869	-0.446406	-0.567023
YPK_1150	1.13926	1.25859	0.958585	0.801661	1.19893	0.880123	0.734092	-0.445967	-0.566377
YPK_4019	7.21693	4.10026	4.96433	3.34486	5.6586	4.15459	0.734209	-0.445736	-0.566037
YPK_2472	0.444119	0.803008	0.501511	0.414652	0.623564	0.458082	0.734619	-0.444932	-0.564853
YPK_2645	14.7187	11.9992	9.47793	10.1562	13.359	9.81707	0.734868	-0.444443	-0.564132
YPK_0878	6.42042	8.37423	6.45616	4.41743	7.39732	5.4368	0.734968	-0.444246	-0.563842
YPK_3827	0.960649	0.927557	1.04111	0.348308	0.944103	0.69471	0.735841	-0.442533	-0.56132
YPK_0472	2.92539	4.10026	1.77751	3.39462	3.51283	2.58606	0.736178	-0.441874	-0.560348
YPK_0210	6.07284	5.38507	3.65024	4.79338	5.72896	4.22181	0.736925	-0.440411	-0.558194
YPK_0601	4.73083	5.99798	4.42473	3.48308	5.36441	3.9539	0.737063	-0.440141	-0.557796
YPK_2504	2.41852	3.95605	2.99637	1.70284	3.18728	2.3496	0.737182	-0.439908	-0.557453
YPK_1651	0.09172	0.317926	0.241233	0.060816	0.204823	0.151025	0.737342	-0.439595	-0.556992
YPK_0677	3.71225	1.3897	1.94891	1.81341	2.55098	1.88116	0.737428	-0.439425	-0.556741
YPK_3404	2.47645	0.858727	1.45375	1.01175	1.66759	1.23275	0.739242	-0.435881	-0.551522
YPK_3545	3.37434	3.74628	3.30743	1.95716	3.56031	2.6323	0.739345	-0.43568	-0.551226
YPK_2167	3.57226	3.23498	2.38059	2.6593	3.40362	2.51995	0.740373	-0.433676	-0.548274
YPK_2168	0.724107	0.353979	0.272974	0.525226	0.539043	0.3991	0.740386	-0.43365	-0.548236
YPK_3195	3.71225	4.73939	3.19951	3.0629	4.22582	3.13121	0.74097	-0.432513	-0.546561
YPK_2401	0.251024	0.668627	0.355502	0.326193	0.459825	0.340847	0.741254	-0.43196	-0.545747
YPK_3483	6.1887	6.10942	3.89782	5.21909	6.14906	4.55846	0.741326	-0.43182	-0.545541
YPK_1053	5.38736	5.55551	3.85973	4.2571	5.47143	4.05842	0.741746	-0.431002	-0.544336
YPK_0039	5.9763	5.79149	3.94226	4.79891	5.88389	4.37058	0.742805	-0.428945	-0.541306
YPK_0193	1.58338	2.17632	1.20617	1.59227	1.87985	1.39922	0.744323	-0.425999	-0.536967
YPK_3549	2.09991	2.77611	1.4347	2.20042	2.43801	1.81756	0.74551	-0.423701	-0.533582
YPK_3305	0.762726	0.606353	0.755441	0.265378	0.68454	0.510409	0.745625	-0.423479	-0.533255
YPK_3576	1.50131	2.28776	1.82829	1.00069	1.89454	1.41449	0.746618	-0.421558	-0.530426
YPK_1240	3.88604	2.36314	2.01874	2.64825	3.12459	2.33349	0.746816	-0.421175	-0.529863
YPK_0148	11.0306	9.84259	7.19891	8.40362	10.4366	7.80127	0.747493	-0.419868	-0.527938
YPK_1424	4.75014	3.08421	2.8821	2.97444	3.91718	2.92827	0.747547	-0.419764	-0.527785
YPK_1268	0.926857	2.2222	1.10459	1.24949	1.57453	1.17704	0.74755	-0.419758	-0.527775
YPK_0115	4.12258	4.79183	3.31378	3.35592	4.45721	3.33485	0.748193	-0.418517	-0.525948
YPK_2118	0.275161	0.67846	0.431681	0.281964	0.47681	0.356822	0.748353	-0.418209	-0.525495
YPK_1434	0.989613	2.14682	1.35852	0.989637	1.56822	1.17408	0.748673	-0.417592	-0.524586
YPK_0742	0.728934	0.947222	0.603083	0.652386	0.838078	0.627735	0.749017	-0.41693	-0.52361
YPK_4113	8.11965	11.7895	6.31015	8.61924	9.95456	7.4647	0.749877	-0.415274	-0.521172
YPK_0563	10.3209	13.5692	9.69377	8.22118	11.9451	8.95747	0.749889	-0.415252	-0.521139
YPK_3981	0.284815	0.940667	0.311064	0.608157	0.612741	0.45961	0.750089	-0.414866	-0.52057
YPK_3716	0.342744	0.626019	0.36185	0.364894	0.484382	0.363372	0.750177	-0.414697	-0.520321
YPK_1702	2.45231	3.93638	2.61548	2.17831	3.19434	2.39689	0.750355	-0.414355	-0.519818
YPK_0008	11.3105	8.36768	7.49728	7.30894	9.83911	7.40311	0.752416	-0.410397	-0.513988
YPK_1588	1.26477	0.386755	0.964933	0.281964	0.825764	0.623449	0.754996	-0.405459	-0.506716
YPK_2541	1.53028	1.38314	0.983978	1.21631	1.45671	1.10015	0.755227	-0.405019	-0.506067
YPK_1169	3.49502	2.34347	2.44407	1.96822	2.91925	2.20615	0.755724	-0.404069	-0.504668
YPK_4180	2.65023	2.35986	1.68863	2.10091	2.50505	1.89477	0.756381	-0.402815	-0.502821
YPK_1544	3.03159	1.81578	1.91082	1.75813	2.42369	1.83447	0.756893	-0.401838	-0.501382
YPK_2679	8.73756	7.0337	6.4879	5.4513	7.88563	5.9696	0.757023	-0.401591	-0.501019
YPK_2614	1.68958	1.12093	1.19982	0.928821	1.40526	1.06432	0.757383	-0.400904	-0.500007
YPK_2205	10.1085	9.79015	7.7639	7.31447	9.94934	7.53918	0.757757	-0.400192	-0.498958
YPK_2877	7.49209	3.14648	4.22158	3.84245	5.31929	4.03201	0.757999	-0.399732	-0.498281
YPK_3824	2.2737	4.54601	2.59643	2.57637	3.40985	2.5864	0.758509	-0.398763	-0.496853
YPK_3569	4.4605	4.53946	4.40568	2.4271	4.49998	3.41639	0.759202	-0.397445	-0.494912
YPK_0537	0.048274	0.206488	0	0.193504	0.127381	0.096752	0.759548	-0.396787	-0.493943
YPK_0454	6.99005	7.98747	5.46584	5.92124	7.48876	5.69354	0.760278	-0.395402	-0.491903
YPK_2887	4.12741	4.55912	3.49153	3.11266	4.34327	3.3021	0.760279	-0.395398	-0.491898
YPK_3085	0.526184	0.894781	0.32376	0.757432	0.710483	0.540596	0.760886	-0.394248	-0.490204
YPK_1111	8.57825	6.5945	4.72309	6.82241	7.58638	5.77275	0.760937	-0.394152	-0.490062
YPK_0622	11.8078	9.9573	9.13512	7.43057	10.8825	8.28285	0.761114	-0.393816	-0.489568
YPK_0451	5.74941	6.71249	5.68803	3.79822	6.23095	4.74312	0.761219	-0.393616	-0.489273
YPK_1535	2.63092	2.12715	1.59976	2.0235	2.37904	1.81163	0.761497	-0.393089	-0.488497
YPK_3932	7.43417	6.55189	5.38331	5.27991	6.99303	5.33161	0.762418	-0.391347	-0.48593
YPK_2257	0.936512	1.22909	1.14268	0.50864	1.0828	0.825662	0.762523	-0.391148	-0.485637
YPK_1913	18.9716	13.0874	10.9952	13.4513	16.0295	12.2232	0.762547	-0.391103	-0.485571
YPK_2439	1.31305	0.390033	0.425332	0.873534	0.85154	0.649433	0.762657	-0.390894	-0.485263
YPK_0882	3.24883	2.98916	2.12031	2.63719	3.11899	2.37875	0.762667	-0.390876	-0.485236
YPK_2189	1.29856	1.39297	1.25695	0.796133	1.34577	1.02654	0.762792	-0.390638	-0.484886
YPK_0921	13.0677	10.4227	8.23367	9.70287	11.7452	8.96827	0.763568	-0.389172	-0.482728
YPK_2273	6.45421	4.34608	3.51693	4.73257	5.40014	4.12475	0.763822	-0.388692	-0.48202
YPK_1321	0.29447	0.468695	0.234885	0.348308	0.381582	0.291597	0.764177	-0.388022	-0.481033
YPK_2153	0.193095	0.373645	0.272974	0.160332	0.28337	0.216653	0.764559	-0.387301	-0.479971
YPK_0142	0.275161	0.101605	0.177751	0.110574	0.188383	0.144162	0.765263	-0.385973	-0.478016
YPK_0769	1.29856	0.553912	0.983978	0.436767	0.926238	0.710373	0.766943	-0.382808	-0.473354
YPK_0165	10.7988	10.4522	8.3162	7.9945	10.6255	8.15535	0.767524	-0.381717	-0.471747
YPK_3975	1.10064	1.73712	1.09825	1.08363	1.41888	1.09094	0.76887	-0.379188	-0.468023
YPK_1137	3.07987	3.3628	2.83132	2.12302	3.22133	2.47717	0.768988	-0.378967	-0.467697
YPK_3853	2.07095	1.44869	1.47279	1.23843	1.75982	1.35561	0.770312	-0.376485	-0.464041
YPK_1448	7.39072	5.63417	6.34824	3.68764	6.51244	5.01794	0.770516	-0.376103	-0.463479
YPK_2455	0.777208	0.816119	0.438029	0.790604	0.796663	0.614316	0.771112	-0.374988	-0.461837
YPK_3185	2.1868	2.41558	1.93621	1.61438	2.30119	1.7753	0.771469	-0.374321	-0.460854
YPK_2730	3.91018	2.33364	2.81862	2.00139	3.12191	2.41	0.771965	-0.373393	-0.459487
YPK_3990	7.54037	8.01697	6.31015	5.71667	7.77867	6.01341	0.773064	-0.371339	-0.456463
YPK_3222	16.331	11.0651	13.2297	7.9558	13.6981	10.5928	0.773303	-0.370894	-0.455807
YPK_2379	1.58821	1.02916	1.30774	0.718731	1.30869	1.01323	0.774239	-0.36915	-0.453238
YPK_2324	4.7598	5.20481	3.92321	3.79269	4.9823	3.85795	0.774331	-0.368977	-0.452984
YPK_0504	0.289643	0.619464	0.228537	0.475468	0.454553	0.352002	0.774392	-0.368864	-0.452818
YPK_1977	0.231714	0.599798	0.241233	0.403595	0.415756	0.322414	0.775489	-0.366823	-0.449811
YPK_1286	0.666178	0.780065	0.7237	0.398066	0.723121	0.560883	0.775641	-0.366538	-0.449392
YPK_0043	5.86527	7.95142	5.80864	4.90948	6.90834	5.35906	0.775738	-0.366359	-0.449128
YPK_3243	1.77165	1.09799	1.26965	0.956465	1.43482	1.11306	0.775747	-0.366342	-0.449102
YPK_3868	3.95362	4.06093	3.19317	3.0242	4.00728	3.10868	0.775759	-0.366319	-0.449069
YPK_2166	3.49019	2.35003	2.46947	2.06221	2.92011	2.26584	0.775941	-0.36598	-0.44857
YPK_3656	0.246196	0.186822	0.076179	0.259849	0.216509	0.168014	0.776014	-0.365846	-0.448371
YPK_0400	1.85371	0.829229	1.19347	0.89012	1.34147	1.0418	0.776606	-0.364745	-0.44675
YPK_0233	1.53993	0.416253	0.977629	0.541812	0.978093	0.759721	0.776736	-0.364504	-0.446395
YPK_1896	2.54403	0.921001	1.19347	1.49828	1.73252	1.34587	0.776832	-0.364325	-0.446132
YPK_2755	0.680661	0.825951	0.850665	0.320665	0.753306	0.585665	0.77746	-0.36316	-0.444417
YPK_2420	1.35649	0.422808	0.57769	0.80719	0.889651	0.69244	0.778328	-0.36155	-0.442045
YPK_4171	8.31757	6.03076	6.06892	5.10299	7.17417	5.58596	0.778621	-0.361007	-0.441245
YPK_2650	1.81509	2.87116	2.24093	1.40982	2.34313	1.82537	0.779032	-0.360245	-0.440123
YPK_2018	2.90608	2.06816	1.91082	1.96822	2.48712	1.93952	0.779825	-0.358777	-0.437961
YPK_1429	2.26404	3.00555	2.06953	2.04009	2.63479	2.05481	0.779875	-0.358686	-0.437827
YPK_3092	5.33425	6.4634	4.50725	4.69386	5.89883	4.60056	0.779911	-0.358619	-0.437727
YPK_4179	8.33689	7.84654	7.67503	4.95371	8.09171	6.31437	0.78035	-0.357806	-0.436531
YPK_3162	0.226887	0.209765	0.285671	0.055287	0.218326	0.170479	0.780846	-0.35689	-0.435181
YPK_4218	17.8082	16.3912	14.9057	11.8148	17.0997	13.3603	0.781315	-0.356024	-0.433906
YPK_3648	0.086893	0.350702	0.165054	0.176918	0.218798	0.170986	0.781481	-0.355718	-0.433455
YPK_0437	16.5289	11.6485	9.66837	12.3843	14.0887	11.0263	0.782634	-0.35359	-0.430321
YPK_3580	5.00599	3.72989	3.12968	3.70976	4.36794	3.41972	0.782913	-0.353075	-0.429563
YPK_3147	6.01009	5.24741	3.70103	5.11405	5.62875	4.40754	0.78304	-0.352842	-0.42922
YPK_1336	0.31378	0.78662	0.596735	0.265378	0.5502	0.431057	0.783454	-0.352079	-0.428096
YPK_2438	2.95436	1.4323	2.36789	1.07257	2.19333	1.72023	0.784301	-0.35052	-0.4258
YPK_3429	1.86337	2.05505	1.87908	1.1942	1.95921	1.53664	0.784317	-0.350491	-0.425757
YPK_3595	6.85971	2.16321	3.49788	3.5826	4.51146	3.54024	0.784722	-0.349746	-0.42466
YPK_2996	5.8894	4.18548	3.72642	4.1797	5.03744	3.95306	0.784735	-0.349722	-0.424624
YPK_1943	1.66062	2.31725	2.05683	1.06704	1.98894	1.56194	0.785312	-0.348662	-0.423064
YPK_0913	0.531012	0.514581	0.10792	0.713202	0.522796	0.410561	0.785317	-0.348653	-0.42305
YPK_2227	1.83923	1.00622	1.21886	1.01728	1.42273	1.11807	0.785866	-0.347644	-0.421564
YPK_3349	10.4416	11.8223	9.11608	8.39256	11.1319	8.75432	0.786415	-0.346637	-0.420081
YPK_0702	3.39847	4.27725	2.87575	3.16242	3.83786	3.01909	0.786658	-0.346191	-0.419424
YPK_3029	3.92949	5.3228	4.30411	2.97444	4.62614	3.63927	0.786676	-0.346159	-0.419376
YPK_3497	4.71635	2.45163	2.76783	2.87492	3.58399	2.82138	0.787217	-0.345167	-0.417916
YPK_3000	4.81773	4.07404	3.51693	3.48308	4.44588	3.5	0.787246	-0.345113	-0.417836
YPK_3469	1.07168	0.458862	0.558645	0.646858	0.76527	0.602751	0.787632	-0.344406	-0.416794
YPK_0171	7.8107	4.46079	5.11668	4.55012	6.13575	4.8334	0.787745	-0.3442	-0.416491
YPK_2547	3.06056	2.66795	2.45042	2.06221	2.86426	2.25631	0.787748	-0.344193	-0.416481
YPK_3440	0.381363	0.530969	0.431681	0.287492	0.456166	0.359587	0.78828	-0.34322	-0.415048
YPK_1054	16.64	19.6753	11.4014	17.2274	18.1577	14.3144	0.788341	-0.343108	-0.414882
YPK_0262	4.45567	5.29985	5.09129	2.60955	4.87776	3.85042	0.789382	-0.341204	-0.412079
YPK_3169	4.84186	3.63156	3.87243	2.81964	4.23671	3.34603	0.789771	-0.340494	-0.411033
YPK_2477	14.8104	12.2975	12.36	9.05048	13.554	10.7053	0.789825	-0.340394	-0.410886
YPK_4075	4.30602	3.7135	2.94558	3.38909	4.00976	3.16734	0.789907	-0.340246	-0.410668
YPK_0814	6.2949	4.26414	4.27872	4.06359	5.27952	4.17116	0.790063	-0.33996	-0.410246
YPK_2432	7.22659	4.81149	5.63089	3.88667	6.01904	4.75878	0.790622	-0.338941	-0.408745
YPK_1115	8.84376	5.35885	4.80562	6.42988	7.10131	5.61775	0.791087	-0.338092	-0.407495
YPK_3494	7.98931	9.05597	5.89752	7.60196	8.52264	6.74974	0.791977	-0.336469	-0.405104
YPK_4208	3.79915	2.2517	3.08525	1.70837	3.02542	2.39681	0.792222	-0.336024	-0.404449
YPK_2930	4.07431	2.46802	2.42503	2.75882	3.27116	2.59192	0.792355	-0.335781	-0.404091
YPK_2300	2.05164	1.94689	1.59976	1.57015	1.99926	1.58495	0.79277	-0.335026	-0.40298
YPK_3093	6.04871	3.38575	4.19619	3.28958	4.71723	3.74288	0.79345	-0.333789	-0.401158
YPK_3826	10.3547	9.31162	8.43682	7.17072	9.83317	7.80377	0.793616	-0.333486	-0.400712
YPK_0766	3.62053	1.73056	2.23458	2.01245	2.67555	2.12351	0.793674	-0.333382	-0.400558
YPK_3614	19.7295	20.0654	16.1055	15.5025	19.8974	15.804	0.794272	-0.332295	-0.398957
YPK_0661	1.35167	1.73056	0.507859	1.94057	1.54112	1.22422	0.79437	-0.332117	-0.398695
YPK_0055	6.33835	7.84654	4.20254	7.06568	7.09244	5.63411	0.794382	-0.332096	-0.398664
YPK_3893	7.13969	7.72527	5.79595	6.02075	7.43248	5.90835	0.794936	-0.331089	-0.39718
YPK_2623	7.89759	11.8976	7.72581	8.01661	9.89761	7.87121	0.795264	-0.330495	-0.396306
YPK_2604	1.06685	1.69123	1.23156	0.961994	1.37904	1.09678	0.795317	-0.330397	-0.396162
YPK_1040	6.76799	4.80494	4.43742	4.7768	5.78646	4.60711	0.796187	-0.32882	-0.393839
YPK_3083	1.64131	1.32742	1.40296	0.961994	1.48437	1.18248	0.796622	-0.328033	-0.39268
YPK_3993	2.0806	1.97966	1.75846	1.47616	2.03013	1.61731	0.796655	-0.327974	-0.392593
YPK_3564	4.43153	4.36902	3.65659	3.35592	4.40028	3.50625	0.796826	-0.327664	-0.392136
YPK_3546	4.45084	3.89705	3.44075	3.21217	4.17395	3.32646	0.796958	-0.327424	-0.391783
YPK_0656	4.31568	2.86461	3.00272	2.72012	3.59014	2.86142	0.797021	-0.32731	-0.391616
YPK_3480	5.92802	5.54567	4.09462	5.05323	5.73685	4.57392	0.797289	-0.326826	-0.390902
YPK_1860	0.690315	0.534246	0.971281	0.005529	0.612281	0.488405	0.797682	-0.326115	-0.389855
YPK_1728	6.12594	3.09404	4.72309	2.63166	4.60999	3.67738	0.797697	-0.326087	-0.389814
YPK_0072	1.93578	1.64207	1.12364	1.73048	1.78892	1.42706	0.79772	-0.326045	-0.389753
YPK_4213	6.33352	4.29036	3.90417	4.57776	5.31194	4.24097	0.798384	-0.324846	-0.387986
YPK_0762	11.0209	9.6361	8.6844	7.81205	10.3285	8.24822	0.798588	-0.324476	-0.387441
YPK_1106	1.10547	1.31103	1.54897	0.38148	1.20825	0.965226	0.798861	-0.323983	-0.386716
YPK_3778	2.433	2.00588	2.24728	1.29924	2.21944	1.77326	0.798968	-0.323791	-0.386432
YPK_1633	2.85781	1.95016	1.71403	2.13408	2.40399	1.92405	0.800359	-0.321281	-0.382735
YPK_0768	1.26477	1.09799	0.736396	1.1555	1.18138	0.945947	0.800712	-0.320644	-0.381798
YPK_0770	0.598595	0.573577	0.609431	0.331722	0.586086	0.470576	0.802914	-0.316683	-0.375963
YPK_3899	5.60459	4.57223	4.00574	4.16864	5.08841	4.08719	0.803235	-0.316105	-0.375112
YPK_0964	2.64058	2.44508	1.84099	2.25018	2.54283	2.04559	0.804453	-0.31392	-0.371894
YPK_3044	4.29637	3.70367	3.77086	2.66483	4.00002	3.21784	0.804457	-0.313912	-0.371882
YPK_1750	0.115857	0.491638	0.279323	0.210091	0.303748	0.244707	0.805626	-0.311817	-0.368797
YPK_3807	3.07021	1.41264	1.85369	1.75813	2.24143	1.80591	0.805695	-0.311694	-0.368615
YPK_3196	0.531012	0.435919	0.25393	0.525226	0.483465	0.389578	0.805803	-0.311501	-0.368331
YPK_2094	2.55851	2.44508	2.50121	1.53145	2.50179	2.01633	0.805953	-0.311233	-0.367936
YPK_0403	11.9333	7.55156	7.59885	8.11613	9.74242	7.85749	0.806523	-0.310212	-0.366432
YPK_1958	4.27223	5.0442	3.87878	3.64341	4.65822	3.76109	0.807411	-0.308625	-0.364096
YPK_1818	2.01784	0.652239	0.730048	1.4264	1.33504	1.07823	0.807635	-0.308226	-0.363507
YPK_0554	5.40184	5.11631	4.60883	3.88667	5.25907	4.24775	0.807699	-0.30811	-0.363337
YPK_0855	6.32869	6.34213	6.33555	3.90879	6.33541	5.12217	0.808498	-0.306684	-0.361236
YPK_1712	10.4561	8.8462	7.47823	8.13824	9.65115	7.80824	0.809047	-0.305704	-0.359794
YPK_3813	6.60868	5.25069	5.9737	3.62683	5.92969	4.80026	0.80953	-0.304843	-0.358525
YPK_4131	3.01228	5.28674	3.68198	3.04078	4.14952	3.36138	0.810066	-0.303888	-0.357118
YPK_0060	4.34947	2.61879	2.70435	2.94127	3.48413	2.82281	0.810191	-0.303666	-0.356792
YPK_0143	5.44528	6.22413	4.25332	5.20251	5.83471	4.72791	0.810308	-0.303457	-0.356484
YPK_0910	7.01418	5.9947	5.9483	4.59435	6.50444	5.27133	0.810419	-0.303259	-0.356193
YPK_2240	8.1631	11.5699	6.08796	9.91296	9.86649	8.00046	0.810872	-0.302453	-0.355006
YPK_1454	5.9425	4.5624	3.19951	5.32414	5.25245	4.26183	0.811397	-0.301519	-0.35363
YPK_2164	0.337917	0.452307	0.304716	0.337251	0.395112	0.320983	0.812386	-0.299763	-0.351042
YPK_1745	2.96884	3.53324	1.82195	3.46096	3.25104	2.64146	0.812496	-0.299567	-0.350754
YPK_3145	6.85971	6.9747	6.44982	4.79338	6.9172	5.6216	0.812698	-0.299208	-0.350226
YPK_2725	6.05836	5.37524	5.57376	3.72081	5.7168	4.64729	0.812917	-0.29882	-0.349653
YPK_0187	0.801345	1.20287	0.93954	0.691087	1.00211	0.815314	0.813597	-0.297613	-0.347877
YPK_2500	0.415155	1.17993	0.641173	0.657915	0.797543	0.649544	0.814431	-0.296135	-0.3457
YPK_1706	6.97556	6.84032	4.60883	6.6455	6.90794	5.62716	0.814593	-0.295849	-0.345278
YPK_3161	5.08323	5.8046	3.70737	5.1638	5.44392	4.43559	0.814779	-0.295519	-0.344793
YPK_0835	2.24956	1.37986	1.54262	1.41535	1.81471	1.47898	0.814998	-0.295132	-0.344223
YPK_3536	5.15081	4.83772	2.93289	5.20803	4.99427	4.07046	0.815027	-0.29508	-0.344146
YPK_2610	6.28042	3.33003	4.72309	3.11266	4.80522	3.91788	0.815337	-0.294532	-0.343339
YPK_3275	4.71152	5.61778	4.93893	3.48308	5.16465	4.21101	0.815352	-0.294506	-0.3433
YPK_2832	1.5158	1.8715	1.65689	1.10574	1.69365	1.38132	0.815586	-0.294092	-0.34269
YPK_0872	3.74605	6.61417	4.53265	3.91985	5.18011	4.22625	0.815861	-0.293605	-0.341973
YPK_3697	7.43899	4.93604	4.39933	5.71115	6.18752	5.05524	0.817006	-0.291581	-0.338993
YPK_3463	2.87712	3.23498	3.01542	1.97927	3.05605	2.49735	0.817181	-0.291272	-0.338537
YPK_1378	9.43753	10.0196	8.41777	7.48586	9.72855	7.95181	0.817369	-0.290941	-0.33805
YPK_2823	0.130339	0.737457	0.526904	0.182447	0.433898	0.354676	0.817417	-0.290856	-0.337925
YPK_2519	2.89643	2.62535	2.50121	2.01245	2.76089	2.25683	0.817428	-0.290836	-0.337895
YPK_3374	4.88531	5.47029	4.78023	3.68764	5.1778	4.23393	0.817709	-0.29034	-0.337165
YPK_0823	6.8404	7.36473	4.97702	6.63997	7.10257	5.8085	0.817802	-0.290176	-0.336923
YPK_3963	2.00336	2.26153	1.66959	1.81894	2.13245	1.74426	0.817963	-0.289892	-0.336504
YPK_3049	3.37917	2.89738	2.81227	2.32205	3.13828	2.56716	0.818017	-0.289797	-0.336365
YPK_0434	0.613077	0.999664	0.755441	0.563927	0.80637	0.659684	0.81809	-0.289668	-0.336174
YPK_3745	0.241369	0.66535	0.526904	0.215619	0.45336	0.371262	0.818912	-0.28822	-0.334042
YPK_1090	1.28408	2.11732	1.15538	1.63097	1.7007	1.39317	0.819175	-0.287756	-0.333358
YPK_1762	5.77837	7.77771	5.63724	5.46788	6.77804	5.55256	0.819199	-0.287715	-0.333298
YPK_2119	1.6751	1.59946	1.59341	1.08915	1.63728	1.34128	0.819213	-0.28769	-0.333262
YPK_0421	3.60122	2.84494	1.95526	3.32828	3.22308	2.64177	0.81964	-0.286938	-0.332154
YPK_0356	4.02121	2.58602	2.64722	2.76988	3.30361	2.70855	0.819875	-0.286524	-0.331544
YPK_2632	0.323434	0.432641	0.095224	0.525226	0.378038	0.310225	0.82062	-0.285214	-0.329615
YPK_0834	3.43709	3.22514	2.13936	3.3338	3.33112	2.73658	0.82152	-0.283632	-0.327285
YPK_0238	4.3543	5.94882	4.19619	4.26816	5.15156	4.23217	0.821533	-0.28361	-0.327253
YPK_0750	2.85298	2.10421	2.19649	1.87976	2.4786	2.03812	0.82229	-0.28228	-0.325294
YPK_3701	3.1378	2.71384	2.97733	1.83553	2.92582	2.40643	0.82248	-0.281948	-0.324804
YPK_0971	4.83221	5.83738	3.34552	5.43471	5.33479	4.39012	0.822922	-0.281173	-0.323663
YPK_1957	4.44119	4.58206	4.01844	3.41121	4.51163	3.71482	0.823389	-0.280354	-0.322457
YPK_0738	9.88165	8.60366	8.29715	6.92746	9.24265	7.61231	0.823606	-0.279973	-0.321896
YPK_2747	3.34537	1.98294	2.78688	1.60332	2.66416	2.1951	0.823938	-0.279392	-0.321039
YPK_1574	0.666178	0.226153	0.342805	0.392538	0.446165	0.367672	0.82407	-0.279162	-0.320701
YPK_2526	2.70816	3.6119	3.17412	2.03456	3.16003	2.60434	0.824151	-0.279019	-0.320491
YPK_1802	4.18534	6.73872	4.78023	4.22393	5.46203	4.50208	0.82425	-0.278846	-0.320235
YPK_2371	0.381363	0.449029	0.603083	0.08293	0.415196	0.343006	0.826132	-0.275557	-0.315391
YPK_4125	4.95289	4.01504	3.73911	3.67106	4.48397	3.70509	0.826296	-0.275269	-0.314967
YPK_3269	4.97703	6.95176	4.98337	4.87631	5.96439	4.92984	0.826545	-0.274834	-0.314327
YPK_0486	2.0275	3.51029	2.26632	2.311	2.7689	2.28866	0.82656	-0.274808	-0.314289
YPK_0899	5.34874	2.36314	2.74244	3.63236	3.85594	3.1874	0.826621	-0.274703	-0.314133
YPK_3451	15.5586	14.7754	12.7092	12.3677	15.167	12.5384	0.826692	-0.274578	-0.313949
YPK_1138	10.041	6.7256	6.23398	7.6296	8.38328	6.93179	0.826859	-0.274287	-0.31352
YPK_4110	16.8089	13.6479	13.4646	11.7208	15.2284	12.5927	0.826924	-0.274173	-0.313353
YPK_2363	3.37434	2.6614	2.30441	2.68695	3.01787	2.49568	0.826968	-0.274097	-0.313241
YPK_0224	3.26814	3.29397	3.63119	1.79683	3.28105	2.71401	0.827176	-0.273733	-0.312705
YPK_3019	3.72191	4.10026	3.37727	3.09607	3.91108	3.23667	0.827563	-0.273059	-0.311713
YPK_1262	3.00263	3.98227	3.33918	2.44368	3.49245	2.89143	0.827909	-0.272455	-0.310823
YPK_2676	2.75161	1.54046	1.50453	2.05115	2.14604	1.77784	0.82843	-0.271548	-0.309487
YPK_3898	4.45567	5.75872	5.26904	3.19559	5.10719	4.23231	0.828697	-0.271084	-0.308803
YPK_3464	4.04534	5.13925	4.40568	3.20664	4.5923	3.80616	0.828814	-0.270879	-0.308502
YPK_2787	0.366881	0.940667	0.990326	0.093988	0.653774	0.542157	0.829273	-0.270081	-0.307327
YPK_3909	0.569631	0.258929	0.399939	0.287492	0.41428	0.343716	0.82967	-0.269391	-0.306311
YPK_1359	3.0847	4.60173	2.60913	3.77057	3.84321	3.18985	0.829996	-0.268824	-0.305475
YPK_1014	2.26404	2.6614	2.54565	1.54251	2.46272	2.04408	0.830008	-0.268803	-0.305445
YPK_2817	1.21167	1.14388	1.14268	0.812719	1.17777	0.977702	0.830126	-0.268597	-0.305141
YPK_1586	2.51989	3.56601	3.01542	2.04009	3.04295	2.52775	0.830691	-0.267616	-0.303696
YPK_1675	0.415155	0.104883	0.177751	0.25432	0.260019	0.216035	0.830845	-0.267349	-0.303302
YPK_3330	0.18344	0.589965	0.526904	0.116103	0.386702	0.321503	0.831398	-0.26639	-0.30189
YPK_2636	2.65506	1.80923	1.987	1.72495	2.23214	1.85598	0.831478	-0.266251	-0.301685
YPK_1513	0.067583	0.675183	0.330109	0.287492	0.371383	0.308801	0.831488	-0.266233	-0.301659
YPK_2268	6.12594	7.97436	6.08796	5.6448	7.05016	5.86638	0.832093	-0.265184	-0.300114
YPK_2019	2.63092	3.05799	1.74577	2.99103	2.84445	2.3684	0.832636	-0.264241	-0.298726
YPK_2759	6.60386	2.36969	4.22158	3.26193	4.48677	3.74176	0.833953	-0.261963	-0.29537
YPK_2792	11.1995	10.7833	8.18289	10.1562	10.9914	9.16955	0.834249	-0.26145	-0.294615
YPK_3949	5.53218	5.41457	5.14208	3.99172	5.47337	4.5669	0.834385	-0.261216	-0.294269
YPK_3602	4.27706	4.17892	3.70737	3.35039	4.22799	3.52888	0.834648	-0.26076	-0.293599
YPK_0566	0.342744	1.03899	0.679262	0.475468	0.690869	0.577365	0.835708	-0.25893	-0.290902
YPK_3333	1.08133	1.50441	1.37757	0.785075	1.29287	1.08132	0.836372	-0.257784	-0.289215
YPK_1875	2.44265	2.1501	2.05683	1.78577	2.29638	1.9213	0.836667	-0.257275	-0.288465
YPK_3410	5.12185	2.2517	2.02509	4.14652	3.68678	3.08581	0.836993	-0.256712	-0.287636
YPK_4130	4.01155	3.24153	2.14571	3.93091	3.62654	3.03831	0.837797	-0.255328	-0.285597
YPK_2997	0.328262	1.07833	0.520556	0.657915	0.703294	0.589236	0.837822	-0.255284	-0.285532
YPK_0553	8.93548	11.5994	6.71644	10.5211	10.2674	8.61878	0.839429	-0.252519	-0.281461
YPK_3650	8.56377	8.86915	7.27509	7.36423	8.71646	7.31966	0.839751	-0.251966	-0.280646
YPK_0062	4.02121	2.881	2.85036	2.9468	3.4511	2.89858	0.839899	-0.251712	-0.280271
YPK_0629	0.149649	0.403143	0.171403	0.293021	0.276396	0.232212	0.840142	-0.251294	-0.279657
YPK_4211	6.9466	6.24708	6.31015	4.7768	6.59684	5.54347	0.840323	-0.250984	-0.2792
YPK_1761	12.8167	10.5637	9.35731	10.3	11.6902	9.82864	0.840761	-0.250233	-0.278094
YPK_1284	1.08616	2.23859	1.26965	1.52592	1.66238	1.39779	0.840836	-0.250104	-0.277903
YPK_0076	8.24999	6.46995	5.51028	6.8777	7.35997	6.19399	0.841578	-0.248832	-0.27603
YPK_4183	15.7904	19.2034	13.6614	15.79	17.4969	14.7257	0.841619	-0.248761	-0.275926
YPK_0095	1.95026	4.21825	3.42805	1.76365	3.08426	2.59585	0.841646	-0.248714	-0.275857
YPK_1688	3.66881	2.8515	2.81862	2.67036	3.26015	2.74449	0.841828	-0.248402	-0.275397
YPK_3300	3.36951	4.37558	3.14238	3.37804	3.87254	3.26021	0.841878	-0.248317	-0.275272
YPK_1788	4.61498	4.41819	4.51995	3.09054	4.51658	3.80525	0.842506	-0.247241	-0.273687
YPK_4209	2.2737	4.30347	3.0662	2.47686	3.28858	2.77153	0.842773	-0.246783	-0.273013
YPK_1654	1.72338	0.921001	1.03476	1.1942	1.32219	1.11448	0.842907	-0.246555	-0.272676
YPK_3673	16.7945	16.4633	15.2929	12.7437	16.6289	14.0183	0.843008	-0.246381	-0.272421
YPK_3688	12.7732	18.9281	11.1856	15.5743	15.8507	13.38	0.844128	-0.244467	-0.269601
YPK_1107	7.04797	6.17497	5.44679	5.7222	6.61147	5.5845	0.844668	-0.243544	-0.268242
YPK_2199	0.173786	0.344146	0.222189	0.215619	0.258966	0.218904	0.8453	-0.242464	-0.266652
YPK_0367	6.23215	4.87049	4.81197	4.57776	5.55132	4.69487	0.845721	-0.241747	-0.265595
YPK_3619	1.98405	2.89738	2.34885	1.78024	2.44072	2.06455	0.845876	-0.241482	-0.265205
YPK_2907	1.44339	2.10749	1.47914	1.52592	1.77544	1.50253	0.846288	-0.240779	-0.26417
YPK_0208	0.58894	0.27204	0.336457	0.392538	0.43049	0.364498	0.846704	-0.240071	-0.263126
YPK_3390	3.79432	3.25136	2.95193	3.01867	3.52284	2.9853	0.847413	-0.238864	-0.261348
YPK_1118	2.15784	1.55685	1.30139	1.84658	1.85735	1.57399	0.847439	-0.238819	-0.261282
YPK_0364	3.77501	4.96882	4.65961	2.75329	4.37191	3.70645	0.847787	-0.238227	-0.26041
YPK_1624	1.91164	1.3897	1.38392	1.41535	1.65067	1.39963	0.847918	-0.238003	-0.260081
YPK_2116	1.60269	1.67812	1.59341	1.18867	1.64041	1.39104	0.847984	-0.23789	-0.259915
YPK_0876	1.23098	0.789898	1.28869	0.42571	1.01044	0.857202	0.848345	-0.237277	-0.259012
YPK_3395	3.30675	3.1432	3.50423	1.96822	3.22498	2.73622	0.848447	-0.237104	-0.258757
YPK_0216	9.25891	9.54433	8.67805	7.2813	9.40162	7.97967	0.848755	-0.23658	-0.257985
YPK_2093	1.37098	1.94361	1.54262	1.2716	1.65729	1.40711	0.849043	-0.236091	-0.257264
YPK_3353	6.04871	7.06647	4.36759	6.77266	6.55759	5.57012	0.849416	-0.235456	-0.25633
YPK_2761	2.98332	1.15699	1.73307	1.78577	2.07015	1.75942	0.849898	-0.234639	-0.255126
YPK_3933	5.91354	7.22052	6.71644	4.4506	6.56703	5.58352	0.850235	-0.234066	-0.254282
YPK_0937	0.106202	0.235986	0.241233	0.049758	0.171094	0.145495	0.850383	-0.233815	-0.253912
YPK_3610	3.38882	4.81149	1.73307	5.24674	4.10016	3.4899	0.851163	-0.232493	-0.251965
YPK_0125	7.34727	8.40701	6.52599	6.89429	7.87714	6.71014	0.85185	-0.231329	-0.250251
YPK_1751	15.6262	13.7855	13.3694	11.6932	14.7059	12.5313	0.852129	-0.230857	-0.249556
YPK_2626	3.73156	2.26153	3.07255	2.03456	2.99655	2.55356	0.852165	-0.230795	-0.249464
YPK_4050	24.8417	19.8556	19.5082	18.593	22.3487	19.0506	0.852426	-0.230353	-0.248813
YPK_3097	2.96401	3.87083	1.63785	4.19075	3.41742	2.9143	0.852778	-0.229758	-0.247937
YPK_2141	1.20202	1.41592	1.06651	1.16656	1.30897	1.11653	0.852985	-0.229407	-0.247421
YPK_2697	3.61571	3.48735	3.31378	2.74776	3.55153	3.03077	0.853371	-0.228754	-0.246459
YPK_0916	18.793	13.2709	15.4516	11.9309	16.032	13.6913	0.853999	-0.227694	-0.244898
YPK_2386	11.185	12.3958	10.5571	9.60335	11.7904	10.0802	0.854951	-0.226087	-0.24253
YPK_3740	11.0306	14.0051	10.4936	10.9137	12.5178	10.7036	0.855071	-0.225883	-0.242231
YPK_0117	3.57226	3.68728	3.38361	2.82517	3.62977	3.10439	0.855257	-0.225569	-0.241768
YPK_3565	5.60459	8.0858	6.08162	5.62821	6.8452	5.85492	0.855332	-0.225443	-0.241583
YPK_0011	1.01375	0.396588	0.355502	0.85142	0.705169	0.603461	0.855768	-0.224709	-0.2405
YPK_3470	1.04271	1.1406	0.983978	0.884592	1.09166	0.934285	0.855841	-0.224585	-0.240319
YPK_3102	2.06129	2.80889	2.09492	2.07326	2.43509	2.08409	0.855858	-0.224557	-0.240278
YPK_2693	2.86746	2.96294	2.90115	2.08985	2.9152	2.4955	0.85603	-0.224267	-0.239851
YPK_0281	5.23771	1.90755	2.59008	3.52731	3.57263	3.0587	0.856147	-0.22407	-0.23956
YPK_1889	0.79169	0.685015	0.850665	0.414652	0.738352	0.632659	0.856852	-0.222883	-0.237811
YPK_0096	11.8947	11.0782	9.82708	9.8632	11.4865	9.84514	0.857109	-0.222449	-0.237173
YPK_1643	4.5136	2.08782	2.74244	2.91915	3.30071	2.8308	0.857632	-0.221569	-0.235876
YPK_0623	8.15344	4.91965	5.35792	5.85489	6.53655	5.6064	0.857701	-0.221453	-0.235706
YPK_2609	1.13443	1.56341	1.73942	0.574985	1.34892	1.1572	0.857872	-0.221165	-0.235282
YPK_3638	22.5052	15.798	18.5178	14.3691	19.1516	16.4435	0.858594	-0.219951	-0.233494
YPK_0018	1.79096	2.55652	2.12666	1.60885	2.17374	1.86776	0.859238	-0.218871	-0.231903
YPK_2326	8.13896	7.79737	6.4879	7.21495	7.96817	6.85143	0.85985	-0.217843	-0.230389
YPK_2107	2.58265	1.16354	1.4474	1.77471	1.8731	1.61106	0.860104	-0.217418	-0.229762
YPK_3699	0.502047	1.07505	0.61578	0.740846	0.788547	0.678313	0.860206	-0.217247	-0.22951
YPK_0761	0.468256	0.567022	0.476118	0.414652	0.517639	0.445385	0.860416	-0.216893	-0.22899
YPK_1390	6.59903	9.23296	8.59552	5.03112	7.91599	6.81332	0.860703	-0.216413	-0.228282
YPK_1600	0.767553	1.11438	1.16173	0.458882	0.940966	0.810306	0.861142	-0.215677	-0.227198
YPK_4046	10.4851	12.2713	8.43682	11.1624	11.3782	9.79963	0.861266	-0.21547	-0.226894
YPK_1056	8.0569	8.04975	7.38301	6.49069	8.05332	6.93685	0.861365	-0.215304	-0.226649
YPK_0543	4.10327	2.89411	3.4471	2.5819	3.49869	3.0145	0.861608	-0.214897	-0.226049
YPK_3399	5.35356	4.60501	5.05955	3.52178	4.97929	4.29067	0.861703	-0.214737	-0.225815
YPK_2677	3.30675	3.39886	2.45042	3.32828	3.35281	2.88935	0.861771	-0.214624	-0.225648
YPK_0706	7.21693	4.67056	4.20889	6.03734	5.94375	5.12311	0.861933	-0.214352	-0.225247
YPK_2880	4.61498	4.46079	3.96765	3.85903	4.53788	3.91334	0.862371	-0.213619	-0.224167
YPK_1753	3.82328	3.59223	3.68198	2.71459	3.70776	3.19829	0.862593	-0.213249	-0.223622
YPK_2781	1.9744	5.20481	3.52962	2.66483	3.5896	3.09723	0.862833	-0.212846	-0.223029
YPK_2739	3.16676	3.3628	1.6315	4.00278	3.26478	2.81714	0.862887	-0.212756	-0.222896
YPK_3698	13.4539	9.05597	9.26209	10.1673	11.2549	9.71468	0.863148	-0.212319	-0.222253
YPK_3311	25.0396	22.3007	22.1173	18.7865	23.6702	20.4519	0.864037	-0.210834	-0.220066
YPK_0413	8.24999	13.7954	6.74818	12.3014	11.0227	9.52477	0.864107	-0.210718	-0.219895
YPK_1338	1.82958	2.75317	2.63452	1.32689	2.29137	1.9807	0.864418	-0.2102	-0.219131
YPK_3769	3.34537	3.98882	3.51693	2.82517	3.6671	3.17105	0.864729	-0.20968	-0.218366
YPK_0205	4.17568	2.90066	3.70103	2.42157	3.53817	3.0613	0.86522	-0.208861	-0.21716
YPK_2162	6.23215	5.24414	5.88482	4.04701	5.73814	4.96591	0.865422	-0.208524	-0.216664
YPK_2528	1.59303	2.69417	1.84734	1.86317	2.1436	1.85526	0.865484	-0.208422	-0.216513
YPK_3574	3.21503	2.00588	2.58373	1.93504	2.61046	2.25939	0.865515	-0.20837	-0.216436
YPK_3956	1.63165	1.73056	1.73942	1.17208	1.68111	1.45575	0.865947	-0.20765	-0.215376
YPK_1965	1.61717	0.540802	0.730048	1.13891	1.07899	0.93448	0.866072	-0.207442	-0.215069
YPK_3466	3.55778	4.66728	3.45979	3.66553	4.11253	3.56266	0.866294	-0.207071	-0.214524
YPK_2015	4.73566	3.84461	4.17714	3.2564	4.29013	3.71677	0.866354	-0.206971	-0.214377
YPK_4162	16.0028	18.9149	14.0169	16.2378	17.4589	15.1274	0.866458	-0.206799	-0.214123
YPK_1415	1.20684	1.39953	1.09825	1.16103	1.30319	1.12964	0.866826	-0.206186	-0.213219
YPK_3443	0.960649	0.734179	0.545949	0.923293	0.847414	0.734621	0.866897	-0.206067	-0.213044
YPK_4105	5.86044	5.83082	4.30411	5.83278	5.84563	5.06844	0.867048	-0.205816	-0.212675
YPK_0968	0.555149	1.04883	0.495163	0.895649	0.801988	0.695406	0.867103	-0.205725	-0.212541
YPK_1301	0.743416	0.865283	0.61578	0.779547	0.80435	0.697663	0.867364	-0.205291	-0.211902
YPK_1704	2.69368	2.19271	2.24728	1.99586	2.44319	2.12157	0.86836	-0.203635	-0.209463
YPK_1952	8.68928	6.23724	4.41203	8.5529	7.46326	6.48246	0.868583	-0.203265	-0.208917
YPK_1299	2.7323	2.9826	2.55834	2.41051	2.85745	2.48443	0.869456	-0.201815	-0.206782
YPK_0701	0.69997	2.07799	1.45375	0.961994	1.38898	1.20787	0.86961	-0.201559	-0.206405
YPK_1650	8.13414	8.29229	6.80532	7.48033	8.21321	7.14282	0.869675	-0.201452	-0.206248
YPK_3991	7.03349	5.9226	5.31348	5.95441	6.47804	5.63394	0.869698	-0.201413	-0.20619
YPK_0708	2.75161	3.0416	3.01542	2.0235	2.8966	2.51946	0.869798	-0.201247	-0.205946
YPK_2885	1.28891	1.90428	1.47914	1.29924	1.59659	1.38919	0.870098	-0.200751	-0.205214
YPK_0698	10.1327	4.96882	6.91324	6.23084	7.55074	6.57204	0.870383	-0.200278	-0.204518
YPK_0318	12.5222	11.4519	11.503	9.3822	11.9871	10.4426	0.871157	-0.198995	-0.202628
YPK_2252	5.90388	2.12387	4.28506	2.70906	4.01388	3.49706	0.871243	-0.198854	-0.202421
YPK_2852	3.77984	3.82494	2.48216	4.14652	3.80239	3.31434	0.871647	-0.198183	-0.201433
YPK_0534	4.01638	5.81444	4.19619	4.3732	4.91541	4.2847	0.871687	-0.198119	-0.201338
YPK_1258	3.09435	3.24809	2.83132	2.69801	3.17122	2.76466	0.871798	-0.197935	-0.201067
YPK_1318	7.57416	7.17791	6.87515	5.98758	7.37604	6.43136	0.871927	-0.197721	-0.200752
YPK_1350	0.270333	0.481805	0.241233	0.414652	0.376069	0.327943	0.872027	-0.197555	-0.200507
YPK_3967	6.38662	3.9331	4.41838	4.58329	5.15986	4.50083	0.872278	-0.19714	-0.199897
YPK_1384	3.64467	4.45424	4.09462	2.97444	4.04946	3.53453	0.872841	-0.19621	-0.198527
YPK_1493	6.21767	8.81343	5.67533	7.44716	7.51555	6.56124	0.873023	-0.195909	-0.198083
YPK_4231	1.70406	1.40936	1.4474	1.2716	1.55671	1.3595	0.873315	-0.195427	-0.197373
YPK_2589	10.9678	3.95605	6.53234	6.50175	7.46193	6.51705	0.873373	-0.19533	-0.19723
YPK_0728	3.50468	4.98193	3.70737	3.70976	4.2433	3.70857	0.873981	-0.194327	-0.195753
YPK_2369	10.0892	10.2621	8.513	9.28821	10.1757	8.9006	0.874695	-0.193149	-0.194018
YPK_0036	13.1643	17.8497	12.6584	14.4741	15.507	13.5663	0.874848	-0.192896	-0.193646
YPK_2462	1.10547	0.734179	0.691959	0.917764	0.919825	0.804862	0.875016	-0.192618	-0.193237
YPK_2843	6.79695	5.48012	5.83404	4.90948	6.13854	5.37176	0.875088	-0.1925	-0.193063
YPK_0576	5.23288	4.76889	4.88815	3.86456	5.00088	4.37635	0.875116	-0.192454	-0.192994
YPK_3628	8.89203	6.06025	6.84341	6.2419	7.47614	6.54265	0.875137	-0.192418	-0.192943
YPK_0230	3.22469	4.782	3.92321	3.08501	4.00334	3.50411	0.875297	-0.192156	-0.192556
YPK_3119	35.5054	32.8611	29.6907	30.1535	34.1832	29.9221	0.875345	-0.192076	-0.192438
YPK_3242	1.57373	1.02588	0.882406	1.39323	1.29981	1.13782	0.875377	-0.192024	-0.192362
YPK_2217	1.27443	0.740734	0.603083	1.16103	1.00758	0.882055	0.875418	-0.191955	-0.19226
YPK_2557	4.68256	3.45458	2.79957	4.32897	4.06857	3.56427	0.876051	-0.190913	-0.190725
YPK_0594	5.0784	4.89671	3.63754	5.10299	4.98756	4.37027	0.876234	-0.190612	-0.190282
YPK_1456	11.6629	12.3073	9.95405	11.0685	11.9851	10.5113	0.877024	-0.189313	-0.188368
YPK_0158	2.39438	2.24187	2.41868	1.64755	2.31812	2.03312	0.877053	-0.189265	-0.188298
YPK_1912	3.44192	2.05505	2.40598	2.41604	2.74848	2.41101	0.877215	-0.188997	-0.187903
YPK_0929	15.269	14.1919	13.9725	11.8756	14.7305	12.9241	0.877369	-0.188744	-0.187531
YPK_2663	8.781	10.9799	7.70677	9.63099	9.88046	8.66888	0.877376	-0.188732	-0.187513
YPK_2674	2.63575	2.83183	2.55834	2.23912	2.73379	2.39873	0.877438	-0.188631	-0.187364
YPK_3070	7.31831	5.12614	5.01511	5.90465	6.22222	5.45988	0.87748	-0.188561	-0.187261
YPK_0695	19.3143	19.7573	15.5405	18.7533	19.5358	17.1469	0.877717	-0.188172	-0.186688
YPK_0133	5.57562	2.90394	3.263	4.1797	4.23978	3.72135	0.877721	-0.188165	-0.186679
YPK_4063	1.02823	1.05211	0.996674	0.829305	1.04017	0.912989	0.877732	-0.188147	-0.186652
YPK_0757	5.37287	3.53651	4.27872	3.55495	4.45469	3.91683	0.87926	-0.185638	-0.182956
YPK_3965	7.77691	8.67905	7.17986	7.29235	8.22798	7.23611	0.879452	-0.185324	-0.182493
YPK_1829	3.28262	3.38247	3.974	1.89081	3.33254	2.93241	0.879931	-0.184538	-0.181336
YPK_1845	20.6901	17.3483	17.2609	16.2378	19.0192	16.7493	0.880654	-0.183353	-0.179591
YPK_1134	1.31787	2.4713	1.84099	1.49828	1.89459	1.66963	0.881265	-0.182352	-0.178116
YPK_2459	4.20465	5.05731	3.41535	4.74915	4.63098	4.08225	0.881509	-0.181952	-0.177527
YPK_1174	0.487565	0.150769	0.247581	0.315136	0.319167	0.281359	0.88154	-0.181902	-0.177454
YPK_2219	0.680661	2.7925	1.10459	1.95716	1.73658	1.53088	0.881546	-0.181893	-0.17744
YPK_0118	6.10181	5.78166	6.08162	4.39532	5.94173	5.23847	0.881639	-0.18174	-0.177215
YPK_0739	5.81699	9.61316	5.79595	7.81205	7.71508	6.804	0.88191	-0.181297	-0.176563
YPK_0816	5.4839	5.5129	4.40568	5.29649	5.4984	4.85109	0.882272	-0.180704	-0.175689
YPK_3215	3.77501	2.30742	2.16475	3.20664	3.04122	2.6857	0.8831	-0.179351	-0.173696
YPK_2912	5.93768	8.38078	5.66263	6.98827	7.15923	6.32545	0.883538	-0.178636	-0.172643
YPK_0381	3.73639	4.72628	3.0662	4.4119	4.23133	3.73905	0.883658	-0.17844	-0.172355
YPK_3237	3.31641	3.51029	2.27902	3.75399	3.41335	3.0165	0.883736	-0.178312	-0.172167
YPK_0260	4.37361	5.15236	4.06288	4.35661	4.76299	4.20975	0.883846	-0.178133	-0.171903
YPK_1351	2.15784	2.06488	2.08857	1.64755	2.11136	1.86806	0.884768	-0.17663	-0.169688
YPK_2592	4.32533	3.63156	2.97098	4.06912	3.97845	3.52005	0.88478	-0.17661	-0.169659
YPK_0800	2.66471	2.51391	2.53295	2.05115	2.58931	2.29205	0.885196	-0.175931	-0.168659
YPK_2478	1.80061	1.32087	1.66324	1.10021	1.56074	1.38173	0.885302	-0.175759	-0.168406
YPK_3121	2.17232	0.327759	0.958585	1.25501	1.25004	1.1068	0.885412	-0.17558	-0.168142
YPK_2220	13.5118	18.6232	13.5281	14.9275	16.0675	14.2278	0.8855	-0.175437	-0.167931
YPK_0922	6.12594	3.81839	4.1581	4.64964	4.97217	4.40387	0.885704	-0.175103	-0.16744
YPK_0083	1.83923	2.70729	2.50756	1.52039	2.27326	2.01397	0.885941	-0.174717	-0.166871
YPK_3722	4.39292	2.58929	3.85338	2.33311	3.4911	3.09325	0.886037	-0.174561	-0.166641
YPK_4145	3.57709	5.68006	5.0532	3.15136	4.62857	4.10228	0.886295	-0.174141	-0.166023
YPK_0435	0.391018	1.13732	0.857013	0.497583	0.76417	0.677298	0.886318	-0.174103	-0.165967
YPK_0633	2.30266	2.07143	1.987	1.89081	2.18705	1.93891	0.886541	-0.17374	-0.165433
YPK_2135	4.3205	7.18447	5.2373	4.96477	5.75249	5.10104	0.886753	-0.173395	-0.164925
YPK_0790	0.130339	0.311371	0.165054	0.226677	0.220855	0.195865	0.886851	-0.173236	-0.16469
YPK_1224	1.77648	3.90033	1.51088	3.52731	2.8384	2.5191	0.887505	-0.172172	-0.163123
YPK_2908	4.71152	4.5624	4.08192	4.15205	4.63696	4.11699	0.887863	-0.171591	-0.162267
YPK_2728	6.75833	6.73872	5.20556	6.77818	6.74852	5.99187	0.887879	-0.171565	-0.162229
YPK_3690	8.89686	5.81116	5.72612	7.33658	7.35401	6.53135	0.888134	-0.17115	-0.161618
YPK_3658	3.17642	6.82393	5.18017	3.70423	5.00017	4.4422	0.888409	-0.170705	-0.160962
YPK_2130	3.3502	2.03866	2.70435	2.08432	2.69443	2.39434	0.888624	-0.170355	-0.160446
YPK_1274	5.76389	1.32414	3.25665	3.04631	3.54402	3.15148	0.88924	-0.169356	-0.158975
YPK_4081	4.73083	3.72334	3.16142	4.35661	4.22708	3.75902	0.88927	-0.169306	-0.158902
YPK_3939	3.31641	3.15304	3.16142	2.59296	3.23472	2.87719	0.889471	-0.168981	-0.158423
YPK_3479	3.18607	2.80561	3.17412	2.15619	2.99584	2.66516	0.889619	-0.168741	-0.15807
YPK_3023	2.11922	2.44836	2.27902	1.78577	2.28379	2.03239	0.889923	-0.168248	-0.157344
YPK_3568	2.6454	1.97311	2.71705	1.39323	2.30926	2.05514	0.889958	-0.168191	-0.157259
YPK_2558	2.12887	2.26153	2.3552	1.55356	2.1952	1.95438	0.890296	-0.167643	-0.156453
YPK_3946	23.8859	18.5937	18.9749	18.8529	21.2398	18.9139	0.890492	-0.167325	-0.155985
YPK_1827	5.65769	4.58862	4.05018	5.07535	5.12315	4.56276	0.890616	-0.167125	-0.155689
YPK_0668	7.22659	5.66367	5.25	6.23084	6.44513	5.74042	0.89066	-0.167052	-0.155583
YPK_3910	1.56407	1.5798	1.69498	1.10574	1.57193	1.40036	0.890852	-0.166742	-0.155125
YPK_1217	5.4308	5.12287	5.98004	3.42226	5.27683	4.70115	0.890904	-0.166658	-0.155001
YPK_3696	1.30339	0.642407	0.755441	0.97858	0.9729	0.867011	0.891161	-0.166241	-0.154388
YPK_3538	3.1909	2.13043	2.25997	2.48239	2.66066	2.37118	0.891199	-0.166181	-0.154299
YPK_2157	1.37098	2.41886	2.5266	0.85142	1.89492	1.68901	0.891337	-0.165956	-0.153968
YPK_4187	2.27852	1.49458	1.73307	1.63097	1.88655	1.68202	0.891584	-0.165558	-0.153382
YPK_0416	12.3629	12.2221	9.07164	12.8487	12.2925	10.9602	0.891613	-0.16551	-0.153312
YPK_2815	3.63019	2.73351	3.09794	2.57637	3.18185	2.83716	0.89167	-0.165418	-0.153175
YPK_2077	5.74458	3.16287	3.92956	4.01384	4.45373	3.9717	0.89177	-0.165257	-0.152938
YPK_1533	0.99444	1.40936	1.10459	1.0394	1.2019	1.07199	0.891916	-0.165021	-0.15259
YPK_2770	3.46606	2.1206	2.5393	2.44368	2.79333	2.49149	0.891943	-0.164976	-0.152524
YPK_2247	2.14818	1.45853	1.58706	1.63097	1.80335	1.60901	0.892234	-0.164507	-0.151833
YPK_0888	4.37843	5.00815	2.86306	5.51211	4.69329	4.18759	0.892249	-0.164481	-0.151796
YPK_1045	17.9337	23.8838	13.8836	23.4362	20.9087	18.6599	0.892444	-0.164166	-0.151332
YPK_1052	4.80324	4.63123	3.72642	4.69939	4.71724	4.21291	0.893088	-0.163126	-0.149799
YPK_1926	0.130339	0.20321	0.038089	0.259849	0.166774	0.148969	0.893236	-0.162887	-0.149447
YPK_3723	1.63165	1.63224	1.2633	1.65308	1.63195	1.45819	0.893529	-0.162414	-0.148751
YPK_0760	1.17788	5.00487	3.14238	2.38287	3.09138	2.76262	0.893655	-0.16221	-0.14845
YPK_2025	3.10883	1.62568	2.62817	1.60332	2.36726	2.11575	0.893755	-0.162049	-0.148213
YPK_2197	1.55442	0.753845	0.996674	1.06704	1.15413	1.03186	0.894055	-0.161564	-0.147499
YPK_3143	0.979958	1.4913	1.26965	0.939879	1.23563	1.10476	0.89409	-0.161508	-0.147417
YPK_0042	6.14525	4.62795	4.51995	5.11405	5.3866	4.817	0.894255	-0.161241	-0.147024
YPK_0837	2.25921	2.44508	2.21554	1.99586	2.35215	2.1057	0.895224	-0.159679	-0.144723
YPK_0558	5.77837	4.89999	4.50725	5.05323	5.33918	4.78024	0.895314	-0.159535	-0.144511
YPK_2325	6.67144	6.41423	7.38936	4.32897	6.54284	5.85916	0.895508	-0.159222	-0.144049
YPK_4240	7.58381	8.06286	7.18621	6.82794	7.82334	7.00708	0.895664	-0.158971	-0.14368
YPK_1571	0.439292	0.943945	0.520556	0.718731	0.691619	0.619644	0.895933	-0.158538	-0.143042
YPK_3529	2.3799	1.62568	1.84734	1.74154	2.00279	1.79444	0.89597	-0.158478	-0.142954
YPK_1329	6.27077	5.11959	5.87212	4.3345	5.69518	5.10331	0.896076	-0.158307	-0.142702
YPK_2724	0.255851	0.242541	0.120617	0.326193	0.249196	0.223405	0.896503	-0.157619	-0.14169
YPK_2046	8.82928	8.1743	7.64328	7.61302	8.50179	7.62815	0.897241	-0.156433	-0.139942
YPK_3814	0.502047	1.61585	1.01572	0.884592	1.05895	0.950156	0.897263	-0.156397	-0.139889
YPK_0439	3.25848	3.87411	3.32648	3.07396	3.56629	3.20022	0.897351	-0.156255	-0.13968
YPK_3848	7.79139	3.81183	5.30078	5.11958	5.80161	5.21018	0.898057	-0.155121	-0.138009
YPK_1335	2.79022	2.26809	1.95526	2.58743	2.52916	2.27135	0.898064	-0.15511	-0.137993
YPK_1016	2.16267	1.97638	1.6442	2.07326	2.06953	1.85873	0.898143	-0.154984	-0.137807
YPK_2004	6.14525	4.46079	5.16112	4.36767	5.30302	4.7644	0.89843	-0.154522	-0.137127
YPK_0087	6.74868	5.15564	4.1581	6.54045	5.95216	5.34928	0.898712	-0.15407	-0.136462
YPK_3620	4.47981	5.26052	4.05653	4.69939	4.87017	4.37796	0.898935	-0.153712	-0.135934
YPK_3989	2.11922	1.81578	1.87908	1.65861	1.9675	1.76885	0.899031	-0.153557	-0.135706
YPK_4173	35.7516	33.6739	28.7702	33.6974	34.7127	31.2338	0.89978	-0.152356	-0.133937
YPK_0811	17.3737	15.6144	14.201	15.4859	16.4941	14.8435	0.899926	-0.152121	-0.133592
YPK_1976	2.2737	2.02555	2.34885	1.52039	2.14962	1.93462	0.899982	-0.152032	-0.13346
YPK_0428	1.53028	1.10782	1.04746	1.32689	1.31905	1.18717	0.900021	-0.151969	-0.133368
YPK_0544	2.51024	2.80889	2.09492	2.69248	2.65956	2.3937	0.900034	-0.151949	-0.133337
YPK_1967	6.27559	6.42407	4.83736	6.59574	6.34983	5.71655	0.900268	-0.151573	-0.132785
YPK_1930	11.5664	9.28212	9.20495	9.56465	10.4243	9.3848	0.900284	-0.151547	-0.132746
YPK_2513	17.2579	18.2562	15.9468	16.0277	17.757	15.9872	0.900334	-0.151468	-0.13263
YPK_2750	3.04125	4.30675	3.27569	3.34486	3.674	3.31028	0.901002	-0.150398	-0.131054
YPK_3340	0.767553	0.957055	0.393591	1.16103	0.862304	0.777309	0.901433	-0.149708	-0.130038
YPK_3403	2.40403	2.86461	2.09492	2.6593	2.63432	2.37711	0.902362	-0.148222	-0.127849
YPK_1005	6.55075	5.09009	5.71342	4.79338	5.82042	5.2534	0.902581	-0.147872	-0.127333
YPK_1983	9.00306	8.18741	9.20495	6.31377	8.59524	7.75936	0.902752	-0.147599	-0.126931
YPK_1422	3.9488	2.96949	2.48216	3.76504	3.45914	3.1236	0.902999	-0.147204	-0.126349
YPK_0596	0.458601	0.606353	0.46977	0.492054	0.532477	0.480912	0.90316	-0.146946	-0.12597
YPK_1446	2.17232	2.46474	1.66959	2.52109	2.31853	2.09534	0.903734	-0.146029	-0.124619
YPK_1233	10.5092	10.3244	8.21463	10.6151	10.4168	9.41486	0.903815	-0.1459	-0.124429
YPK_3563	1.06685	1.27498	1.23791	0.879063	1.17092	1.05849	0.90398	-0.145637	-0.124041
YPK_2172	0.101375	1.06522	0.418984	0.6358	0.583295	0.527392	0.90416	-0.14535	-0.123619
YPK_1219	0.733762	0.783343	0.476118	0.895649	0.758552	0.685883	0.9042	-0.145285	-0.123524
YPK_1635	6.56524	6.57484	5.46584	6.41882	6.57004	5.94233	0.904459	-0.144873	-0.122916
YPK_0134	3.48054	3.802	3.53597	3.05184	3.64127	3.29391	0.904604	-0.144642	-0.122576
YPK_2748	3.31641	2.21893	2.5266	2.48239	2.76767	2.50449	0.904911	-0.144152	-0.121854
YPK_2857	7.10107	6.70922	5.44045	7.06568	6.90515	6.25306	0.905565	-0.143109	-0.120319
YPK_1619	1.70889	2.08454	2.1584	1.27713	1.89672	1.71777	0.905652	-0.142972	-0.120116
YPK_0126	21.6749	15.6144	14.3851	19.3891	18.6447	16.8871	0.905735	-0.142839	-0.119921
YPK_0985	6.61834	7.51222	6.87515	5.92676	7.06528	6.40096	0.905973	-0.142459	-0.119361
YPK_1477	21.588	20.7176	18.8924	19.4389	21.1528	19.1656	0.906056	-0.142329	-0.119169
YPK_2794	11.8898	8.30212	11.0015	7.30341	10.096	9.15246	0.906545	-0.14155	-0.118021
YPK_2551	1.30822	2.08454	1.42836	1.64755	1.69638	1.53795	0.906608	-0.141449	-0.117874
YPK_1998	4.60049	3.58568	3.49788	3.92538	4.09309	3.71163	0.906805	-0.141136	-0.117413
YPK_0685	6.43007	5.87015	4.26602	6.88876	6.15011	5.57739	0.906876	-0.141023	-0.117245
YPK_0897	8.10517	10.0687	9.31922	7.17072	9.08696	8.24497	0.907341	-0.140283	-0.116155
YPK_1358	5.62873	8.72821	6.05622	6.97169	7.17847	6.51396	0.90743	-0.140142	-0.115948
YPK_1597	4.68739	4.08387	4.48821	3.48308	4.38563	3.98564	0.908797	-0.137971	-0.11275
YPK_3845	2.91091	2.822	1.96795	3.24535	2.86646	2.60665	0.909364	-0.137071	-0.111425
YPK_1050	3.15228	2.50407	2.42503	2.72012	2.82818	2.57257	0.909623	-0.13666	-0.110819
YPK_3615	8.69411	10.1769	9.25574	7.91157	9.43551	8.58365	0.909718	-0.136508	-0.110596
YPK_3225	0.574458	1.16682	1.05381	0.530755	0.870639	0.792282	0.91	-0.136062	-0.109938
YPK_0234	1.48201	1.75351	1.18077	1.76365	1.61776	1.47221	0.910034	-0.136008	-0.109859
YPK_0729	2.96884	3.91344	3.4217	2.84175	3.44114	3.13173	0.910085	-0.135927	-0.10974
YPK_3270	2.11922	2.3402	1.54897	2.51003	2.22971	2.0295	0.910209	-0.13573	-0.109451
YPK_2281	0.912375	1.02588	0.952237	0.812719	0.969129	0.882478	0.910588	-0.135129	-0.108565
YPK_4066	5.72527	5.47357	5.25	4.94818	5.59942	5.09909	0.910646	-0.135037	-0.10843
YPK_1467	3.76536	2.65157	3.12968	2.71459	3.20846	2.92214	0.91076	-0.134857	-0.108165
YPK_1312	2.48127	2.05505	2.36789	1.76365	2.26816	2.06577	0.910771	-0.134839	-0.108138
YPK_2278	3.85708	3.78889	3.64389	3.32828	3.82298	3.48608	0.911876	-0.133091	-0.105563
YPK_2224	3.74605	6.29952	5.82134	3.33933	5.02278	4.58034	0.911912	-0.133033	-0.105478
YPK_3950	8.96927	10.6194	10.7412	7.12649	9.79432	8.93386	0.912147	-0.132662	-0.104932
YPK_3633	1.45304	1.3012	0.964933	1.54804	1.37712	1.25648	0.912399	-0.132262	-0.104343
YPK_1026	2.31714	2.1501	2.1711	1.9074	2.23362	2.03925	0.91298	-0.131344	-0.102991
YPK_3623	0.58894	0.996386	0.634824	0.812719	0.792663	0.723772	0.913089	-0.131173	-0.102739
YPK_3707	10.8423	7.93831	6.81801	10.3331	9.3903	8.57558	0.913237	-0.130938	-0.102393
YPK_1232	1.24546	1.93705	2.22188	0.685559	1.59126	1.45372	0.913567	-0.130417	-0.101625
YPK_3751	0.685488	0.957055	1.0919	0.409124	0.821271	0.750511	0.91384	-0.129986	-0.10099
YPK_0998	7.15418	5.15564	6.41807	4.83208	6.15491	5.62508	0.913917	-0.129864	-0.100811
YPK_2591	8.03759	5.97176	5.66898	7.14861	7.00467	6.40879	0.914931	-0.128265	-0.0984553
YPK_1180	2.62609	2.67779	2.08857	2.76435	2.65194	2.42646	0.914975	-0.128195	-0.0983528
YPK_0753	16.0993	15.6046	12.4489	16.564	15.8519	14.5064	0.915121	-0.127966	-0.0980154
YPK_2002	2.51024	2.11076	2.31076	1.91846	2.3105	2.11461	0.915217	-0.127814	-0.0977918
YPK_1382	5.8894	7.19102	6.41173	5.56187	6.54021	5.9868	0.915383	-0.127553	-0.0974065
YPK_4167	1.62683	0.701403	1.35218	0.779547	1.16412	1.06586	0.915598	-0.127214	-0.0969069
YPK_1423	2.35093	1.23893	1.86638	1.42088	1.79493	1.64363	0.915707	-0.127042	-0.0966548
YPK_0943	5.85561	4.70006	4.18984	5.47894	5.27783	4.83439	0.91598	-0.126612	-0.0960208
YPK_1780	1.31787	0.884948	1.16173	0.856948	1.10141	1.00934	0.916405	-0.125943	-0.0950362
YPK_2246	4.55222	4.57551	5.52297	2.84175	4.56386	4.18236	0.916408	-0.125938	-0.0950282
YPK_0385	13.2849	12.3729	9.84613	13.6669	12.8289	11.7565	0.916409	-0.125936	-0.0950259
YPK_3491	0.279988	0.301538	0.14601	0.387009	0.290763	0.26651	0.916587	-0.125657	-0.0946139
YPK_2639	2.88677	4.93932	4.25967	2.91362	3.91305	3.58665	0.916587	-0.125656	-0.0946135
YPK_2362	1.2696	1.91083	1.8156	1.10021	1.59022	1.4579	0.916796	-0.125327	-0.0941282
YPK_1470	0.839964	1.25859	0.730048	1.1942	1.04928	0.962124	0.916938	-0.125104	-0.0937993
YPK_3334	4.39774	4.21497	4.53899	3.36145	4.30636	3.95022	0.9173	-0.124535	-0.0929618
YPK_2530	0.453774	0.799731	0.431681	0.718731	0.626753	0.575206	0.917756	-0.123817	-0.0919045
YPK_3011	1.25512	1.34709	1.42201	0.967522	1.3011	1.19476	0.91827	-0.123009	-0.0907149
YPK_2498	3.82328	3.56273	3.8026	2.97997	3.69301	3.39128	0.918298	-0.122966	-0.0906506
YPK_3482	7.09142	5.68006	6.27206	5.45683	6.38574	5.86445	0.918366	-0.122859	-0.0904928
YPK_4186	9.55821	13.1562	9.28113	11.5882	11.3572	10.4346	0.918767	-0.122229	-0.0895648
YPK_1197	8.31275	7.50239	7.4211	7.10991	7.90757	7.2655	0.918803	-0.122172	-0.0894815
YPK_0671	2.10956	1.99277	2.01239	1.75813	2.05117	1.88526	0.919115	-0.121683	-0.0887611
YPK_0355	8.28861	11.1569	7.45284	10.4271	9.72276	8.93998	0.919491	-0.121093	-0.0878927
YPK_1462	2.71299	2.7925	2.98367	2.07879	2.75274	2.53123	0.91953	-0.121031	-0.0878009
YPK_2918	3.31641	2.58929	2.81862	2.61507	2.95285	2.71685	0.920076	-0.120175	-0.0865406
YPK_1101	2.77092	0.947222	1.62515	1.79683	1.85907	1.71099	0.920347	-0.11975	-0.0859146
YPK_2469	5.00117	4.88688	3.64389	5.45683	4.94402	4.55036	0.920376	-0.119705	-0.0858479
YPK_0966	5.8894	4.03471	4.72309	4.4119	4.96205	4.5675	0.920485	-0.119534	-0.0855958
YPK_1662	6.44938	4.69022	6.20223	4.05254	5.5698	5.12739	0.920569	-0.119403	-0.0854027
YPK_1891	1.90199	1.86495	1.63785	1.83	1.88347	1.73392	0.920602	-0.119351	-0.0853265
YPK_2052	1.65579	1.12749	1.39027	1.17208	1.39164	1.28117	0.920622	-0.119319	-0.0852796
YPK_0426	7.7045	10.9897	8.59552	8.61924	9.34712	8.60738	0.920859	-0.118948	-0.0847324
YPK_2703	1.04754	1.64207	1.41566	1.06151	1.34481	1.23858	0.921013	-0.118706	-0.0843764
YPK_0713	10.9099	9.75082	8.95102	10.0843	10.3303	9.51768	0.921333	-0.118206	-0.0836405
YPK_1665	4.00673	1.89772	3.04081	2.39946	2.95222	2.72013	0.921384	-0.118125	-0.0835213
YPK_0254	14.5401	11.9402	10.7476	13.6559	13.2402	12.2017	0.92157	-0.117834	-0.0830926
YPK_2536	3.42744	3.13337	2.93924	3.10713	3.28041	3.02318	0.921588	-0.117806	-0.0830509
YPK_3230	2.09025	1.75679	1.94256	1.60332	1.92352	1.77294	0.921718	-0.117603	-0.0827522
YPK_2612	0.4055	0.324481	0.418984	0.25432	0.36499	0.336652	0.922358	-0.116601	-0.0812761
YPK_2926	5.09771	2.36642	4.00574	2.88045	3.73206	3.4431	0.922572	-0.116267	-0.0807848
YPK_0574	1.58338	1.75023	1.85369	1.22184	1.66681	1.53776	0.922582	-0.116252	-0.0807617
YPK_2538	8.53964	6.1848	6.35459	7.23707	7.36222	6.79583	0.923068	-0.115491	-0.0796415
YPK_0263	3.79915	5.73577	4.98337	3.82033	4.76746	4.40185	0.923311	-0.115111	-0.0790816
YPK_0900	2.62127	2.21565	2.30441	2.16172	2.41846	2.23307	0.923343	-0.115061	-0.0790081
YPK_1644	1.99853	1.2717	1.42836	1.59227	1.63512	1.51031	0.92367	-0.114551	-0.0782569
YPK_0488	0.400673	0.429364	0.457074	0.309607	0.415019	0.38334	0.923671	-0.114549	-0.0782544
YPK_1553	5.92319	8.05303	3.56136	9.34903	6.98811	6.4552	0.92374	-0.114441	-0.0780954
YPK_0077	2.19646	2.65157	2.44407	2.03456	2.42401	2.23932	0.923806	-0.114338	-0.0779429
YPK_1471	2.00819	2.78595	2.36155	2.06773	2.39707	2.21464	0.923895	-0.114199	-0.0777385
YPK_3624	5.39701	3.56929	5.21826	3.06843	4.48315	4.14334	0.924203	-0.113718	-0.07703
YPK_2718	5.22323	5.33919	5.24365	4.52248	5.28121	4.88306	0.924611	-0.113081	-0.076092
YPK_2111	2.34128	1.55685	1.24426	2.36075	1.94907	1.80251	0.924804	-0.11278	-0.0756482
YPK_2078	6.72937	4.64434	4.78658	5.73326	5.68685	5.25992	0.924926	-0.11259	-0.0753687
YPK_1505	0.086893	0.966888	0.526904	0.447825	0.52689	0.487364	0.924983	-0.112502	-0.0752392
YPK_1135	3.32606	4.67056	3.6058	3.79269	3.99831	3.69924	0.925202	-0.11216	-0.0747361
YPK_0061	14.8297	9.4165	11.0777	11.3725	12.1231	11.2251	0.925927	-0.11103	-0.0730711
YPK_3821	3.95845	2.31398	2.81862	2.99103	3.13621	2.90482	0.92622	-0.110573	-0.0723985
YPK_1837	4.96737	2.84167	3.86608	3.36698	3.90452	3.61653	0.926242	-0.110539	-0.0723487
YPK_3672	9.49063	7.12219	7.17352	8.21565	8.30641	7.69458	0.926342	-0.110382	-0.0721175
YPK_1300	1.08616	0.96361	0.876058	1.02281	1.02489	0.949434	0.926381	-0.110323	-0.0720302
YPK_0161	7.32796	6.77477	7.61789	5.45683	7.05137	6.53736	0.927105	-0.109195	-0.0703682
YPK_1270	5.25702	5.21464	3.56771	6.14238	5.23583	4.85505	0.927274	-0.108932	-0.0699808
YPK_3558	6.85488	8.0858	7.45919	6.3967	7.47034	6.92794	0.927393	-0.108747	-0.0697082
YPK_0048	9.05134	11.3929	9.96674	8.99519	10.2221	9.48097	0.927496	-0.108587	-0.0694731
YPK_0372	3.72674	3.81183	4.06288	2.93021	3.76928	3.49654	0.927641	-0.108361	-0.0691409
YPK_2731	1.41442	2.3402	2.19014	1.29371	1.87731	1.74193	0.927886	-0.10798	-0.0685789
YPK_3856	0.506875	0.442474	0.399939	0.480997	0.474674	0.440468	0.927937	-0.107901	-0.0684632
YPK_0375	3.08952	2.4418	2.37424	2.75882	2.76566	2.56653	0.927999	-0.107805	-0.0683207
YPK_3618	5.19426	8.28574	3.7772	8.74087	6.74	6.25904	0.928641	-0.106807	-0.0668514
YPK_3586	0.753071	0.914446	0.818923	0.729788	0.833759	0.774355	0.928753	-0.106634	-0.0665959
YPK_3001	10.3451	11.5142	9.43984	10.8694	10.9296	10.1546	0.929093	-0.106105	-0.0658176
YPK_4233	1.41442	3.54962	1.73307	2.88045	2.48202	2.30676	0.929387	-0.105648	-0.0651448
YPK_0124	13.4877	9.99663	12.5695	9.26057	11.7422	10.915	0.92956	-0.10538	-0.0647504
YPK_0346	0.801345	1.10455	0.234885	1.53698	0.952946	0.885931	0.929677	-0.105199	-0.0644824
YPK_3805	6.27077	6.4044	5.92926	5.85489	6.33758	5.89208	0.929704	-0.105157	-0.0644213
YPK_4241	8.76652	8.7446	7.35761	8.92332	8.75556	8.14047	0.929748	-0.105088	-0.0643192
YPK_3962	1.09581	1.4913	0.945888	1.45958	1.29356	1.20273	0.929786	-0.10503	-0.0642335
YPK_1127	1.06202	0.819396	0.876058	0.873534	0.94071	0.874796	0.929932	-0.104803	-0.0639005
YPK_1883	4.1081	6.1422	5.02146	4.51142	5.12515	4.76644	0.93001	-0.104682	-0.063721
YPK_0159	4.08879	6.2143	4.41838	5.1638	5.15155	4.79109	0.93003	-0.104651	-0.0636766
YPK_4068	6.77764	8.25296	6.98942	6.9938	7.5153	6.99161	0.930317	-0.104206	-0.0630207
YPK_2863	5.69148	4.31003	4.69135	4.62199	5.00075	4.65667	0.931194	-0.102846	-0.0610177
YPK_1022	0.458601	0.340869	0.285671	0.458882	0.399735	0.372277	0.931308	-0.102669	-0.0607574
YPK_3391	2.65989	2.52374	2.45677	2.37181	2.59181	2.41429	0.931506	-0.102362	-0.0603052
YPK_2000	8.07621	6.38801	5.961	7.5135	7.23211	6.73725	0.931575	-0.102256	-0.0601493
YPK_0737	13.6325	20.6848	17.9846	13.9876	17.1587	15.9861	0.931662	-0.102121	-0.0599503
YPK_0177	1.3758	1.22582	1.44105	0.984108	1.30081	1.21258	0.932173	-0.101331	-0.0587861
YPK_0146	2.97849	2.23531	2.86941	1.99586	2.6069	2.43263	0.933151	-0.0998182	-0.0565581
YPK_0912	8.7279	7.5155	6.61487	8.54737	8.1217	7.58112	0.93344	-0.0993714	-0.0559
YPK_2203	11.6485	6.76166	9.07164	8.12166	9.20506	8.59665	0.933904	-0.0986531	-0.0548421
YPK_4232	4.57153	5.34902	4.58343	4.68281	4.96027	4.63312	0.934045	-0.0984356	-0.0545218
YPK_0480	8.07621	5.77838	7.01481	5.92676	6.92729	6.47079	0.9341	-0.0983508	-0.0543969
YPK_1545	2.64058	2.92033	3.03446	2.16172	2.78045	2.59809	0.934413	-0.097868	-0.0536858
YPK_0914	10.8375	14.2903	7.38301	16.1051	12.5639	11.7441	0.934748	-0.0973505	-0.0529236
YPK_1047	16.2876	11.5895	14.0741	12.0028	13.9386	13.0384	0.935422	-0.0963113	-0.051393
YPK_2719	6.2949	3.67745	5.12303	4.20734	4.98618	4.66519	0.935624	-0.0959995	-0.0509338
YPK_2842	7.38589	6.05698	6.64661	5.93229	6.72143	6.28945	0.935731	-0.0958347	-0.0506911
YPK_2297	3.30193	1.54046	1.87273	2.6593	2.4212	2.26602	0.935908	-0.0955608	-0.0502877
YPK_0692	13.4684	13.5463	11.6427	13.6448	13.5073	12.6438	0.936066	-0.0953171	-0.0499288
YPK_0150	14.1684	13.7822	14.2709	11.9088	13.9753	13.0898	0.93664	-0.0944327	-0.0486262
YPK_0983	5.0253	4.14614	2.86941	5.7222	4.58572	4.2958	0.936778	-0.094221	-0.0483144
YPK_1795	3.26331	2.49097	2.87575	2.51556	2.87714	2.69566	0.936923	-0.0939975	-0.0479852
YPK_1830	7.9169	8.46273	5.91021	9.43749	8.18981	7.67385	0.937	-0.0938797	-0.0478118
YPK_4141	3.55778	2.05832	2.82497	2.43816	2.80805	2.63156	0.937149	-0.09365	-0.0474734
YPK_1831	5.84113	4.25758	5.91656	3.55495	5.04936	4.73576	0.937893	-0.092504	-0.0457856
YPK_2298	0.289643	0.616186	0.628476	0.221148	0.452914	0.424812	0.937952	-0.0924142	-0.0456533
YPK_0827	1.32753	1.56013	1.23791	1.47063	1.44383	1.35427	0.937971	-0.092385	-0.0456102
YPK_1474	10.4996	9.60332	9.70012	9.16105	10.0514	9.43059	0.938232	-0.0919827	-0.0450178
YPK_3861	4.866	7.86293	4.54534	7.3974	6.36446	5.97137	0.938236	-0.0919767	-0.0450089
YPK_0892	4.73566	3.56601	4.32315	3.46649	4.15084	3.89482	0.938323	-0.0918438	-0.0448131
YPK_3424	9.12857	9.9147	7.92261	9.94613	9.52163	8.93437	0.938323	-0.0918436	-0.0448128
YPK_1469	10.6878	7.69577	8.48125	8.77404	9.19179	8.62765	0.938625	-0.091379	-0.0441286
YPK_2898	0.680661	0.957055	0.774486	0.76296	0.818858	0.768723	0.938774	-0.0911495	-0.0437905
YPK_0394	0.222059	0.494915	0.374546	0.29855	0.358487	0.336548	0.938801	-0.0911085	-0.0437302
YPK_0166	2.86264	2.70401	2.85036	2.37734	2.78332	2.61385	0.939112	-0.0906312	-0.0430272
YPK_2706	3.74122	2.39919	2.95828	2.80858	3.07021	2.88343	0.939165	-0.0905492	-0.0429065
YPK_2935	4.29154	3.71023	3.70103	3.8148	4.00088	3.75791	0.939271	-0.0903866	-0.0426669
YPK_1935	5.31012	5.52601	5.28174	4.89843	5.41806	5.09008	0.939465	-0.0900881	-0.0422273
YPK_1652	3.31158	2.66795	3.01542	2.60402	2.98977	2.80972	0.939777	-0.089609	-0.0415216
YPK_2416	3.27779	3.61518	3.00272	3.47755	3.44648	3.24013	0.940128	-0.0890714	-0.0407299
YPK_0482	3.56261	3.26448	3.56136	2.85834	3.41354	3.20985	0.940329	-0.0887625	-0.040275
YPK_3322	5.47908	8.42339	7.948	5.13063	6.95124	6.53932	0.940742	-0.0881295	-0.0393426
YPK_3144	7.98931	8.3644	6.90689	8.48102	8.17686	7.69396	0.940943	-0.0878205	-0.0388875
YPK_0348	10.1665	6.624	8.46856	7.34764	8.39523	7.9081	0.941975	-0.086239	-0.0365582
YPK_0617	3.15711	3.43819	2.41233	3.80375	3.29765	3.10804	0.942502	-0.0854321	-0.0353699
YPK_3985	11.6726	9.86881	8.36698	11.9365	10.7707	10.1517	0.942531	-0.0853883	-0.0353053
YPK_3309	7.34727	6.55189	5.69437	7.40846	6.94958	6.55142	0.942706	-0.0851198	-0.0349098
YPK_3278	14.1925	14.4607	16.023	11.0021	14.3266	13.5125	0.943178	-0.0843976	-0.0338462
YPK_2089	2.00336	0.809564	1.8029	0.85142	1.40646	1.32716	0.943615	-0.0837293	-0.0328618
YPK_0571	5.08806	3.62173	4.56439	3.65447	4.35489	4.10943	0.943634	-0.0837002	-0.032819
YPK_2044	6.15008	7.42701	6.1451	6.66761	6.78855	6.40636	0.943701	-0.0835985	-0.0326693
YPK_0815	16.1041	13.6053	12.195	15.8453	14.8547	14.0201	0.943817	-0.0834212	-0.0324081
YPK_3801	5.04461	5.30313	5.27539	4.49483	5.17387	4.88511	0.944189	-0.0828532	-0.0315715
YPK_2215	1.25029	1.82889	1.06651	1.84106	1.53959	1.45378	0.944264	-0.0827381	-0.031402
YPK_4200	8.91617	8.66593	8.4876	8.11613	8.79105	8.30187	0.944354	-0.0826003	-0.031199
YPK_2444	0.304125	0.396588	0.590387	0.071873	0.350356	0.33113	0.945123	-0.0814259	-0.0294694
YPK_0789	0.057929	0.196655	0.152358	0.088459	0.127292	0.120409	0.945924	-0.0802045	-0.0276704
YPK_1701	1.8344	1.27498	1.4601	1.48169	1.55469	1.47089	0.946099	-0.0799365	-0.0272757
YPK_0464	17.562	15.8111	17.318	14.2585	16.6865	15.7883	0.946168	-0.0798325	-0.0271225
YPK_2934	1.4627	1.42903	1.41566	1.32136	1.44586	1.36851	0.9465	-0.079325	-0.026375
YPK_0868	2.60678	3.00555	2.69165	2.6206	2.80617	2.65613	0.946533	-0.0792749	-0.0263013
YPK_1481	7.74312	8.53811	8.29081	7.13202	8.14061	7.71141	0.947277	-0.0781422	-0.024633
YPK_0239	6.74868	7.57122	7.26239	6.30272	7.15995	6.78255	0.947291	-0.0781208	-0.0246015
YPK_4109	10.5478	12.2713	9.55411	12.0636	11.4096	10.8089	0.947352	-0.0780272	-0.0244637
YPK_3797	10.0554	9.15757	9.40175	8.80169	9.6065	9.10172	0.947454	-0.0778723	-0.0242355
YPK_2516	4.5667	4.85738	4.98972	3.94196	4.71204	4.46584	0.947751	-0.0774204	-0.0235699
YPK_3603	0.704797	0.783343	0.647521	0.76296	0.74407	0.70524	0.947815	-0.077323	-0.0234265
YPK_3442	9.39408	10.0196	8.58917	9.81344	9.70683	9.20131	0.947921	-0.0771614	-0.0231885
YPK_4143	1.20202	3.46768	1.99335	2.43816	2.33485	2.21575	0.948991	-0.0755344	-0.0207921
YPK_0752	38.0204	45.2471	41.3207	37.7223	41.6338	39.5215	0.949266	-0.0751154	-0.020175
YPK_2951	7.60795	7.52206	6.38633	7.97791	7.565	7.18212	0.949388	-0.0749306	-0.0199028
YPK_2391	9.72717	8.29557	7.97339	9.14447	9.01137	8.55893	0.949793	-0.0743157	-0.0189972
YPK_2493	2.28818	1.93378	3.11064	0.901178	2.11098	2.00591	0.950228	-0.0736547	-0.0180237
YPK_2174	19.6861	23.4413	18.5305	22.452	21.5637	20.4913	0.950269	-0.0735925	-0.017932
YPK_2133	2.97849	3.84789	2.65357	3.83692	3.41319	3.24524	0.950795	-0.0727945	-0.0167567
YPK_0078	11.523	12.4384	11.4268	11.3725	11.9807	11.3997	0.951504	-0.0717176	-0.0151707
YPK_3246	1.2165	2.5008	1.14903	2.3884	1.85865	1.76872	0.951613	-0.0715527	-0.0149279
YPK_3719	8.00862	9.81637	8.07497	8.89015	8.9125	8.48256	0.95176	-0.0713302	-0.0146001
YPK_0520	4.14189	4.96882	4.39298	4.27921	4.55536	4.3361	0.951868	-0.0711661	-0.0143584
YPK_2059	0.289643	0.265484	0.368198	0.160332	0.277563	0.264265	0.952088	-0.0708325	-0.0138671
YPK_3455	2.6454	1.88461	2.40598	1.9074	2.26501	2.15669	0.952179	-0.0706957	-0.0136655
YPK_1798	2.91574	2.49424	2.57104	2.5819	2.70499	2.57647	0.952488	-0.0702269	-0.0129751
YPK_2503	1.45787	1.07833	1.6315	0.785075	1.2681	1.20829	0.952834	-0.0697025	-0.0122028
YPK_2232	3.65915	3.09732	3.04081	3.40015	3.37824	3.22048	0.953302	-0.0689946	-0.0111602
YPK_0873	3.59157	2.54996	2.65991	3.20112	3.07077	2.93052	0.954327	-0.0674439	-0.00887619
YPK_1733	2.00819	1.91411	1.80925	1.93504	1.96115	1.87215	0.954617	-0.0670062	-0.00823152
YPK_0527	1.22615	1.69123	0.933192	1.85211	1.45869	1.39265	0.954726	-0.0668414	-0.0079889
YPK_2244	2.79505	2.99571	2.36155	3.16794	2.89538	2.76475	0.954881	-0.0666075	-0.00764437
YPK_0370	12.7588	15.5521	12.2267	14.828	14.1555	13.5273	0.955628	-0.0654794	-0.0059828
YPK_2981	3.38399	3.94293	3.52327	3.48308	3.66346	3.50318	0.956247	-0.0645443	-0.00460568
YPK_0867	10.6106	10.3834	7.64328	12.434	10.497	10.0387	0.956338	-0.0644077	-0.00440446
YPK_3012	8.27896	7.36146	7.02116	7.93921	7.82021	7.48018	0.95652	-0.0641329	-0.00399961
YPK_0822	0.265506	0.27204	0.171403	0.342779	0.268773	0.257091	0.956536	-0.0641091	-0.00396464
YPK_2740	2.81919	4.94588	1.94891	5.47894	3.88253	3.71393	0.956573	-0.0640533	-0.00388246
YPK_3924	4.36878	4.40835	4.5263	3.87009	4.38857	4.19819	0.956621	-0.0639808	-0.00377563
YPK_3776	11.8657	11.1045	10.3476	11.6269	11.4851	10.9872	0.956654	-0.0639311	-0.00370246
YPK_3500	4.09362	4.59845	4.76118	3.55495	4.34604	4.15807	0.95675	-0.0637864	-0.0034894
YPK_2419	1.81509	1.45197	1.74577	1.38217	1.63353	1.56397	0.957417	-0.0627814	-0.00200914
YPK_0556	5.31012	8.35784	4.85641	8.23223	6.83398	6.54432	0.957615	-0.062483	-0.00156959
YPK_2154	1.03306	2.13371	1.65689	1.37665	1.58338	1.51677	0.957929	-0.0620093	-0.000872033
YPK_1117	7.44865	4.72956	5.80864	5.86042	6.0891	5.83453	0.958193	-0.0616124	-0.000287442
YPK_0851	1.67027	0.498193	0.679262	1.39876	1.08423	1.03901	0.958292	-0.0614632	-6.76635e-05
YPK_3098	1.22615	1.74695	1.47279	1.37665	1.48655	1.42472	0.958404	-0.061294	0.000181564
YPK_0092	5.31494	6.53223	5.13573	6.21979	5.92359	5.67776	0.9585	-0.0611496	0.000394244
YPK_1764	0.835137	2.01572	0.996674	1.73601	1.42543	1.36634	0.95855	-0.061074	0.000505598
YPK_1253	8.46722	11.7338	9.9223	9.45407	10.1005	9.68819	0.95918	-0.0601261	0.00190159
YPK_3612	2.42817	3.03832	1.60611	3.63788	2.73325	2.622	0.959297	-0.0599509	0.00215969
YPK_0103	4.15637	2.42541	3.22491	3.09054	3.29089	3.15773	0.959534	-0.0595936	0.00268598
YPK_3279	1.29374	0.648962	0.609431	1.25501	0.97135	0.932223	0.959719	-0.0593161	0.00309463
YPK_3708	19.5895	14.3755	16.5308	16.0664	16.9825	16.2986	0.95973	-0.0592995	0.00311905
YPK_0485	4.47498	3.7135	2.85036	5.009	4.09424	3.92968	0.959807	-0.0591844	0.0032887
YPK_1032	1.35167	2.12715	1.66959	1.66967	1.73941	1.66963	0.959882	-0.0590714	0.00345513
YPK_3165	3.40813	5.76855	4.21523	4.59435	4.58834	4.40479	0.959997	-0.0588986	0.00370961
YPK_1634	16.1041	15.7652	14.0106	16.5861	15.9347	15.2983	0.960066	-0.0587938	0.00386395
YPK_0025	2.67437	1.9305	2.3425	2.07879	2.30243	2.21065	0.960135	-0.0586908	0.00401557
YPK_3654	2.46679	3.59551	1.45375	4.36767	3.03115	2.91071	0.960266	-0.0584946	0.00430456
YPK_0473	14.4677	12.2778	13.3884	12.2958	13.3727	12.8421	0.960322	-0.0584106	0.00442836
YPK_1407	1.92612	3.28086	2.38059	2.6206	2.60349	2.5006	0.960478	-0.0581762	0.00477348
YPK_1698	1.35649	3.56929	2.26632	2.4658	2.46289	2.36606	0.960684	-0.0578658	0.00523071
YPK_1778	3.71225	4.56895	3.91052	4.04701	4.1406	3.97876	0.960913	-0.0575216	0.00573762
YPK_0088	26.9416	29.554	24.0598	30.2365	28.2478	27.1481	0.961071	-0.0572845	0.00608682
YPK_0498	0.709625	2.46474	0.850665	2.20042	1.58718	1.52554	0.961163	-0.0571465	0.00629007
YPK_2330	0.062756	0.707958	0.387243	0.353837	0.385357	0.37054	0.96155	-0.0565663	0.00714463
YPK_1605	1.59303	1.14388	1.28869	1.34347	1.36846	1.31608	0.961729	-0.056298	0.00753977
YPK_2070	14.2263	11.619	12.0998	12.7602	12.9227	12.43	0.961876	-0.0560779	0.00786404
YPK_2827	0.979958	1.02261	0.79353	1.13338	1.00128	0.963456	0.962222	-0.0555576	0.00863024
YPK_1191	0.984785	0.606353	0.812575	0.718731	0.795569	0.765653	0.962397	-0.0552964	0.00901505
YPK_3053	14.3228	14.3427	14.7597	12.8376	14.3328	13.7987	0.962734	-0.0547905	0.00976006
YPK_1748	4.92875	6.27985	4.25332	6.54045	5.6043	5.39689	0.96299	-0.0544077	0.0103238
YPK_0720	1.80544	0.753845	1.24426	1.22184	1.27964	1.23305	0.963589	-0.0535107	0.0116451
YPK_1724	0.168958	0.196655	0.203144	0.149275	0.182806	0.176209	0.963913	-0.0530257	0.0123594
YPK_3307	3.45158	2.00588	2.86941	2.39393	2.72873	2.63167	0.964429	-0.0522524	0.0134982
YPK_0658	0.255851	0.252374	0.457074	0.033172	0.254112	0.245123	0.964624	-0.0519615	0.0139268
YPK_1590	2.18198	1.78628	1.987	1.84106	1.98413	1.91403	0.964669	-0.0518942	0.0140258
YPK_0863	4.41223	3.03504	4.10097	3.08501	3.72363	3.59299	0.964915	-0.0515268	0.014567
YPK_0505	0.728934	0.662072	0.895102	0.447825	0.695503	0.671463	0.965436	-0.0507478	0.0157144
YPK_2007	0.11103	0.635852	0.533252	0.187976	0.373441	0.360614	0.965652	-0.0504249	0.0161899
YPK_0562	7.98449	5.45062	6.95133	6.02628	6.71756	6.4888	0.965947	-0.0499835	0.01684
YPK_0806	8.6748	6.40768	7.97339	6.59574	7.54124	7.28457	0.965964	-0.0499587	0.0168765
YPK_1195	12.2471	10.036	10.5825	10.9524	11.1415	10.7674	0.966425	-0.0492704	0.0178903
YPK_2833	2.93505	2.85805	2.74244	2.85834	2.89655	2.80039	0.966801	-0.0487086	0.0187177
YPK_1449	3.43709	3.5529	3.45344	3.31169	3.495	3.38257	0.967831	-0.0471729	0.0209795
YPK_3006	2.81919	1.05538	1.83464	1.91846	1.93729	1.87655	0.968649	-0.0459542	0.0227744
YPK_3306	3.83294	2.54013	3.8026	2.37181	3.18653	3.0872	0.968829	-0.0456868	0.0231684
YPK_0121	0.463428	1.13077	0.412636	1.13338	0.797098	0.77301	0.96978	-0.0442701	0.0252549
YPK_1546	4.61015	4.60173	3.38361	5.55081	4.60594	4.46721	0.969881	-0.0441199	0.025476
YPK_0541	12.6912	10.9176	9.9477	12.9537	11.8044	11.4507	0.970038	-0.0438875	0.0258184
YPK_2282	0.540667	0.239264	0.679262	0.077402	0.389966	0.378332	0.970168	-0.0436937	0.0261038
YPK_0130	11.3347	9.35423	12.3918	7.68489	10.3445	10.0383	0.970407	-0.0433386	0.0266269
YPK_3755	4.58601	4.2412	4.82467	3.74293	4.4136	4.2838	0.97059	-0.0430668	0.0270272
YPK_0733	5.19426	5.78166	4.3422	6.31377	5.48796	5.32799	0.97085	-0.0426795	0.0275975
YPK_2620	1.40477	1.53719	1.83464	1.02281	1.47098	1.42873	0.971277	-0.0420459	0.0285307
YPK_3858	11.1561	7.545	9.52871	8.63583	9.35054	9.08227	0.97131	-0.0419964	0.0286037
YPK_1019	4.9191	8.19069	6.91958	5.81619	6.55489	6.36789	0.971471	-0.0417573	0.0289558
YPK_1559	19.2564	16.9451	19.7875	15.3919	18.1008	17.5897	0.971765	-0.0413211	0.0295983
YPK_1113	4.7598	5.76199	4.48821	5.73879	5.2609	5.1135	0.971983	-0.0409977	0.0300745
YPK_3436	2.60196	2.18615	1.4474	3.20664	2.39405	2.32702	0.972001	-0.0409702	0.030115
YPK_1668	2.34128	2.18287	2.50756	1.89081	2.26208	2.19919	0.972198	-0.0406778	0.0305457
YPK_1248	4.44119	4.11993	2.42503	5.89912	4.28056	4.16208	0.972321	-0.0404954	0.0308144
YPK_1179	0.627559	0.48836	0.825272	0.259849	0.557959	0.542561	0.972401	-0.0403764	0.0309896
YPK_1218	0.506875	0.445752	0.495163	0.431238	0.476313	0.463201	0.97247	-0.0402746	0.0311395
YPK_2844	8.11	8.13169	7.89087	7.90604	8.12084	7.89845	0.972615	-0.0400595	0.0314564
YPK_3383	6.65696	5.17858	5.38331	6.13133	5.91777	5.75732	0.972886	-0.0396567	0.0320496
YPK_1996	4.62463	4.1822	4.15175	4.41743	4.40341	4.28459	0.973015	-0.0394653	0.0323315
YPK_4093	0.048274	0.173712	0.088875	0.12716	0.110993	0.108017	0.973192	-0.0392036	0.0327169
YPK_0399	27.1057	21.8451	24.6947	22.9496	24.4754	23.8221	0.973309	-0.0390302	0.0329723
YPK_0363	0.299298	0.58341	0.234885	0.624743	0.441354	0.429814	0.973853	-0.0382238	0.0341601
YPK_3894	4.18051	1.80923	2.70435	3.12924	2.99487	2.9168	0.973932	-0.0381077	0.0343311
YPK_0414	6.57972	5.03437	5.49123	5.82172	5.80704	5.65648	0.974071	-0.0379007	0.0346359
YPK_0749	2.97849	3.00882	2.31076	3.52178	2.99366	2.91627	0.97415	-0.0377846	0.0348069
YPK_0511	1.97923	2.71384	2.27902	2.29441	2.34653	2.28671	0.974508	-0.0372548	0.0355872
YPK_0975	6.79695	7.11892	7.07194	6.49069	6.95793	6.78132	0.974617	-0.0370931	0.0358254
YPK_2916	1.79578	1.92394	1.70133	1.92399	1.85986	1.81266	0.974619	-0.0370904	0.0358294
YPK_0583	21.1294	19.8163	16.9562	22.9717	20.4729	19.964	0.975142	-0.0363155	0.0369707
YPK_1488	2.25921	3.61518	2.97733	2.75329	2.9372	2.86531	0.975525	-0.0357486	0.0378057
YPK_0135	2.42817	3.16615	3.04716	2.41051	2.79716	2.72884	0.975574	-0.0356774	0.0379105
YPK_1420	0.511702	0.08194	0.247581	0.331722	0.296821	0.289652	0.975846	-0.035275	0.0385031
YPK_3227	8.23068	9.51811	9.83978	7.48033	8.87439	8.66005	0.975847	-0.0352729	0.0385062
YPK_3772	7.96518	5.82099	7.44014	6.01522	6.89308	6.72768	0.976005	-0.0350399	0.0388494
YPK_3453	10.9678	8.91175	10.373	9.05048	9.93978	9.71176	0.977059	-0.0334819	0.0411441
YPK_1441	4.43153	3.94293	4.58978	3.59365	4.18723	4.09172	0.977188	-0.0332914	0.0414247
YPK_0667	3.3502	4.03798	3.93591	3.28405	3.69409	3.60998	0.97723	-0.0332297	0.0415155
YPK_2773	2.3268	1.04227	1.22521	2.06773	1.68453	1.64647	0.977405	-0.032972	0.0418951
YPK_2713	4.86117	4.68367	4.44377	4.88737	4.77242	4.66557	0.977611	-0.0326677	0.0423433
YPK_3852	1.20202	1.42575	1.06651	1.50381	1.31388	1.28516	0.978135	-0.031895	0.0434813
YPK_0007	8.35619	9.33128	8.46856	8.84592	8.84374	8.65724	0.978911	-0.0307498	0.045168
YPK_3749	2.16267	1.33398	2.12666	1.29924	1.74832	1.71295	0.97977	-0.0294849	0.0470309
YPK_4044	9.36994	9.9573	11.9093	7.02698	9.66362	9.46814	0.979771	-0.0294832	0.0470335
YPK_0094	26.0582	36.06	30.3763	30.4908	31.0591	30.4336	0.97986	-0.0293527	0.0472257
YPK_1485	27.6898	24.1591	23.2854	27.5219	25.9245	25.4036	0.979909	-0.0292807	0.0473317
YPK_1395	0.434464	0.439196	0.380895	0.475468	0.43683	0.428181	0.980202	-0.0288495	0.0479668
YPK_2749	1.31305	1.45525	1.11094	1.60332	1.38415	1.35713	0.980483	-0.0284356	0.0485764
YPK_0959	13.8691	12.0386	12.4997	12.9095	12.9538	12.7046	0.980761	-0.0280261	0.0491795
YPK_3604	10.0844	10.8455	9.54776	10.98	10.465	10.2639	0.980785	-0.0279914	0.0492306
YPK_1323	2.61161	3.72334	3.14238	3.07396	3.16747	3.10817	0.981277	-0.0272683	0.0502957
YPK_3356	6.85005	5.73905	6.20223	6.15344	6.29455	6.17784	0.981458	-0.0270017	0.0506884
YPK_3930	1.15857	0.717791	0.907799	0.93435	0.938181	0.921075	0.981766	-0.0265484	0.0513559
YPK_1874	2.98332	1.35364	2.24093	2.01797	2.16848	2.12945	0.982001	-0.0262029	0.0518648
YPK_2542	4.23361	3.05143	4.21523	2.94127	3.64252	3.57825	0.982355	-0.0256831	0.0526304
YPK_2409	1.9213	1.56341	2.03144	1.39323	1.74235	1.71233	0.982772	-0.0250716	0.0535311
YPK_1772	4.73083	4.05437	5.14208	3.49414	4.3926	4.31811	0.983041	-0.0246768	0.0541125
YPK_3504	4.14672	4.67056	3.51693	5.15275	4.40864	4.33484	0.98326	-0.0243556	0.0545856
YPK_4163	7.92173	6.66005	8.62092	5.7222	7.29089	7.17156	0.983633	-0.0238085	0.0553914
YPK_0958	3.93914	2.87444	4.08827	2.6206	3.40679	3.35444	0.984632	-0.0223436	0.0575488
YPK_2790	0.120684	0.635852	0.374546	0.370423	0.378268	0.372484	0.984711	-0.0222283	0.0577187
YPK_0071	2.28818	2.13699	2.06318	2.29441	2.21258	2.17879	0.984729	-0.0222008	0.0577592
YPK_0244	0.675833	0.921001	0.83162	0.740846	0.798417	0.786233	0.98474	-0.0221855	0.0577817
YPK_0697	14.7814	13.2873	10.8872	16.7575	14.0344	13.8224	0.984893	-0.0219615	0.0581116
YPK_3552	7.05763	7.78427	7.86547	6.75607	7.42095	7.31077	0.985154	-0.0215795	0.0586742
YPK_2738	3.21986	3.79872	4.58343	2.33311	3.50929	3.45827	0.985461	-0.0211287	0.0593383
YPK_0106	0.086893	0.27204	0.171403	0.182447	0.179467	0.176925	0.985839	-0.0205767	0.0601513
YPK_3223	0.762726	0.258929	0.736396	0.270906	0.510827	0.503651	0.985951	-0.0204118	0.0603941
YPK_2327	2.17715	1.90428	1.89178	2.13408	2.04071	2.01293	0.986385	-0.0197777	0.061328
YPK_3889	10.9968	13.6348	12.2839	12.0139	12.3158	12.1489	0.986448	-0.0196855	0.0614639
YPK_1287	5.24253	3.89377	4.25332	4.76021	4.56815	4.50677	0.986562	-0.0195181	0.0617104
YPK_1064	4.28671	3.5529	3.93591	3.80927	3.91981	3.87259	0.987955	-0.0174833	0.0647073
YPK_4018	8.96927	14.8573	11.7189	11.8425	11.9133	11.7807	0.988868	-0.01615	0.066671
YPK_3166	7.61278	6.75838	7.54806	6.67314	7.18558	7.1106	0.989565	-0.0151332	0.0681686
YPK_1815	1.09099	1.2717	1.40931	0.928821	1.18135	1.16907	0.989605	-0.0150752	0.068254
YPK_4237	3.05573	5.05731	3.56136	4.47272	4.05652	4.01704	0.990267	-0.0141103	0.0696752
YPK_0137	11.3154	8.59711	9.99213	9.73051	9.95624	9.86132	0.990466	-0.0138202	0.0701025
YPK_2129	0.574458	0.422808	0.457074	0.530755	0.498633	0.493914	0.990537	-0.013717	0.0702544
YPK_0961	1.71855	1.65518	1.52358	1.81894	1.68686	1.67126	0.99075	-0.0134075	0.0707103
YPK_1163	2.49093	3.06454	2.73609	2.76988	2.77773	2.75299	0.99109	-0.012912	0.0714401
YPK_2058	0.598595	0.547357	0.533252	0.602628	0.572976	0.56794	0.991211	-0.0127362	0.071699
YPK_0794	7.00936	6.40112	7.0402	6.25296	6.70524	6.64658	0.991252	-0.0126767	0.0717867
YPK_0149	14.0911	15.149	14.5629	14.441	14.6201	14.5019	0.991919	-0.0117057	0.0732167
YPK_3851	10.514	11.5273	11.0269	10.8584	11.0206	10.9426	0.992921	-0.0102496	0.0753613
YPK_2816	7.58864	6.0242	7.61154	5.91018	6.80642	6.76086	0.993306	-0.0096894	0.0761864
YPK_1058	4.21913	5.88982	3.35187	6.68973	5.05448	5.0208	0.993337	-0.00964442	0.0762526
YPK_2142	3.25365	5.23103	3.96765	4.46166	4.24234	4.21466	0.993474	-0.00944537	0.0765458
YPK_2746	3.78949	4.40835	4.22158	3.92538	4.09892	4.07348	0.993793	-0.00898324	0.0772264
YPK_2768	3.79432	4.44768	4.6977	3.49967	4.121	4.09868	0.994584	-0.00783458	0.0789182
YPK_1955	2.0806	2.26481	1.91717	2.40498	2.17271	2.16108	0.994648	-0.00774249	0.0790539
YPK_1621	7.55485	7.87932	6.50695	8.85145	7.71708	7.6792	0.995091	-0.0070997	0.0800006
YPK_1247	3.8088	3.25136	3.63754	3.38909	3.53008	3.51332	0.995251	-0.00686835	0.0803413
YPK_1735	0.535839	0.193378	0.526904	0.199033	0.364609	0.362969	0.995502	-0.00650384	0.0808782
YPK_3125	2.86264	2.45163	2.62182	2.67036	2.65714	2.64609	0.995844	-0.00600776	0.0816088
YPK_0396	2.12887	3.4513	3.36457	2.19489	2.79009	2.77973	0.996289	-0.00536406	0.0825569
YPK_2329	1.0572	0.783343	0.888754	0.945407	0.92027	0.91708	0.996535	-0.00500804	0.0830813
YPK_2368	1.67993	3.0416	2.40598	2.29994	2.36076	2.35296	0.996695	-0.00477581	0.0834233
YPK_0587	33.6517	29.4524	27.1832	35.7154	31.552	31.4493	0.996744	-0.00470518	0.0835273
YPK_2075	1.34201	2.11732	1.79021	1.65861	1.72967	1.72441	0.99696	-0.00439274	0.0839875
YPK_2041	3.45158	1.90428	3.12334	2.21701	2.67793	2.67017	0.997104	-0.00418369	0.0842954
YPK_3210	2.91574	5.27036	2.50121	5.66139	4.09305	4.0813	0.997129	-0.00414736	0.0843489
YPK_2544	5.63355	6.61745	5.68803	6.52939	6.1255	6.10871	0.997259	-0.00395962	0.0846254
YPK_3167	0.439292	0.957055	0.641173	0.751903	0.698174	0.696538	0.997657	-0.00338354	0.0854739
YPK_4041	1.43373	2.57946	1.8156	2.18937	2.0066	2.00248	0.99795	-0.00296127	0.0860958
YPK_3625	0.29447	0.927557	0.584038	0.6358	0.611013	0.609919	0.998209	-0.0025866	0.0866476
YPK_1953	4.29154	8.92159	4.62152	8.56948	6.60656	6.5955	0.998326	-0.00241756	0.0868966
YPK_1278	1.34684	2.89083	2.59008	1.64202	2.11883	2.11605	0.998687	-0.0018948	0.0876665
YPK_3358	0.646869	0.632574	0.990326	0.287492	0.639722	0.638909	0.99873	-0.00183351	0.0877568
YPK_3829	1.03789	1.24221	1.21252	1.06704	1.14005	1.13978	0.999764	-0.000340452	0.0899558
YPK_2527	0.825482	0.485083	0.857013	0.453353	0.655282	0.655183	0.999848	-0.00021908	0.0901346
YPK_1110	2.50541	2.94983	2.81862	2.63719	2.72762	2.7279	1.0001	0.000151264	0.09068
YPK_3540	1.14409	1.83217	1.60611	1.37112	1.48813	1.48861	1.00032	0.000467208	0.0911454
YPK_4184	10.7988	7.19758	11.338	6.67314	8.99821	9.00555	1.00082	0.00117611	0.0921895
YPK_2073	1.52545	0.707958	1.21252	1.02281	1.11671	1.11766	1.00086	0.00123584	0.0922774
YPK_0021	1.22615	2.38936	1.82195	1.79683	1.80776	1.80939	1.0009	0.00129985	0.0923717
YPK_3774	2.82402	1.15043	2.1711	1.80788	1.98722	1.98949	1.00114	0.00164487	0.0928799
YPK_2785	1.42408	0.186822	0.844316	0.768489	0.80545	0.806402	1.00118	0.00170597	0.0929699
YPK_1310	9.07547	5.77183	7.31952	7.54667	7.42365	7.4331	1.00127	0.00183503	0.0931599
YPK_0605	1.25512	1.06849	1.02207	1.30477	1.16181	1.16342	1.00139	0.00200282	0.0934071
YPK_0170	5.4839	3.98227	4.90719	4.57223	4.73308	4.73971	1.0014	0.00201902	0.0934309
YPK_3954	5.53218	5.34246	6.54504	4.34556	5.43732	5.4453	1.00147	0.00211513	0.0935725
YPK_2595	0.955821	2.58274	1.15538	2.3884	1.76928	1.77189	1.00148	0.00212666	0.0935895
YPK_2737	3.24883	1.75351	2.63452	2.37734	2.50117	2.50593	1.0019	0.00274502	0.0945002
YPK_0650	3.55295	2.51719	3.07255	3.01314	3.03507	3.04285	1.00256	0.00369224	0.0958953
YPK_1011	0.49722	0.862005	0.406288	0.956465	0.679612	0.681377	1.0026	0.0037398	0.0959653
YPK_4206	15.8869	12.1402	14.4803	13.6448	14.0135	14.0626	1.0035	0.00504032	0.0978808
YPK_2902	4.58601	3.73645	4.83101	3.52178	4.16123	4.1764	1.00365	0.00524917	0.0981884
YPK_1334	2.9447	3.64467	3.00907	3.60471	3.29469	3.30689	1.0037	0.00533277	0.0983115
YPK_2919	0.391018	0.947222	0.68561	0.657915	0.66912	0.671763	1.00395	0.00568629	0.0988322
YPK_0748	10.3161	10.3178	9.36366	11.3559	10.317	10.3598	1.00415	0.00597668	0.0992599
YPK_0781	10.2244	8.68888	9.38905	9.60335	9.45663	9.4962	1.00418	0.00602371	0.0993292
YPK_1730	4.74049	2.96949	4.13271	3.61024	3.85499	3.87147	1.00428	0.00615584	0.0995238
YPK_4212	6.85005	8.0858	6.64661	8.35386	7.46793	7.50024	1.00433	0.00622836	0.0996306
YPK_2777	4.53291	3.51357	4.83101	3.2564	4.02324	4.04371	1.00509	0.0073212	0.10124
YPK_1893	1.74751	2.32053	1.69498	2.39393	2.03402	2.04445	1.00513	0.00738138	0.101329
YPK_0631	3.03159	4.29364	3.18047	4.18522	3.66262	3.68285	1.00552	0.0079474	0.102162
YPK_0619	1.13443	1.05211	1.23156	0.967522	1.09327	1.09954	1.00574	0.00825166	0.102611
YPK_1285	1.46752	0.999664	0.895102	1.58674	1.23359	1.24092	1.00594	0.00854246	0.103039
YPK_2756	0.90272	0.491638	0.844316	0.558399	0.697179	0.701357	1.00599	0.0086209	0.103154
YPK_2491	1.37098	1.59618	1.84734	1.13891	1.48358	1.49313	1.00643	0.00925271	0.104085
YPK_1614	0.613077	1.2717	0.990326	0.906707	0.94239	0.948516	1.0065	0.00934864	0.104226
YPK_0907	5.3246	5.81116	4.8945	6.31377	5.56788	5.60414	1.00651	0.00936372	0.104248
YPK_1212	14.429	17.6334	16.0674	16.2101	16.0312	16.1388	1.00671	0.0096465	0.104665
YPK_2260	3.49502	3.7725	2.97733	4.34003	3.63376	3.65868	1.00686	0.00985812	0.104977
YPK_3160	0.559976	0.199933	0.406288	0.359365	0.379955	0.382826	1.00756	0.010864	0.106458
YPK_0965	5.52735	4.33624	4.97067	4.98136	4.9318	4.97602	1.00897	0.0128777	0.109424
YPK_3359	2.85781	3.5529	3.16777	3.30063	3.20536	3.2342	1.009	0.0129259	0.109495
YPK_3869	2.86746	3.97243	3.95496	2.9468	3.41995	3.45088	1.00904	0.0129882	0.109587
YPK_0826	6.07767	4.65745	5.84038	5.00347	5.36756	5.42193	1.01013	0.0145395	0.111872
YPK_3832	2.03715	2.5303	2.30441	2.311	2.28373	2.3077	1.0105	0.0150693	0.112652
YPK_0725	2.21094	2.05177	2.19649	2.11196	2.13135	2.15423	1.01073	0.0154004	0.113139
YPK_3204	16.6593	15.1293	13.2551	18.875	15.8943	16.0651	1.01074	0.0154154	0.113162
YPK_0666	9.55338	13.071	10.5	12.3677	11.3122	11.4338	1.01075	0.0154317	0.113186
YPK_0759	2.54886	2.54341	2.19649	2.95233	2.54613	2.57441	1.01111	0.0159343	0.113926
YPK_3630	10.0989	7.41718	7.34492	10.3663	8.75803	8.85561	1.01114	0.0159865	0.114003
YPK_3984	12.725	9.05925	9.86517	12.1797	10.8921	11.0224	1.01197	0.0171611	0.115733
YPK_2132	1.57373	0.658795	1.45375	0.80719	1.11626	1.13047	1.01273	0.0182477	0.117333
YPK_0350	7.74794	5.75216	7.38936	6.28613	6.75005	6.83774	1.01299	0.0186213	0.117883
YPK_3705	12.6091	16.5518	11.7189	17.8301	14.5805	14.7745	1.01331	0.0190686	0.118542
YPK_0643	1.63648	2.92361	2.48216	2.13961	2.28004	2.31088	1.01353	0.0193835	0.119006
YPK_1018	14.989	18.2332	13.3884	20.2959	16.6111	16.8421	1.01391	0.0199277	0.119807
YPK_1257	0.51653	1.76334	1.33313	0.97858	1.13994	1.15586	1.01397	0.0200089	0.119927
YPK_4161	1.73303	1.96983	1.91082	1.84658	1.85143	1.8787	1.01473	0.0210978	0.121531
YPK_1774	14.4194	10.6423	14.6073	10.8307	12.5309	12.719	1.01502	0.0215025	0.122127
YPK_3069	0.680661	0.953777	0.736396	0.923293	0.817219	0.829845	1.01545	0.0221183	0.123034
YPK_0560	0.782035	0.763677	0.93954	0.630272	0.772856	0.784906	1.01559	0.0223203	0.123331
YPK_0112	6.42524	5.60467	5.79595	6.42435	6.01496	6.11015	1.01583	0.0226528	0.123821
YPK_3417	0.999268	1.02261	0.882406	1.17208	1.01094	1.02724	1.01613	0.0230865	0.12446
YPK_4077	12.2905	15.9487	14.7025	14.0042	14.1196	14.3534	1.01655	0.0236876	0.125345
YPK_0310	0.448946	0.78662	0.564994	0.691087	0.617783	0.628041	1.0166	0.0237574	0.125448
YPK_2470	4.82255	5.78822	6.78627	4.00278	5.30538	5.39452	1.0168	0.0240388	0.125862
YPK_3664	11.2912	6.40112	7.27509	10.7201	8.84618	8.99762	1.01712	0.024488	0.126524
YPK_0881	1.45787	1.35364	1.91082	0.950936	1.40576	1.43088	1.01787	0.025555	0.128095
YPK_3072	18.9426	12.6974	14.2772	17.9351	15.82	16.1061	1.01809	0.0258619	0.128547
YPK_3597	9.30236	9.49844	10.0874	9.05601	9.4004	9.57168	1.01822	0.0260503	0.128825
YPK_2862	4.29637	4.87705	4.48186	4.85973	4.58671	4.67079	1.01833	0.0262086	0.129058
YPK_0089	2.73712	1.17338	2.1584	1.82447	1.95525	1.99144	1.01851	0.0264568	0.129424
YPK_1878	5.78803	5.4539	6.22128	5.23015	5.62096	5.72571	1.01864	0.0266378	0.12969
YPK_2675	9.69338	10.1867	9.5922	10.6593	9.94006	10.1258	1.01868	0.0267047	0.129789
YPK_2280	1.42408	3.13337	2.94558	1.69731	2.27872	2.32145	1.01875	0.0267988	0.129927
YPK_2204	0.487565	0.419531	0.349153	0.574985	0.453548	0.462069	1.01879	0.0268531	0.130007
YPK_1647	0.979958	1.98294	1.41566	1.60332	1.48145	1.50949	1.01893	0.0270532	0.130302
YPK_1947	12.2084	12.7105	11.5348	13.866	12.4595	12.7004	1.01934	0.0276287	0.13115
YPK_0026	8.30792	7.49256	9.52871	6.57915	7.90024	8.05393	1.01945	0.0277968	0.131397
YPK_4061	3.03642	2.10421	2.60913	2.63166	2.57032	2.62039	1.01948	0.0278383	0.131458
YPK_3075	5.96664	5.27036	7.24969	4.20734	5.6185	5.72852	1.01958	0.0279769	0.131663
YPK_1734	0.342744	0.694848	0.61578	0.442296	0.518796	0.529038	1.01974	0.028204	0.131997
YPK_1876	0.31378	0.694848	0.558645	0.469939	0.504314	0.514292	1.01979	0.0282654	0.132087
YPK_1639	2.19163	3.00555	2.34885	2.95233	2.59859	2.65059	1.02001	0.0285843	0.132557
YPK_2872	1.00409	0.88167	1.02842	0.895649	0.942882	0.962032	1.02031	0.0290069	0.133179
YPK_2505	4.68256	4.39524	4.04383	5.21909	4.5389	4.63146	1.02039	0.0291248	0.133353
YPK_0145	38.4839	33.6247	35.328	38.2641	36.0543	36.796	1.02057	0.0293792	0.133728
YPK_3974	2.82884	3.23498	3.87878	2.311	3.03191	3.09489	1.02077	0.0296593	0.13414
YPK_2040	1.30339	1.85839	1.33948	1.89081	1.58089	1.61515	1.02167	0.0309271	0.136008
YPK_0709	4.09362	2.81217	2.79323	4.26263	3.45289	3.52793	1.02173	0.0310151	0.136137
YPK_0568	6.9466	9.3444	6.74818	9.9019	8.1455	8.32504	1.02204	0.0314546	0.136785
YPK_1020	7.69967	4.83116	6.57678	6.23084	6.26542	6.40381	1.02209	0.0315207	0.136882
YPK_1159	0.492393	0.213043	0.488815	0.232205	0.352718	0.36051	1.02209	0.0315241	0.136887
YPK_0981	4.37843	5.28674	4.65961	5.21909	4.83259	4.93935	1.02209	0.0315253	0.136889
YPK_2453	9.92509	7.15169	9.31922	8.14377	8.53839	8.7315	1.02262	0.0322647	0.137978
YPK_2214	2.17232	3.13337	3.65659	1.76918	2.65285	2.71289	1.02263	0.0322875	0.138011
YPK_3428	0.989613	0.85545	0.869709	1.01728	0.922532	0.943495	1.02272	0.0324167	0.138202
YPK_4178	1.47718	2.05177	2.30441	1.30477	1.76447	1.80459	1.02274	0.0324357	0.13823
YPK_3629	8.86307	6.49945	8.90659	6.81689	7.68126	7.86174	1.0235	0.0335048	0.139804
YPK_3357	2.76609	3.16942	3.04081	3.03526	2.96776	3.03803	1.02368	0.0337643	0.140186
YPK_0484	0.878583	1.71745	1.11729	1.54251	1.29802	1.3299	1.02456	0.0350052	0.142014
YPK_2356	1.93095	2.97605	1.77116	3.2564	2.4535	2.51378	1.02457	0.0350186	0.142034
YPK_0986	0.51653	0.599798	0.7237	0.420181	0.558164	0.57194	1.02468	0.035176	0.142266
YPK_1387	4.20465	2.74006	2.96463	4.15205	3.47235	3.55834	1.02476	0.0352907	0.142435
YPK_0651	14.5304	11.3798	12.6965	13.8604	12.9551	13.2785	1.02496	0.0355691	0.142845
YPK_0952	4.30602	3.5529	5.19286	2.86387	3.92946	4.02836	1.02517	0.0358622	0.143276
YPK_4045	18.5902	20.1866	18.4861	21.2689	19.3884	19.8775	1.02522	0.0359389	0.143389
YPK_0593	7.03832	10.3342	9.20495	8.60818	8.68627	8.90657	1.02536	0.0361325	0.143674
YPK_1612	1.89716	2.95638	3.73277	1.24396	2.42677	2.48836	1.02538	0.0361584	0.143712
YPK_3777	7.09142	6.00454	4.81197	8.61924	6.54798	6.71561	1.0256	0.0364678	0.144168
YPK_3802	2.09025	0.996386	1.11094	2.05668	1.54332	1.58381	1.02623	0.0373611	0.145484
YPK_0743	18.822	20.1998	18.448	21.6006	19.5109	20.0243	1.02632	0.0374756	0.145652
YPK_2393	4.05983	2.54668	3.87878	2.90257	3.30326	3.39067	1.02646	0.0376829	0.145958
YPK_3485	5.59493	6.12581	6.01814	6.01522	5.86037	6.01668	1.02667	0.0379758	0.146389
YPK_4065	11.5712	10.249	12.4743	9.92954	10.9101	11.2019	1.02675	0.0380793	0.146542
YPK_0129	5.26184	5.54567	6.22128	4.87631	5.40376	5.5488	1.02684	0.0382113	0.146736
YPK_2003	2.08543	2.48113	2.79323	1.89634	2.28328	2.34479	1.02694	0.0383482	0.146938
YPK_0424	4.92393	8.88553	6.13875	8.04426	6.90473	7.0915	1.02705	0.0385065	0.147171
YPK_3816	0.487565	0.324481	0.380895	0.453353	0.406023	0.417124	1.02734	0.0389149	0.147772
YPK_3870	25.8361	21.1109	23.9265	24.3263	23.4735	24.1264	1.02781	0.0395779	0.148749
YPK_0147	38.1701	41.0124	41.9048	39.4915	39.5913	40.6981	1.02796	0.0397804	0.149047
YPK_0034	4.90462	3.69056	5.14842	3.68764	4.29759	4.41803	1.02803	0.0398767	0.149189
YPK_3277	9.69821	6.71577	8.513	8.36492	8.20699	8.43896	1.02826	0.0402119	0.149683
YPK_3958	4.24327	3.22187	4.34855	3.32828	3.73257	3.83841	1.02836	0.0403416	0.149874
YPK_4120	1.24546	0.563745	1.05381	0.80719	0.904605	0.930499	1.02863	0.0407174	0.150427
YPK_1252	3.40813	3.89377	4.31046	3.20112	3.65095	3.75579	1.02871	0.0408431	0.150612
YPK_1509	12.7491	16.4076	11.8458	18.1673	14.5784	15.0066	1.02937	0.041766	0.151972
YPK_2479	0.511702	0.563745	0.653869	0.453353	0.537724	0.553611	1.02955	0.0420081	0.152328
YPK_0670	0.20275	0.294983	0.330109	0.182447	0.248866	0.256278	1.02978	0.0423376	0.152813
YPK_2038	2.28335	1.62568	2.34885	1.68072	1.95452	2.01479	1.03084	0.0438156	0.15499
YPK_0160	11.383	13.3758	12.8235	12.6994	12.3794	12.7614	1.03086	0.0438502	0.155041
YPK_2875	4.23844	4.58534	4.13905	4.95924	4.41189	4.54915	1.03111	0.0441997	0.155556
YPK_0979	2.41369	2.17304	2.38694	2.34417	2.29336	2.36555	1.03148	0.0447124	0.156311
YPK_3312	22.3797	19.541	20.5874	22.6566	20.9603	21.622	1.03157	0.044836	0.156493
YPK_3078	2.52472	2.58274	1.9743	3.2951	2.55373	2.6347	1.03171	0.0450357	0.156787
YPK_1923	4.06465	3.67089	3.07255	4.90948	3.86777	3.99102	1.03186	0.0452527	0.157107
YPK_1775	2.74195	2.85478	3.75181	2.0235	2.79836	2.88766	1.03191	0.045316	0.1572
YPK_3968	5.55149	8.09564	7.28144	6.80583	6.82356	7.04363	1.03225	0.0457945	0.157905
YPK_1389	6.11146	6.4929	4.38664	8.62477	6.30218	6.5057	1.03229	0.0458541	0.157993
YPK_3906	6.94177	6.87965	6.45616	7.81205	6.91071	7.13411	1.03233	0.0458987	0.158058
YPK_4030	2.36542	1.10455	1.33313	2.25018	1.73498	1.79166	1.03267	0.0463734	0.158757
YPK_1377	5.09771	5.28019	5.4214	5.29649	5.18895	5.35895	1.03276	0.0465064	0.158953
YPK_1236	0.593768	0.799731	0.698307	0.740846	0.696749	0.719577	1.03276	0.046508	0.158956
YPK_4021	14.0863	13.933	12.3537	16.5861	14.0097	14.4699	1.03285	0.0466325	0.159139
YPK_3296	2.22542	1.47491	1.61245	2.21148	1.85017	1.91197	1.0334	0.0474014	0.160271
YPK_2487	4.68739	3.71023	4.85641	3.82586	4.19881	4.34113	1.0339	0.0480923	0.161289
YPK_2562	5.27633	4.0937	5.84038	3.84797	4.68501	4.84418	1.03397	0.0481985	0.161446
YPK_1229	0.680661	0.458862	0.476118	0.702145	0.569762	0.589132	1.034	0.0482316	0.161494
YPK_2403	4.33981	5.3228	4.95798	5.03665	4.83131	4.99731	1.03436	0.0487389	0.162241
YPK_2017	5.54666	8.97731	7.64963	7.37528	7.26198	7.51246	1.03449	0.0489217	0.162511
YPK_2423	0.801345	1.21926	1.16173	0.928821	1.0103	1.04527	1.03461	0.0490938	0.162764
YPK_2037	3.78467	4.77216	3.4471	5.40707	4.27841	4.42708	1.03475	0.0492795	0.163038
YPK_0183	1.20202	2.46802	1.9743	1.82447	1.83502	1.89939	1.03508	0.0497385	0.163714
YPK_1330	7.95069	7.58106	7.7639	8.32069	7.76587	8.0423	1.03559	0.0504592	0.164775
YPK_4172	1.92612	4.39852	3.12334	3.42779	3.16232	3.27556	1.03581	0.0507595	0.165217
YPK_0368	9.95406	11.229	11.0904	10.8584	10.5915	10.9744	1.03615	0.0512272	0.165906
YPK_1239	8.09552	10.1802	7.09099	11.848	9.13785	9.46949	1.03629	0.051433	0.166209
YPK_0180	11.1947	9.52794	9.51602	11.9641	10.3613	10.7401	1.03655	0.0517948	0.166742
YPK_1593	6.31421	3.87738	5.00242	5.56187	5.0958	5.28214	1.03657	0.0518154	0.166773
YPK_2085	2.66954	1.98294	3.11699	1.70837	2.32624	2.41268	1.03716	0.0526354	0.16798
YPK_3838	5.92319	7.17136	5.13573	8.44785	6.54728	6.79179	1.03735	0.0528972	0.168366
YPK_3157	2.6454	3.44146	2.48851	3.82586	3.04343	3.15719	1.03738	0.0529387	0.168427
YPK_2540	1.73303	2.02882	2.31076	1.59227	1.88093	1.95151	1.03753	0.0531492	0.168737
YPK_2009	1.11995	0.524414	0.672914	1.03387	0.822183	0.853391	1.03796	0.0537465	0.169617
YPK_3476	7.86863	14.4148	11.7633	11.367	11.1417	11.5651	1.038	0.0538114	0.169712
YPK_4196	0.318607	0.586688	0.342805	0.597099	0.452647	0.469952	1.03823	0.0541254	0.170175
YPK_0438	5.26667	7.30901	6.17684	6.89429	6.28784	6.53556	1.0394	0.0557465	0.172562
YPK_3170	10.2244	9.43945	9.42079	11.0187	9.83192	10.2197	1.03945	0.0558144	0.172662
YPK_0723	8.48171	8.09891	6.46251	10.7754	8.29031	8.61897	1.03964	0.05609	0.173068
YPK_0555	5.45494	6.32246	4.53899	7.70701	5.8887	6.123	1.03979	0.0562894	0.173362
YPK_3276	7.62243	7.9252	7.89087	8.27646	7.77382	8.08366	1.03986	0.0563864	0.173505
YPK_3964	14.8876	14.3329	16.2579	14.1424	14.6103	15.2001	1.04037	0.057102	0.174559
YPK_1803	1.33236	1.30448	1.42836	1.31583	1.31842	1.37209	1.04071	0.0575699	0.175248
YPK_2901	9.73682	9.60332	8.96372	11.1735	9.67008	10.0686	1.04121	0.0582655	0.176273
YPK_0721	2.68402	4.92949	3.55502	4.3732	3.80676	3.96411	1.04134	0.0584345	0.176521
YPK_1922	5.62873	4.37885	6.27206	4.15205	5.00379	5.21206	1.04162	0.0588323	0.177107
YPK_3228	2.0806	1.95344	1.9743	2.22807	2.01702	2.10119	1.04173	0.0589771	0.177321
YPK_2970	3.21503	2.21237	2.08857	3.56601	2.7137	2.82729	1.04186	0.0591581	0.177587
YPK_2909	3.28262	3.25464	3.09794	3.71529	3.26863	3.40661	1.04221	0.0596526	0.178315
YPK_3998	2.23025	2.93999	3.32648	2.06221	2.58512	2.69434	1.04225	0.0597012	0.178387
YPK_0151	11.7305	12.209	12.1315	12.8211	11.9698	12.4763	1.04232	0.0597917	0.17852
YPK_0849	4.17086	6.28313	6.24032	4.66069	5.22699	5.45051	1.04276	0.0604093	0.17943
YPK_1945	0.88341	0.989831	1.00302	0.950936	0.936621	0.976979	1.04309	0.0608629	0.180098
YPK_4073	9.99268	12.9071	10.8365	13.0533	11.4499	11.9449	1.04323	0.0610539	0.180379
YPK_0997	16.5048	24.7851	16.753	26.3277	20.645	21.5403	1.04337	0.0612516	0.180671
YPK_3613	10.2727	16.4535	11.8839	16.0056	13.3631	13.9447	1.04353	0.0614702	0.180992
YPK_0869	7.57899	7.14841	8.34159	7.02698	7.3637	7.68428	1.04354	0.0614801	0.181007
YPK_0496	2.50058	3.59879	2.97733	3.38909	3.04969	3.18321	1.04378	0.0618212	0.181509
YPK_3923	7.9169	5.92587	8.02418	6.42988	6.92139	7.22703	1.04416	0.0623411	0.182275
YPK_3394	5.76872	4.20186	5.36427	5.0477	4.98529	5.20598	1.04427	0.062493	0.182499
YPK_1406	1.77648	4.67384	2.76149	3.97513	3.22516	3.36831	1.04439	0.0626558	0.182739
YPK_3381	4.67773	3.48407	4.20889	4.31791	4.0809	4.2634	1.04472	0.0631162	0.183417
YPK_2583	2.35093	4.54601	3.37092	3.83692	3.44847	3.60392	1.04508	0.0636083	0.184142
YPK_0599	1.8344	0.609631	2.06318	0.492054	1.22202	1.27762	1.0455	0.0641899	0.184998
YPK_0068	10.8326	15.5587	13.617	13.9765	13.1957	13.7968	1.04555	0.0642657	0.18511
YPK_2274	10.3161	15.1228	13.052	13.5508	12.7194	13.3014	1.04575	0.0645441	0.18552
YPK_0831	0.255851	0.150769	0.25393	0.17139	0.20331	0.21266	1.04599	0.0648675	0.185996
YPK_3742	2.98815	2.74989	3.32648	2.67589	2.86902	3.00118	1.04607	0.0649737	0.186153
YPK_0528	1.44339	1.37986	1.42836	1.52592	1.41162	1.47714	1.04641	0.0654477	0.186851
YPK_1974	2.68885	2.5008	2.83766	2.59296	2.59482	2.71531	1.04643	0.0654816	0.186901
YPK_0552	10.4754	8.16446	12.049	7.45822	9.31994	9.75359	1.04653	0.0656128	0.187094
YPK_0081	6.96591	5.69972	5.04685	8.21012	6.33282	6.62849	1.04669	0.0658325	0.187417
YPK_2871	2.38955	3.05799	2.97098	2.73118	2.72377	2.85108	1.04674	0.0659024	0.18752
YPK_2066	2.25439	2.64501	2.23458	2.89704	2.4497	2.56581	1.0474	0.0668101	0.188857
YPK_2669	0.207577	0.085217	0.063482	0.243263	0.146397	0.153372	1.04765	0.0671538	0.189364
YPK_0595	6.69075	5.54895	7.18621	5.63927	6.11985	6.41274	1.04786	0.0674452	0.189793
YPK_1804	5.67217	4.45096	5.75786	4.8542	5.06157	5.30603	1.0483	0.0680482	0.190681
YPK_0264	22.6114	20.9602	23.6599	22.0374	21.7858	22.8486	1.04879	0.0687206	0.191671
YPK_1576	0.473083	0.386755	0.647521	0.25432	0.429919	0.450921	1.04885	0.0688082	0.1918
YPK_4238	5.76389	4.84755	6.91324	4.22393	5.30572	5.56858	1.04954	0.0697613	0.193204
YPK_1495	5.06392	4.57551	4.90084	5.21909	4.81972	5.05997	1.04985	0.0701804	0.193821
YPK_3042	1.53511	1.04883	1.75846	0.956465	1.29197	1.35746	1.0507	0.0713447	0.195536
YPK_1057	2.47162	3.50046	3.49788	2.78093	2.98604	3.13941	1.05136	0.0722595	0.196883
YPK_3329	0.492393	0.494915	0.634824	0.403595	0.493654	0.519209	1.05177	0.0728166	0.197704
YPK_0352	2.73712	3.44474	3.17412	3.3338	3.09093	3.25396	1.05274	0.0741557	0.199676
YPK_1835	3.41778	4.08059	3.20586	4.68834	3.74919	3.9471	1.05279	0.0742143	0.199762
YPK_1713	1.8875	1.81578	1.55532	2.34417	1.85164	1.94974	1.05298	0.0744784	0.200151
YPK_1316	0.20275	0.67846	0.812575	0.116103	0.440605	0.464339	1.05387	0.0756926	0.20194
YPK_1501	3.04125	1.73712	2.62182	2.41604	2.38918	2.51893	1.05431	0.0762945	0.202826
YPK_0592	12.305	11.0717	9.5922	15.0602	11.6883	12.3262	1.05457	0.0766567	0.20336
YPK_1209	1.22133	1.46836	1.07285	1.76365	1.34484	1.41825	1.05459	0.0766787	0.203392
YPK_3360	5.80734	7.33524	7.36396	6.50175	6.57129	6.93286	1.05502	0.0772738	0.204269
YPK_0455	2.90125	2.39919	2.59008	3.00208	2.65022	2.79608	1.05504	0.0772932	0.204297
YPK_1622	2.20611	1.92394	2.16475	2.19489	2.06503	2.17982	1.05559	0.0780493	0.205411
YPK_3128	4.49912	4.68039	3.8026	5.88806	4.58976	4.84533	1.05568	0.0781781	0.2056
YPK_0342	9.40373	8.43323	7.21795	11.6158	8.91848	9.41687	1.05588	0.0784503	0.206001
YPK_3045	2.36542	2.40903	2.65357	2.3884	2.38722	2.52098	1.05603	0.078654	0.206301
YPK_2372	2.9447	3.78233	3.6185	3.48861	3.36352	3.55355	1.0565	0.0792919	0.207241
YPK_1046	11.885	7.00092	11.2808	8.67453	9.44297	9.97768	1.05663	0.0794642	0.207495
YPK_0751	42.2203	48.6099	49.1481	46.8281	45.4151	47.9881	1.05666	0.0795054	0.207555
YPK_3581	4.71152	2.90066	4.57708	3.46649	3.80609	4.02179	1.05667	0.0795268	0.207587
YPK_0376	1.24546	1.82561	1.58706	1.65861	1.53554	1.62284	1.05685	0.0797711	0.207947
YPK_0082	17.3737	16.0831	13.5662	21.7941	16.7284	17.6802	1.05689	0.07983	0.208033
YPK_0530	26.5071	29.0656	28.2497	30.5129	27.7864	29.3813	1.0574	0.0805194	0.209049
YPK_0655	5.26184	2.20581	3.91052	3.98619	3.73383	3.94836	1.05745	0.0805957	0.209161
YPK_1695	1.90199	4.54601	3.56771	3.25088	3.224	3.40929	1.05747	0.0806215	0.209199
YPK_0030	0.067583	0.848895	0.444377	0.525226	0.458239	0.484801	1.05797	0.0812939	0.210189
YPK_2402	10.5382	7.14841	9.66837	9.05048	8.84329	9.35943	1.05836	0.0818368	0.210989
YPK_1722	3.49985	3.62829	3.11064	4.43402	3.56407	3.77233	1.05843	0.0819299	0.211126
YPK_0604	1.48683	2.78595	1.92987	2.59296	2.13639	2.26141	1.05852	0.0820495	0.211302
YPK_1328	2.91574	2.10421	2.01874	3.2951	2.50997	2.65692	1.05855	0.082084	0.211353
YPK_0038	6.32387	8.4955	7.90991	7.77888	7.40968	7.8444	1.05867	0.0822502	0.211598
YPK_3382	1.54476	1.77317	1.42836	2.08432	1.65897	1.75634	1.05869	0.0822841	0.211648
YPK_0561	21.5494	24.1951	24.2059	24.2323	22.8723	24.2191	1.05888	0.0825433	0.21203
YPK_0037	1.52062	1.96983	1.18077	2.51556	1.74523	1.84817	1.05898	0.0826793	0.21223
YPK_1368	4.65842	4.51323	5.44045	4.27921	4.58583	4.85983	1.05975	0.0837233	0.213768
YPK_1768	2.57299	3.47096	1.94891	4.46166	3.02198	3.20529	1.06066	0.0849597	0.215589
YPK_3317	7.33762	8.38406	6.672	10.0125	7.86084	8.34224	1.06124	0.0857511	0.216754
YPK_0925	9.83337	15.0671	12.3473	14.0816	12.4502	13.2145	1.06138	0.0859473	0.217043
YPK_3052	1.38063	0.596521	1.26965	0.829305	0.988576	1.04948	1.0616	0.0862468	0.217484
YPK_1498	4.02604	4.35263	4.23428	4.66069	4.18933	4.44749	1.06162	0.086269	0.217517
YPK_3671	5.11219	4.89671	4.50091	6.1258	5.00445	5.31335	1.06172	0.0864096	0.217724
YPK_2939	2.24956	2.30742	2.8821	1.95716	2.27849	2.41963	1.06195	0.0867093	0.218165
YPK_0967	4.99634	6.65678	5.96735	6.40776	5.82656	6.18756	1.06196	0.0867259	0.21819
YPK_0432	3.94397	4.70006	4.46916	4.71045	4.32201	4.58981	1.06196	0.0867301	0.218196
YPK_2042	2.96884	3.80855	3.14873	4.05254	3.3887	3.60063	1.06254	0.0875201	0.21936
YPK_0100	8.36102	10.1998	10.0302	9.69181	9.28043	9.86102	1.06256	0.0875443	0.219395
YPK_2440	2.77092	4.39524	3.28839	4.32897	3.58308	3.80868	1.06296	0.0880914	0.220201
YPK_0429	8.86307	7.56794	9.52871	7.93921	8.21551	8.73396	1.06311	0.0882867	0.220489
YPK_0825	12.6767	12.1467	13.2297	13.1638	12.4117	13.1968	1.06325	0.0884841	0.220779
YPK_0951	3.01228	2.32053	3.40901	2.26124	2.66641	2.83512	1.06327	0.0885138	0.220823
YPK_3325	5.73975	5.12942	4.32315	7.23707	5.43459	5.78011	1.06358	0.0889265	0.221431
YPK_1792	6.04388	4.62139	5.7642	5.58399	5.33264	5.6741	1.06403	0.0895413	0.222336
YPK_2628	2.51989	3.75939	2.63452	4.04701	3.13964	3.34076	1.06406	0.0895785	0.222391
YPK_1988	0.453774	0.373645	0.653869	0.226677	0.41371	0.440273	1.06421	0.0897803	0.222688
YPK_1394	1.7813	2.67451	2.99002	1.7526	2.22791	2.37131	1.06437	0.0899956	0.223006
YPK_3917	8.09552	4.74922	7.53536	6.13686	6.42237	6.83611	1.06442	0.0900703	0.223116
YPK_2485	1.21167	0.29826	0.672914	0.93435	0.754966	0.803632	1.06446	0.0901233	0.223194
YPK_0780	12.3726	9.30179	12.0109	11.0629	10.8372	11.5369	1.06457	0.0902663	0.223404
YPK_1950	5.08806	4.48374	4.39933	5.79408	4.7859	5.0967	1.06494	0.0907752	0.224154
YPK_2868	3.88121	1.98949	3.85973	2.39393	2.93535	3.12683	1.06523	0.0911663	0.22473
YPK_2886	2.36059	1.97311	2.41233	2.20595	2.16685	2.30914	1.06567	0.0917593	0.225603
YPK_0745	1.64131	2.97932	2.90115	2.0235	2.31032	2.46233	1.0658	0.0919307	0.225856
YPK_2396	6.51696	4.15598	7.02116	4.35661	5.33647	5.68889	1.06604	0.0922604	0.226341
YPK_4001	5.10254	4.11337	4.27237	5.55634	4.60795	4.91436	1.06649	0.0928756	0.227247
YPK_4155	2.45231	2.07143	2.25997	2.56532	2.26187	2.41265	1.06666	0.093099	0.227576
YPK_0249	4.64394	7.19102	3.37727	9.26057	5.91748	6.31892	1.06784	0.0946945	0.229926
YPK_1673	1.85854	1.33398	1.61245	1.79683	1.59626	1.70464	1.0679	0.0947728	0.230042
YPK_1739	12.0298	10.0622	12.1759	11.4168	11.046	11.7963	1.06793	0.094815	0.230104
YPK_0261	5.01565	4.11337	5.33887	4.4119	4.56451	4.87539	1.06811	0.0950575	0.230461
YPK_2422	1.86337	1.93378	2.1711	1.88529	1.89857	2.02819	1.06827	0.0952799	0.230788
YPK_3622	3.82811	4.08059	5.89752	2.55426	3.95435	4.22589	1.06867	0.095813	0.231574
YPK_1942	7.6514	8.1743	8.65266	8.25988	7.91285	8.45627	1.06868	0.0958238	0.23159
YPK_2336	1.43373	1.13404	1.6442	1.10021	1.28389	1.3722	1.06879	0.0959746	0.231812
YPK_0970	3.65915	5.87015	5.02146	5.1638	4.76465	5.09263	1.06884	0.0960401	0.231908
YPK_2788	10.6202	11.2061	10.9507	12.3788	10.9131	11.6647	1.06887	0.0960864	0.231976
YPK_2585	3.58192	2.28448	2.75514	3.51625	2.9332	3.1357	1.06904	0.0963115	0.232308
YPK_2807	1.53993	1.34709	1.51088	1.57568	1.44351	1.54328	1.06912	0.0964182	0.232465
YPK_0016	6.74385	5.91276	6.18954	7.34211	6.32831	6.76582	1.06914	0.0964463	0.232506
YPK_3865	7.85415	9.86225	10.9571	7.98897	8.8582	9.47302	1.06941	0.0968106	0.233043
YPK_1376	5.33908	4.67384	5.48488	5.22462	5.00646	5.35475	1.06957	0.0970288	0.233364
YPK_3036	8.24999	4.32969	8.59552	4.85973	6.28984	6.72762	1.0696	0.0970735	0.23343
YPK_3054	6.68109	11.5338	7.96705	11.5218	9.10746	9.74443	1.06994	0.097529	0.234101
YPK_2831	4.62463	2.7204	3.61215	4.25157	3.67251	3.93186	1.07062	0.0984444	0.235449
YPK_3439	0.926857	0.934112	1.22521	0.768489	0.930485	0.99685	1.07132	0.0993943	0.236848
YPK_3425	0.859274	1.07177	1.16808	0.901178	0.965522	1.03463	1.07157	0.0997304	0.237343
YPK_2328	2.60196	2.15993	3.33918	1.76365	2.38094	2.55142	1.0716	0.0997645	0.237393
YPK_0628	4.34464	5.34902	3.85338	6.53492	4.84683	5.19415	1.07166	0.0998469	0.237515
YPK_2712	2.20128	2.77611	3.2503	2.08432	2.4887	2.66731	1.07177	0.0999932	0.23773
YPK_0567	1.09581	2.05505	1.67594	1.70284	1.57543	1.68939	1.07233	0.100754	0.238851
YPK_0793	3.0509	2.46474	3.20586	2.70906	2.75782	2.95746	1.07239	0.100829	0.238962
YPK_3773	0.526184	0.721069	0.387243	0.950936	0.623626	0.66909	1.0729	0.101517	0.239975
YPK_1346	2.48127	3.28414	3.7772	2.41051	2.88271	3.09386	1.07325	0.101983	0.240662
YPK_2222	1.85854	1.68796	1.99335	1.81341	1.77325	1.90338	1.07339	0.102169	0.240935
YPK_3116	3.51916	2.93999	3.47884	3.45544	3.22958	3.46714	1.07356	0.1024	0.241275
YPK_2322	16.7655	10.603	17.1212	12.2627	13.6842	14.6919	1.07364	0.102509	0.241436
YPK_0369	2.72747	2.822	4.48821	1.47063	2.77474	2.97942	1.07377	0.102682	0.24169
YPK_3550	14.1684	21.7074	17.5973	20.9261	17.9379	19.2617	1.0738	0.102726	0.241755
YPK_1793	0.347571	0.075384	0.349153	0.105045	0.211478	0.227099	1.07387	0.102817	0.24189
YPK_1288	4.54256	4.27397	4.23428	5.23568	4.40827	4.73498	1.07411	0.103146	0.242374
YPK_1149	2.33645	1.66501	1.73307	2.56532	2.00073	2.14919	1.0742	0.103267	0.242552
YPK_2407	0.685488	0.406421	0.691959	0.480997	0.545955	0.586478	1.07423	0.103296	0.242595
YPK_3626	5.17012	4.61484	5.31983	5.19145	4.89248	5.25564	1.07423	0.103299	0.2426
YPK_3957	3.28745	3.06454	3.09159	3.7374	3.17599	3.4145	1.0751	0.104465	0.244317
YPK_2608	8.61205	8.23329	6.92593	11.1846	8.42267	9.05525	1.0751	0.104476	0.244333
YPK_2221	1.16823	0.734179	1.19982	0.845891	0.951202	1.02285	1.07533	0.104777	0.244775
YPK_0699	3.21503	6.03731	4.76118	5.19698	4.62617	4.97908	1.07628	0.10606	0.246665
YPK_2910	5.30529	4.50668	4.76753	5.79408	4.90599	5.2808	1.0764	0.106215	0.246893
YPK_3202	0.965476	1.27498	1.47914	0.93435	1.12023	1.20675	1.07723	0.107328	0.248534
YPK_1936	5.1315	4.03143	5.50393	4.36767	4.58147	4.9358	1.07734	0.107474	0.248748
YPK_2993	4.49912	4.65417	5.08494	4.79338	4.57664	4.93916	1.07921	0.109976	0.252434
YPK_2248	7.43899	4.62467	4.85641	8.16589	6.03183	6.51115	1.07946	0.110315	0.252933
YPK_4056	1.31305	2.33692	1.52993	2.41051	1.82498	1.97022	1.07958	0.110474	0.253167
YPK_3941	1.40959	1.1406	1.4601	1.29371	1.2751	1.37691	1.07984	0.110822	0.253679
YPK_1892	4.47981	6.19136	6.18954	5.34072	5.33558	5.76513	1.08051	0.111707	0.254983
YPK_3694	4.17086	3.02521	3.18682	4.58882	3.59803	3.88782	1.08054	0.111752	0.25505
YPK_2710	1.36132	1.64207	1.55532	1.69178	1.5017	1.62355	1.08115	0.11256	0.25624
YPK_2484	3.30675	2.5008	3.12334	3.15689	2.90378	3.14011	1.08139	0.112885	0.256718
YPK_1886	10.292	8.25624	10.2334	9.8245	9.27411	10.0289	1.08139	0.112888	0.256722
YPK_3499	15.8869	10.6751	15.6167	13.1085	13.281	14.3626	1.08144	0.112954	0.25682
YPK_3026	3.85225	5.63745	4.21523	6.0484	4.74485	5.13181	1.08156	0.113107	0.257045
YPK_4114	12.3533	8.89864	8.97007	14.0318	10.626	11.501	1.08235	0.114161	0.258597
YPK_3091	2.97367	2.01899	3.45344	1.95163	2.49633	2.70254	1.0826	0.114506	0.259106
YPK_1961	2.98332	6.47651	5.38331	4.85973	4.72991	5.12152	1.08279	0.114757	0.259475
YPK_3388	9.07065	10.3801	10.5635	10.5045	9.72538	10.534	1.08315	0.115227	0.260168
YPK_2699	14.5835	18.1709	20.4413	15.0712	16.3772	17.7563	1.08421	0.116639	0.262247
YPK_1664	7.39072	7.65644	8.69074	7.62408	7.52358	8.15741	1.08425	0.116692	0.262325
YPK_2235	3.22952	5.0016	4.59613	4.32897	4.11556	4.46255	1.08431	0.116781	0.262456
YPK_3213	3.63984	5.29002	4.8691	4.8155	4.46493	4.8423	1.08452	0.117054	0.262858
YPK_1910	1.02823	0.753845	1.26965	0.663444	0.891039	0.966546	1.08474	0.117351	0.263296
YPK_3655	1.40959	1.76662	1.76481	1.68072	1.58811	1.72277	1.08479	0.117421	0.263398
YPK_2170	1.19719	0.884948	1.05381	1.20526	1.04107	1.12953	1.08497	0.117659	0.26375
YPK_0389	13.7194	16.9418	14.8485	18.4327	15.3306	16.6406	1.08545	0.118292	0.264681
YPK_2014	0.347571	0.360534	0.431681	0.337251	0.354052	0.384466	1.0859	0.118893	0.265566
YPK_0192	1.04754	1.07833	1.23156	1.0781	1.06293	1.15483	1.08645	0.119626	0.266646
YPK_3179	0.521357	0.226153	0.46977	0.342779	0.373755	0.406274	1.08701	0.120362	0.26773
YPK_1116	2.33645	2.21893	2.1711	2.78093	2.27769	2.47602	1.08707	0.120451	0.267861
YPK_1538	3.86673	8.63644	5.09764	8.49761	6.25158	6.79763	1.08734	0.120809	0.268388
YPK_0468	4.055	5.10648	4.24697	5.71667	4.58074	4.98182	1.08756	0.121094	0.268808
YPK_0588	0.685488	0.088495	0.311064	0.530755	0.386991	0.420909	1.08765	0.121208	0.268976
YPK_1582	6.92246	9.43945	4.97702	12.8211	8.18095	8.89904	1.08778	0.12138	0.26923
YPK_1736	1.25995	2.05832	1.28235	2.32758	1.65914	1.80496	1.08789	0.121538	0.269463
YPK_2865	1.11995	0.871838	0.818923	1.349	0.995895	1.08396	1.08843	0.122249	0.27051
YPK_2574	3.76053	3.79544	4.7104	3.51625	3.77799	4.11332	1.08876	0.122687	0.271155
YPK_2067	3.25848	2.43852	3.47249	2.73118	2.8485	3.10183	1.08893	0.122918	0.271494
YPK_1738	0.550321	0.934112	0.660217	0.956465	0.742217	0.808341	1.08909	0.123124	0.271798
YPK_0686	1.48683	0.957055	2.08222	0.580513	1.22194	1.33137	1.08955	0.123732	0.272693
YPK_1663	2.11922	1.20615	2.07588	1.54804	1.66269	1.81196	1.08978	0.124033	0.273136
YPK_2210	0.738589	0.498193	0.761789	0.586042	0.618391	0.673916	1.08979	0.124048	0.27316
YPK_3559	8.54446	5.50634	8.94468	6.37459	7.0254	7.65963	1.09028	0.124694	0.274111
YPK_1175	11.2381	8.83309	12.1061	9.7858	10.0356	10.9459	1.09071	0.125268	0.274956
YPK_4067	3.81846	6.09631	5.4214	5.39601	4.95738	5.40871	1.09104	0.125704	0.275599
YPK_1345	2.2399	2.77284	2.64087	2.83069	2.50637	2.73578	1.09153	0.126353	0.276554
YPK_1504	1.69441	1.01933	1.36487	1.59779	1.35687	1.48133	1.09173	0.126614	0.276938
YPK_2117	0.564803	1.07177	0.952237	0.834834	0.818286	0.893536	1.09196	0.126919	0.277387
YPK_3172	8.44309	10.6653	9.34461	11.5218	9.55417	10.4332	1.09201	0.12698	0.277477
YPK_3423	0.820655	1.01277	0.691959	1.3103	0.916715	1.00113	1.09209	0.127086	0.277633
YPK_0003	2.81919	6.26019	6.55774	3.36145	4.53969	4.95959	1.0925	0.127628	0.278432
YPK_3907	2.65506	4.39196	2.5393	5.1638	3.52351	3.85155	1.0931	0.128426	0.279606
YPK_4087	2.24473	2.48113	2.38694	2.78093	2.36293	2.58394	1.09353	0.128993	0.280442
YPK_1220	6.7004	6.4929	6.04353	8.38704	6.59665	7.21528	1.09378	0.129322	0.280927
YPK_1249	0.806172	3.30053	1.83464	2.6593	2.05335	2.24697	1.0943	0.130003	0.28193
YPK_2345	6.08733	8.83637	8.39238	7.93921	7.46185	8.16579	1.09434	0.13006	0.282014
YPK_4059	4.37843	4.36902	5.50393	4.06912	4.37373	4.78652	1.09438	0.130115	0.282095
YPK_2414	9.63545	7.88259	8.73518	10.4382	8.75902	9.58668	1.09449	0.130262	0.282311
YPK_1690	14.458	17.5744	17.0514	18.0236	16.0162	17.5375	1.09498	0.130908	0.283263
YPK_2673	0.371708	0.960332	0.850665	0.608157	0.66602	0.729411	1.09518	0.131166	0.283643
YPK_2279	3.27779	3.02193	2.38059	4.52248	3.14986	3.45153	1.09577	0.131949	0.284795
YPK_0644	16.2103	17.0762	15.8897	20.5889	16.6433	18.2393	1.09589	0.132108	0.28503
YPK_3639	3.86673	3.05471	3.10429	4.48377	3.46072	3.79403	1.09631	0.13266	0.285843
YPK_0433	1.75717	1.16354	1.63785	1.56462	1.46035	1.60123	1.09647	0.132866	0.286146
YPK_0880	12.2084	11.4847	9.3827	16.5972	11.8466	12.9899	1.09652	0.132926	0.286235
YPK_3048	8.1631	9.08219	11.4268	7.48586	8.62264	9.45635	1.09669	0.133153	0.286569
YPK_2772	3.54812	2.6319	3.51058	3.26746	3.09001	3.38902	1.09677	0.133255	0.28672
YPK_3452	0.077238	0.101605	0.063482	0.132689	0.0894215	0.0980855	1.09689	0.133418	0.28696
YPK_2629	1.85854	1.62896	2.5266	1.29924	1.74375	1.91292	1.09702	0.133585	0.287205
YPK_1714	5.35356	3.1006	5.59915	3.67659	4.22708	4.63787	1.09718	0.1338	0.287523
YPK_0136	0.535839	0.580133	0.57769	0.646858	0.557986	0.612274	1.09729	0.133948	0.287741
YPK_0241	6.28042	6.47323	6.56408	7.43057	6.37683	6.99733	1.09731	0.133966	0.287766
YPK_3789	2.72264	2.23859	2.73609	2.70906	2.48062	2.72258	1.09754	0.134274	0.288221
YPK_2147	1.11512	1.37003	1.59976	1.12786	1.24258	1.36381	1.09756	0.134302	0.288261
YPK_2927	3.04125	4.14614	3.55502	4.3345	3.5937	3.94476	1.09769	0.134468	0.288506
YPK_3219	10.234	5.91932	10.1381	7.60749	8.07668	8.87282	1.09857	0.135629	0.290217
YPK_3817	3.86673	2.87116	3.4217	3.98066	3.36895	3.70118	1.09862	0.135688	0.290303
YPK_2321	1.12961	1.32414	1.74577	0.950936	1.22688	1.34835	1.09901	0.136208	0.291068
YPK_3711	3.01711	4.92621	5.14842	3.5826	3.97166	4.36551	1.09916	0.136408	0.291363
YPK_2992	11.2237	10.0163	13.0964	10.2557	10.62	11.6761	1.09944	0.136775	0.291904
YPK_2742	6.29008	7.72199	7.56711	7.83969	7.00603	7.7034	1.09954	0.136898	0.292084
YPK_0758	2.63092	1.22254	2.5139	1.72495	1.92673	2.11943	1.10001	0.137521	0.293002
YPK_0577	4.99634	7.12219	6.3292	7.00486	6.05927	6.66703	1.1003	0.137901	0.293563
YPK_0621	1.2696	1.70434	1.84734	1.4264	1.48697	1.63687	1.10081	0.138563	0.294537
YPK_0573	3.58674	3.76922	4.65961	3.43885	3.67798	4.04923	1.10094	0.138733	0.294788
YPK_2953	4.48464	2.21237	3.31378	4.06359	3.3485	3.68869	1.10159	0.139592	0.296052
YPK_2319	3.37917	1.56013	2.41868	3.0242	2.46965	2.72144	1.10195	0.140064	0.296748
YPK_3713	2.68402	4.12976	2.84401	4.66622	3.40689	3.75512	1.10221	0.140403	0.297247
YPK_3642	10.7699	11.2061	12.0299	12.1963	10.988	12.1131	1.1024	0.140645	0.297603
YPK_2855	2.15301	3.66762	2.17745	4.24051	2.91031	3.20898	1.10262	0.14094	0.298038
YPK_0575	19.5605	16.2077	18.9812	20.4728	17.8841	19.727	1.10305	0.141495	0.298855
YPK_1337	11.6581	17.0041	16.9244	14.6953	14.3311	15.8098	1.10318	0.141673	0.299117
YPK_1177	6.26111	7.94814	7.24969	8.43127	7.10463	7.84048	1.10357	0.142183	0.299869
YPK_0013	5.72527	4.22809	5.81499	5.18039	4.97668	5.49769	1.10469	0.143643	0.302019
YPK_0683	3.30675	3.56929	3.77086	3.82586	3.43802	3.79836	1.10481	0.143797	0.302246
YPK_2764	3.80397	3.41197	3.68198	4.29027	3.60797	3.98613	1.10481	0.1438	0.30225
YPK_2100	12.6574	10.3965	13.8455	11.6269	11.5269	12.7362	1.10491	0.143923	0.302432
YPK_3037	11.3492	14.4312	11.795	16.6911	12.8902	14.2431	1.10496	0.143989	0.302528
YPK_2275	5.8363	5.58828	6.23398	6.39118	5.71229	6.31258	1.10509	0.144159	0.302779
YPK_1630	0.492393	1.08816	1.28235	0.464411	0.790276	0.873378	1.10516	0.144251	0.302914
YPK_2873	1.65579	2.763	0.958585	3.92538	2.2094	2.44198	1.10527	0.144399	0.303132
YPK_3416	3.65915	4.96882	4.84371	4.69386	4.31399	4.76879	1.10542	0.144601	0.30343
YPK_3815	3.34055	4.20842	4.25967	4.08571	3.77448	4.17269	1.1055	0.144699	0.303574
YPK_0470	14.0091	13.9101	15.0707	15.7955	13.9596	15.4331	1.10556	0.144775	0.303686
YPK_0138	8.5155	12.3401	12.4045	10.6538	10.4278	11.5291	1.10561	0.144849	0.303795
YPK_1646	4.95772	6.60761	6.09431	6.70078	5.78267	6.39755	1.10633	0.145785	0.305173
YPK_1348	2.56817	2.67779	3.21856	2.58743	2.62298	2.90299	1.10676	0.146337	0.305987
YPK_0805	2.57299	1.66501	2.12666	2.56532	2.119	2.34599	1.10712	0.146811	0.306684
YPK_2884	10.7844	11.878	11.2808	13.8217	11.3312	12.5513	1.10768	0.147539	0.307757
YPK_0898	1.45304	0.819396	1.21886	1.29924	1.13622	1.25905	1.10811	0.148099	0.308582
YPK_1964	1.17788	1.6814	1.28869	1.87976	1.42964	1.58423	1.10813	0.148125	0.30862
YPK_2049	0.859274	1.05538	1.19347	0.928821	0.957328	1.06115	1.10845	0.148537	0.309228
YPK_2508	2.63092	2.76956	3.63119	2.35523	2.70024	2.99321	1.1085	0.148606	0.309328
YPK_1907	5.42115	3.68728	4.28506	5.81619	4.55422	5.05063	1.109	0.14926	0.310292
YPK_3133	2.42334	2.36314	2.8821	2.4271	2.39324	2.6546	1.10921	0.149529	0.310688
YPK_1914	0.941339	1.74368	1.40296	1.57568	1.34251	1.48932	1.10936	0.149725	0.310976
YPK_2789	2.19163	2.07799	2.53295	2.20595	2.13481	2.36945	1.10991	0.150445	0.312037
YPK_0620	2.0806	3.24809	3.72642	2.18937	2.66434	2.95789	1.11018	0.150789	0.312544
YPK_0329	3.42261	3.02521	3.89147	3.26746	3.22391	3.57947	1.11029	0.150933	0.312756
YPK_0569	2.16749	1.72073	2.44407	1.87423	1.94411	2.15915	1.11061	0.151353	0.313374
YPK_4083	4.58601	8.71838	6.08796	8.69111	6.65219	7.38954	1.11084	0.151654	0.313818
YPK_3014	5.77355	6.87965	7.948	6.11474	6.3266	7.03137	1.1114	0.152376	0.314881
YPK_4084	6.05353	3.45458	5.27539	5.29649	4.75405	5.28594	1.11188	0.153002	0.315803
YPK_0237	6.65213	7.24019	6.58948	8.8625	6.94616	7.72599	1.11227	0.153505	0.316544
YPK_4234	8.63618	9.52794	9.64933	10.5598	9.08206	10.1046	1.11259	0.153917	0.31715
YPK_2911	5.31494	6.71905	5.9483	7.44716	6.017	6.69773	1.11313	0.154629	0.318199
YPK_3775	1.01375	0.927557	1.11729	1.04492	0.970653	1.08111	1.11379	0.155482	0.319456
YPK_3435	7.90725	6.18153	9.74455	5.94888	7.04439	7.84672	1.1139	0.155615	0.319652
YPK_0116	5.0784	5.31297	5.55471	6.02075	5.19568	5.78773	1.11395	0.155685	0.319754
YPK_2021	4.9191	3.72334	3.78355	5.84384	4.32122	4.81369	1.11397	0.155706	0.319786
YPK_2378	9.41822	5.92587	9.20495	7.88945	7.67205	8.5472	1.11407	0.155841	0.319985
YPK_1034	11.8174	11.9468	13.6678	12.8155	11.8821	13.2416	1.11442	0.156291	0.320648
YPK_1204	4.95289	4.61484	5.9737	4.69386	4.78387	5.33378	1.11495	0.156982	0.321665
YPK_1962	0.193095	0.521136	0.260278	0.536284	0.357116	0.398281	1.11527	0.157396	0.322275
YPK_0236	0.149649	0.540802	0.526904	0.243263	0.345226	0.385084	1.11545	0.157632	0.322623
YPK_2950	0.574458	0.255652	0.666566	0.259849	0.415055	0.463207	1.11601	0.158356	0.323689
YPK_2607	4.29637	2.43197	3.25665	4.2571	3.36417	3.75687	1.11673	0.159283	0.325054
YPK_0073	3.68812	6.32246	5.33887	5.84384	5.00529	5.59135	1.11709	0.159744	0.325733
YPK_0406	2.2399	2.68106	1.99335	3.5052	2.46048	2.74927	1.11737	0.160107	0.326268
YPK_1524	3.81363	2.14026	3.11699	3.53837	2.97695	3.32768	1.11782	0.160682	0.327115
YPK_0820	5.36805	6.12908	6.61487	6.2419	5.74856	6.42839	1.11826	0.161255	0.327958
YPK_0532	0.90272	1.5798	2.01874	0.757432	1.24126	1.38809	1.11829	0.161294	0.328017
YPK_3039	7.41486	10.9865	10.646	9.95719	9.20066	10.3016	1.11966	0.163058	0.330615
YPK_3779	3.11849	4.46079	3.17412	5.31308	3.78964	4.2436	1.11979	0.163228	0.330864
YPK_0807	0.275161	0.416253	0.387243	0.387009	0.345707	0.387126	1.11981	0.163253	0.330902
YPK_0085	2.10474	1.29792	2.11396	1.69731	1.70133	1.90564	1.12009	0.16361	0.331427
YPK_4005	9.2734	11.4847	9.74455	13.5121	10.379	11.6283	1.12037	0.163975	0.331964
YPK_2647	2.38473	3.66762	2.43138	4.35109	3.02617	3.39123	1.12063	0.164315	0.332466
YPK_1408	5.14599	6.47323	6.81801	6.2032	5.80961	6.51061	1.12066	0.164351	0.332518
YPK_3281	3.62536	2.04194	3.59311	2.75882	2.83365	3.17596	1.1208	0.164533	0.332787
YPK_2666	11.2092	9.36734	13.8582	9.21081	10.2883	11.5345	1.12113	0.164959	0.333413
YPK_1672	4.93841	3.08093	5.31983	3.67106	4.00967	4.49544	1.12115	0.16498	0.333444
YPK_2415	3.75087	2.64173	2.78053	4.38979	3.1963	3.58516	1.12166	0.165632	0.334406
YPK_3088	2.81436	6.52895	3.94861	6.53492	4.67166	5.24176	1.12204	0.166118	0.335122
YPK_1519	8.64584	13.5463	9.16686	15.7347	11.096	12.4508	1.12209	0.166189	0.335226
YPK_1771	0.101375	0.281872	0.418984	0.011057	0.191624	0.215021	1.1221	0.1662	0.335241
YPK_1468	0.642041	0.278595	0.679262	0.353837	0.460318	0.516549	1.12216	0.166276	0.335353
YPK_1356	0.434464	0.370367	0.61578	0.287492	0.402416	0.451636	1.12231	0.166475	0.335646
YPK_1259	2.8916	2.15337	2.76149	2.9081	2.52249	2.83479	1.12381	0.168396	0.338475
YPK_0779	4.25775	8.52172	7.23065	7.13202	6.38974	7.18133	1.12389	0.168496	0.338623
YPK_1486	4.79842	5.53912	5.86578	5.75537	5.16877	5.81058	1.12417	0.168861	0.339161
YPK_3412	4.14672	3.84461	4.79292	4.19075	3.99566	4.49184	1.12418	0.168871	0.339176
YPK_3561	3.7026	4.75905	4.48821	5.02559	4.23083	4.7569	1.12434	0.169081	0.339485
YPK_1899	1.23581	0.609631	1.04111	1.03387	0.92272	1.03749	1.12438	0.169132	0.33956
YPK_2834	2.90125	3.67745	2.86941	4.528	3.28935	3.69871	1.12445	0.169216	0.339684
YPK_2899	3.21021	2.79578	3.83434	2.91915	3.00299	3.37675	1.12446	0.169232	0.339708
YPK_0397	1.29374	1.53391	1.16173	2.01797	1.41382	1.58985	1.1245	0.16929	0.339793
YPK_1591	3.51433	7.24019	4.77388	7.32	5.37726	6.04694	1.12454	0.169334	0.339857
YPK_0908	0.666178	0.340869	0.552297	0.580513	0.503524	0.566405	1.12488	0.169775	0.340507
YPK_0833	3.64467	3.11698	3.41535	4.19075	3.38083	3.80305	1.12489	0.169782	0.340517
YPK_1915	3.21021	3.15304	4.35489	2.80305	3.18162	3.57897	1.12489	0.169783	0.340519
YPK_2786	8.82445	9.30507	8.79232	11.6158	9.06476	10.2041	1.12568	0.170802	0.34202
YPK_3472	0.627559	1.71418	0.93954	1.69731	1.17087	1.31843	1.12602	0.171238	0.342661
YPK_3684	1.45304	2.23204	1.74577	2.40498	1.84254	2.07538	1.12637	0.171678	0.343309
YPK_3126	0.362053	0.783343	0.958585	0.331722	0.572698	0.645154	1.12652	0.171868	0.34359
YPK_2556	4.93358	6.36507	4.18349	8.54737	5.64933	6.36543	1.12676	0.172179	0.344048
YPK_1844	4.8129	2.85805	3.96765	4.67728	3.83548	4.32247	1.12697	0.172449	0.344445
YPK_0162	2.26404	3.52996	3.6185	2.91362	2.897	3.26606	1.12739	0.172992	0.345246
YPK_3918	7.4052	5.02782	9.0526	4.96477	6.21651	7.00868	1.12743	0.173039	0.345314
YPK_2442	9.4327	8.42339	9.42079	10.7146	8.92805	10.0677	1.12765	0.173318	0.345726
YPK_0005	1.52062	0.894781	1.70133	1.02281	1.2077	1.36207	1.12782	0.173534	0.346044
YPK_2395	2.65506	1.94361	2.27902	2.9081	2.29933	2.59356	1.12796	0.173717	0.346312
YPK_2245	1.93578	2.39919	2.59008	2.29994	2.16749	2.44501	1.12804	0.173819	0.346463
YPK_0918	3.02677	2.32381	2.72974	3.30616	2.67529	3.01795	1.12809	0.173877	0.346548
YPK_3790	5.82182	5.67022	5.69437	7.27024	5.74602	6.48231	1.12814	0.173944	0.346647
YPK_2249	3.25848	2.83183	3.63754	3.23429	3.04516	3.43592	1.12832	0.174178	0.346992
YPK_1223	5.19909	2.86461	5.78325	3.31722	4.03185	4.55023	1.12857	0.174499	0.347465
YPK_0523	4.38809	8.81343	6.09431	8.81827	6.60076	7.45629	1.12961	0.175827	0.349421
YPK_3501	4.11293	7.82032	5.7642	7.72359	5.96662	6.7439	1.13027	0.176668	0.35066
YPK_2796	3.20055	2.38608	3.26934	3.04631	2.79332	3.15783	1.13049	0.176953	0.35108
YPK_4091	1.73786	3.12354	1.89178	3.60471	2.4307	2.74824	1.13064	0.17714	0.351354
YPK_4074	7.79139	9.29851	8.76058	10.5709	8.54495	9.66572	1.13116	0.177806	0.352335
YPK_0393	14.6028	17.9841	15.0961	21.7665	16.2935	18.4313	1.13121	0.177865	0.352422
YPK_1048	3.04125	4.42474	3.39631	5.05323	3.73299	4.22477	1.13174	0.17854	0.353416
YPK_1705	2.46196	6.80099	5.99909	4.49483	4.63148	5.24696	1.13289	0.18001	0.355581
YPK_2381	22.399	13.4807	19.159	21.4956	17.9399	20.3273	1.13308	0.180248	0.355932
YPK_0104	6.60868	5.3523	7.72581	5.82725	5.98049	6.77653	1.13311	0.180283	0.355984
YPK_3177	2.71781	3.13993	2.39329	4.24604	2.92887	3.31966	1.13343	0.180693	0.356587
YPK_3095	3.104	2.9531	3.63119	3.23429	3.02855	3.43274	1.13346	0.180732	0.356645
YPK_3293	4.64394	2.72367	4.78023	3.57154	3.68381	4.17588	1.13358	0.180884	0.356869
YPK_0606	1.9744	1.25859	2.22188	1.44299	1.6165	1.83244	1.13359	0.180895	0.356884
YPK_2446	6.00043	7.39751	6.6974	8.49208	6.69897	7.59474	1.13372	0.181061	0.357129
YPK_3948	10.7554	19.2427	19.0765	14.933	14.9991	17.0047	1.13372	0.181066	0.357137
YPK_2072	4.07431	4.0937	4.38664	4.87631	4.08401	4.63147	1.13405	0.181486	0.357756
YPK_2509	0.724107	1.06194	0.964933	1.06151	0.893023	1.01322	1.1346	0.182181	0.358779
YPK_1250	2.67437	3.90688	2.81227	4.65516	3.29062	3.73372	1.13465	0.182251	0.358883
YPK_3384	6.31421	6.37163	5.79595	8.60266	6.34292	7.1993	1.13501	0.18271	0.359558
YPK_1999	0.279988	0.324481	0.476118	0.210091	0.302235	0.343104	1.13523	0.18298	0.359955
YPK_1165	0.251024	0.48836	0.463422	0.375952	0.369692	0.419687	1.13523	0.18299	0.359971
YPK_3475	8.31757	10.8914	11.7506	10.0622	9.6045	10.9064	1.13555	0.183395	0.360568
YPK_0128	6.20318	9.92781	6.58313	11.7374	8.06549	9.16028	1.13574	0.183628	0.360911
YPK_2394	0.308952	0.308093	0.418984	0.281964	0.308523	0.350474	1.13598	0.183932	0.361358
YPK_3788	6.82592	7.78754	7.83373	8.76852	7.30673	8.30112	1.13609	0.184081	0.361577
YPK_1133	2.40403	2.00588	3.31378	1.69731	2.20496	2.50555	1.13632	0.184374	0.362009
YPK_3864	2.5392	1.28481	2.14571	2.20042	1.91201	2.17306	1.13654	0.184642	0.362404
YPK_0478	32.1697	34.7621	34.5789	41.4929	33.4659	38.0359	1.13656	0.184671	0.362446
YPK_2223	2.51989	3.84133	3.15508	4.08018	3.18061	3.61763	1.1374	0.18574	0.364021
YPK_1557	1.06685	1.01605	0.799879	1.57015	1.04145	1.18501	1.13785	0.18631	0.36486
YPK_3666	0.796518	0.809564	0.711003	1.1168	0.803041	0.9139	1.13805	0.186563	0.365233
YPK_2251	0.308952	0.360534	0.425332	0.337251	0.334743	0.381292	1.13906	0.18784	0.367115
YPK_2366	4.37843	3.87083	4.92624	4.47272	4.12463	4.69948	1.13937	0.188235	0.367696
YPK_2856	5.38253	7.25657	7.01481	7.38634	6.31955	7.20057	1.13941	0.18829	0.367777
YPK_3556	5.4308	5.58828	6.22128	6.33589	5.50954	6.27858	1.13958	0.188507	0.368096
YPK_0014	2.64058	2.37953	2.81862	2.90257	2.51005	2.86059	1.13966	0.188597	0.368229
YPK_1973	0.666178	0.226153	0.304716	0.713202	0.446165	0.508959	1.14074	0.18997	0.370252
YPK_1640	4.25775	5.29002	5.92291	4.9703	4.77389	5.44661	1.14092	0.190193	0.37058
YPK_0410	22.317	18.7216	22.8727	23.9835	20.5193	23.4281	1.14176	0.191261	0.372152
YPK_2643	2.30266	2.87444	3.263	2.64825	2.58855	2.95562	1.14181	0.191317	0.372235
YPK_2659	2.40886	3.67745	3.59945	3.35039	3.04316	3.47492	1.14188	0.191412	0.372375
[truncated: 926 more rows]
